# Supplementary material for: Luteolin target HSPB1 regulates endothelial cell ferroptosis to protect against radiation vascular injury
Source: PLoS One. 2024 Oct 11;19(10):e0311922. doi: 10.1371/journal.pone.0311922 (PMC11469493; doi:10.1371/journal.pone.0311922)
Supplement: S2 File — (XLSX) [file pone.0311922.s003.xlsx]

## Sheet: Sheet1
Fig 1B.
	control										Vehicle										10mg/kg
0	23.3	23	24.1	21.8	23.3	22.7	21.9	22.8	21.8	23.3	23.8	22.8	22.7	22	24.8	24.4	22.3	23.7	23.5	22.1	23.5	23.9	23.9	24	22.7	24	23.8	23.5	24.4	23.4
1	23.2	21.9	21.9	21.7	23.2	22.9	22.5	22.9	23.7	23.6	22	21.1	21.9	21.6	22.2	23.4	23.7	21.2	20.2	21.8	22.6	22.6	22.2	22.2	22.4	22.6	22.9	24.1	23.2	22.6
2	21.6	21.6	22.1	22.7	22.9	22.9	23.1	23.1	23.4	24	22	21.1	21.9	21.6	22.2	23.4	23.7	21.2	20.2	21.8	21.8	22	22.1	22.1	22.5	22.5	22.6	22.6	22.7	23.9
3	21.6	21.8	22.1	22.6	22.8	22	23.2	23.2	23.6	24.5	19.7	21	21.2	21.3	21.5	21.4	21.8	21.9	23.3	23.6	21.8	21.9	22	22.1	22.4	22.5	22.7	22.7	23	23.8
4	21.5	22	22.1	22.6	22.6	23.2	23.3	23.4	23.7	24.9	19.5	21	21	21	21.2	21.4	21.7	21.7	23.1	23.4	21.7	21.9	21.9	22.1	22.4	22.4	22.8	22.8	23.4	23.7
5	24.6	24.9	23.8	23	23.8	21.7	22.5	23.1	22.7	23.2	21.7	20.9	21.2	23.5	19.7	21.6	19.7	20.8	23.3	21	23.2	24.4	22.1	23	22.5	23.4	23.4	23.3	20.9	23.4
6	23.4	24.1	25.3	24.3	25	23.5	24.8	23.1	22.2	23.4	20.3	21.7	21.9	21.7	24.1	23.9	22.7	20.8	22.4	22	23	22.2	23.1	23.5	21.1	24.6	23.3	24.2	23.4	23.7
7	24.1	23.6	22.5	23.1	25.5	23.6	24.9	24.7	24	23.7	21.2	21.2	23.8	21	20.6	23.9	22.1	22.1	21.9	22.5	24.9	23.4	23.6	22.3	23.8	22.6	23.4	23.7	23.8	23.6
8	23.1	23.4	23.6	23.7	25.5						21.6	22	22.9	23.2	24.5						23.5	24.4	24.5	24.6	24.6
9	23.3	23.4	23.4	23.6	25.3						21.8	22	22.9	23	24.9						23.2	24.3	24.4	24.4	25
10	23.3	23.6	23.7	23.9	25.3						22	22.3	23.1	23.3	24.9						23.5	24.4	24.4	24.5	25.3
11	23.4	23.7	23.7	24.1	25.3						22.2	22.5	23.3	23.5	25						23.8	24.5	24.5	24.8	25.6
12	23.7	24.1	24.2	24.3	26.2						22.2	22.5	23.3	23.5	25						23.8	24.8	25.1	25.4	25.4
13	23.6	24.1	24.4	24.6	26.4						24.4	23	23.9	23.1	25.8						24.1	25.9	24.6	25.2	25.1
14	23.8	24.2	24.3	24.4	26.6						22.9	25.5	23.7	23.4	22.8						25.5	24.4	24.9	24.9	25.7
Fig 1C.
Control	IR	Luteolin
10.8	5.6	7
13.5	6.4	12.2
8.6	5.6	9.6
11.2	10.6	10.8
12	6	14.5
Fig 2A.
Measurement count: 1 Filter: 450
	1	2	3	4	5	6	7	8	9	10	11	12
A	0.026	0.028	0.028	0.03	0.028	0.028	0.028	0.029	0.028	0.028	0.029	0.027
B	0.029	0.258	2.264	2.342	2.25	2.211	2.243	2.183	2.11	1.662	0.03	0.027
C	0.03	0.27	2.242	2.309	2.201	2.309	2.321	2.28	2.172	1.969	0.035	0.029
D	0.03	0.282	2.295	2.358	2.237	2.324	2.288	2.299	2.071	1.853	0.032	0.027
E	0.033	0.24	2.361	2.389	2.356	2.379	2.293	2.301	2.103	1.863	0.037	0.032
F	0.032	0.243	2.405	2.421	2.359	2.352	2.262	2.282	2.199	1.864	0.039	0.03
G	0.031	0.244	2.277	2.388	2.223	2.281	2.288	2.273	2.177	1.661	0.035	0.03
H	0.031	0.035	0.031	0.033	0.031	0.031	0.032	0.033	0.032	0.031	0.031	0.029
Fig 2B and 2C
1.25+2.5uM Erastin
Measurement count: 1 Filter: 450
	1	2	3	4	5	6	7	8	9	10	11	12
A	0.073	0.076	0.072	0.066	0.063	0.06	0.073	0.063	0.051	0.06	0.057	0.056
B	0.099	0.137	0.132	0.12	0.118	0.271	0.279	0.263	0.254	0.243	0.229	0.078
C	0.118	0.316	0.315	0.319	0.323	0.291	0.323	0.293	0.288	0.301	0.295	0.102
D	0.146	0.328	0.34	0.352	0.347	0.326	0.319	0.331	0.144	0.318	0.331	0.118
E	0.059	0.257	0.276	0.279	0.282	0.274	0.261	0.27	0.274	0.293	0.283	0.059
F	0.076	0.274	0.29	0.293	0.307	0.291	0.291	0.297	0.38	0.391	0.356	0.064
G	0.054	0.215	0.238	0.244	0.216	0.218	0.236	0.22	0.218	0.239	0.225	0.069
H	0.069	0.068	0.057	0.063	0.071	0.07	0.065	0.066	0.06	0.065	0.067	0.068
5+10uM Erastin
Measurement count: 1 Filter: 450
	1	2	3	4	5	6	7	8	9	10	11	12
A	0.061	0.05	0.055	0.051	0.05	0.049	0.048	0.045	0.043	0.045	0.048	0.061
B	0.056	0.095	0.092	0.088	0.092	0.153	0.153	0.149	0.131	0.134	0.13	0.061
C	0.079	0.257	0.275	0.266	0.277	0.24	0.247	0.249	0.226	0.218	0.208	0.081
D	0.087	0.227	0.215	0.21	0.208	0.207	0.191	0.196	0.193	0.197	0.187	0.065
E	0.045	0.223	0.231	0.23	0.247	0.231	0.223	0.227	0.23	0.224	0.207	0.058
F	0.045	0.237	0.264	0.253	0.274	0.254	0.253	0.254	0.251	0.255	0.224	0.057
G	0.043	0.205	0.224	0.229	0.236	0.233	0.238	0.242	0.228	0.242	0.226	0.059
H	0.048	0.044	0.048	0.047	0.049	0.046	0.049	0.049	0.05	0.052	0.053	0.054
Fig 3A.
BCA
	1	2	3	4	5	6	7	8	9	10	11	12
A
B
C
D	0.0732	0.0643	0.0688
E	0.0956	0.0912	0.0853
F	0.0856	0.09	0.0767
G	0.0613	0.0657	0.0702	0.043	0.042	0.0456	0.0662	0.0958	0.1527	0.329
H	0.0459	0.0572	0.0415	0.0407	0.0424	0.047	0.0674	0.0965	0.1543	0.3363
MDA
	1	2	3	4	5	6	7	8	9	10	11	12
A
B
C
D
E	0.0579	0.0885
F	0.0839	0.1072
G	0.0556	0.067	0.043	0.042	0.0456	0.0662	0.0958	0.1527	0.329
H	0.0468	0.045	0.0407	0.0424	0.047	0.0674	0.0965	0.1543	0.3363
Fig 3B
Standard curve
	1	2	3	4	5	6	7	8	9	10	11	12
A	0.1792	0.3178	0.6562	0.9902	1.7249	2.5363	2.9061	4.205	4.2086
B	0.1773	0.3023	0.6562	0.9918	1.5582	2.4995	2.841	3.9027	4.2056
C	0.1813	0.3028	0.6182	0.9589	1.5586	2.2225	2.773	3.7281	4.2044
D	1.3917	1.3323	1.3131
E	1.2063	1.2072	1.2546
F	0.7626	0.7357	0.7162
G	1.2945	1.2496	1.2111
H
Blank control and sample detection
	1	2	3	4	5	6	7	8	9	10	11	12
A	0.5834	0.5932	0.5839
B	0.6327	0.641	0.6578
C	0.5903	0.5907	0.5638
D	0.5579	0.5584	0.5955
E	0.7273	0.6632	0.6897
F	0.0382	0.0378	0.0377
G
H
Fig 3C
λ	450
	1	2	3	4	5	6	7	8	9	10	11	12
A	0.096	0.157	0.234	0.359	0.597	1.118	1.406	2.001	0.045	0.045	0.045	0.058
B	0.095	0.132	0.187	0.288	0.509	0.551	1.376	1.863	0.045	0.046	0.046	0.062
C	0.088	0.131	0.171	0.291	0.498	0.983	1.208	1.637	0.053	0.046	0.047	0.046
D	0.131	0.144	0.114	0.115	0.115	0.104	0.1	0.101	0.049	0.047	0.046	0.048
E	0.132	0.142	0.112	0.113	0.116	0.102	0.101	0.1	0.046	0.047	0.046	0.052
F	0.134	0.141	0.111	0.112	0.112	0.101	0.098	0.102	0.046	0.045	0.053	0.048
G	0.046	0.047	0.046	0.046	0.046	0.047	0.047	0.046	0.047	0.046	0.047	0.046
H	0.047	0.046	0.046	0.050	0.046	0.046	0.045	0.045	0.052	0.047	0.046	0.046
Fig 4B
Curve	0	1	2	3	4	5
Curve name	Sample luteolin (6.25e-6) - Reference curve fitted	Sample luteolin (1.25e-5) - Reference curve fitted	Sample luteolin (2.50e-5) - Reference curve fitted	Sample luteolin (5.00e-5) - Reference curve fitted	Sample luteolin (1.00e-4) - Reference curve fitted	Sample luteolin (2.00e-4) - Reference curve fitted
Curve protected	FALSE	FALSE	FALSE	FALSE	FALSE	FALSE
Curve type	Curve	Curve	Curve	Curve	Curve	Curve
Curve ligand
Curve concentration (M)	0	0	0	0	0	0
Curve target
Curve description	Kinetic fit to curve Sample luteolin (6.25e-6) - Reference curve	Kinetic fit to curve Sample luteolin (1.25e-5) - Reference curve	Kinetic fit to curve Sample luteolin (2.50e-5) - Reference curve	Kinetic fit to curve Sample luteolin (5.00e-5) - Reference curve	Kinetic fit to curve Sample luteolin (1.00e-4) - Reference curve	Kinetic fit to curve Sample luteolin (2.00e-4) - Reference curve
X	Y	Y	Y	Y	Y	Y
20.53	0	0	0	0	0	0
21.03	0	0	0	0	0	0
21.53	0	0	0	0	0	0
22.03	0	0	0	0	0	0
22.53	0	0	0	0	0	0
23.03	0	0	0	0	0	0
23.53	0	0	0	0	0	0
24.03	0	0	0	0	0	0
24.53	0	0	0	0	0	0
25.03	0	0	0	0	0	0
25.53	0	0	0	0	0	0
26.03	0	0	0	0	0	0
26.03	0	0	0	0	0	0
26.53	0.020009	0.039982	0.079824	0.15909	0.31595	0.62314
27.03	0.039849	0.079558	0.15856	0.31491	0.62108	1.2082
27.53	0.059522	0.11873	0.23622	0.46752	0.91575	1.7575
28.03	0.07903	0.15751	0.31282	0.61699	1.2003	2.2733
28.53	0.098374	0.19589	0.38838	0.76339	1.4751	2.7575
29.03	0.11755	0.23388	0.4629	0.90678	1.7405	3.2121
29.53	0.13657	0.27149	0.53641	1.0472	1.9968	3.639
30.03	0.15543	0.30871	0.60892	1.1848	2.2444	4.0398
30.53	0.17413	0.34556	0.68044	1.3195	2.4834	4.4161
31.03	0.19268	0.38203	0.75098	1.4514	2.7143	4.7694
31.53	0.21106	0.41813	0.82056	1.5807	2.9372	5.1011
32.03	0.2293	0.45386	0.88919	1.7073	3.1525	5.4125
32.53	0.24738	0.48923	0.95688	1.8312	3.3604	5.705
33.03	0.2653	0.52424	1.0237	1.9527	3.5612	5.9795
33.53	0.28308	0.5589	1.0895	2.0716	3.7551	6.2373
34.03	0.3007	0.5932	1.1545	2.1881	3.9424	6.4793
34.53	0.31818	0.62716	1.2185	2.3022	4.1232	6.7065
35.03	0.33551	0.66077	1.2818	2.4139	4.2979	6.9199
35.53	0.3527	0.69403	1.3441	2.5234	4.4666	7.1202
36.03	0.36974	0.72696	1.4056	2.6305	4.6294	7.3083
36.53	0.38663	0.75956	1.4662	2.7355	4.7868	7.4848
37.03	0.40339	0.79182	1.526	2.8384	4.9387	7.6506
37.53	0.42	0.82376	1.5851	2.9391	5.0854	7.8063
38.03	0.43648	0.85537	1.6433	3.0377	5.2271	7.9524
38.53	0.45281	0.88666	1.7007	3.1343	5.3639	8.0897
39.03	0.46901	0.91763	1.7573	3.229	5.496	8.2185
39.53	0.48507	0.94829	1.8131	3.3216	5.6236	8.3394
40.03	0.501	0.97864	1.8682	3.4124	5.7469	8.453
40.53	0.51679	1.0087	1.9226	3.5013	5.8659	8.5596
41.03	0.53245	1.0384	1.9762	3.5884	5.9808	8.6598
41.53	0.54797	1.0678	2.029	3.6737	6.0918	8.7538
42.03	0.56337	1.097	2.0812	3.7572	6.199	8.842
42.53	0.57864	1.1258	2.1326	3.839	6.3025	8.9249
43.03	0.59378	1.1543	2.1833	3.9192	6.4025	9.0027
43.53	0.60879	1.1826	2.2334	3.9977	6.499	9.0757
44.03	0.62367	1.2106	2.2827	4.0745	6.5923	9.1443
44.53	0.63843	1.2382	2.3314	4.1498	6.6823	9.2087
45.03	0.65307	1.2656	2.3794	4.2236	6.7693	9.2691
45.53	0.66758	1.2928	2.4268	4.2958	6.8532	9.3259
46.03	0.68197	1.3196	2.4735	4.3665	6.9343	9.3792
46.53	0.69624	1.3462	2.5196	4.4358	7.0126	9.4292
47.03	0.71039	1.3725	2.565	4.5037	7.0883	9.4762
47.53	0.72442	1.3985	2.6099	4.5701	7.1613	9.5203
48.03	0.73833	1.4243	2.6541	4.6352	7.2319	9.5617
48.53	0.75212	1.4498	2.6977	4.699	7.3	9.6006
49.03	0.7658	1.4751	2.7407	4.7614	7.3658	9.6371
49.53	0.77937	1.5001	2.7832	4.8226	7.4293	9.6714
50.03	0.79281	1.5248	2.825	4.8825	7.4907	9.7036
50.53	0.80615	1.5493	2.8663	4.9412	7.5499	9.7338
51.03	0.81937	1.5735	2.907	4.9987	7.6071	9.7622
51.53	0.83249	1.5975	2.9472	5.0549	7.6624	9.7888
52.03	0.84549	1.6213	2.9868	5.1101	7.7158	9.8138
52.53	0.85838	1.6448	3.0259	5.1641	7.7673	9.8373
53.03	0.87117	1.668	3.0644	5.2169	7.8171	9.8594
53.53	0.88384	1.6911	3.1025	5.2687	7.8651	9.8801
54.03	0.89641	1.7139	3.14	5.3195	7.9116	9.8995
54.53	0.90888	1.7364	3.177	5.3692	7.9564	9.9177
55.03	0.92124	1.7588	3.2134	5.4178	7.9997	9.9349
55.53	0.93349	1.7809	3.2494	5.4655	8.0415	9.9509
56.03	0.94564	1.8028	3.2849	5.5122	8.0819	9.9661
56.53	0.95769	1.8244	3.3199	5.5579	8.1209	9.9802
57.03	0.96964	1.8459	3.3545	5.6027	8.1585	9.9935
57.53	0.98149	1.8671	3.3885	5.6465	8.1949	10.006
58.03	0.99324	1.8881	3.4221	5.6895	8.23	10.018
58.53	1.0049	1.9089	3.4553	5.7316	8.2639	10.029
59.03	1.0164	1.9295	3.488	5.7728	8.2967	10.039
59.53	1.0279	1.9499	3.5202	5.8132	8.3283	10.049
60.03	1.0392	1.97	3.552	5.8527	8.3589	10.058
60.53	1.0505	1.99	3.5834	5.8914	8.3884	10.067
61.03	1.0617	2.0098	3.6143	5.9293	8.4168	10.075
61.53	1.0727	2.0293	3.6448	5.9665	8.4444	10.082
62.03	1.0837	2.0487	3.6749	6.0029	8.4709	10.089
62.53	1.0946	2.0679	3.7046	6.0385	8.4966	10.096
63.03	1.1054	2.0868	3.7339	6.0734	8.5214	10.102
63.53	1.1161	2.1056	3.7628	6.1076	8.5453	10.108
64.03	1.1267	2.1242	3.7913	6.141	8.5684	10.113
64.53	1.1373	2.1426	3.8194	6.1738	8.5907	10.119
65.03	1.1477	2.1608	3.8471	6.206	8.6123	10.124
65.53	1.158	2.1788	3.8745	6.2374	8.6331	10.128
66.03	1.1683	2.1967	3.9014	6.2682	8.6532	10.132
66.53	1.1785	2.2143	3.928	6.2984	8.6726	10.136
67.03	1.1886	2.2318	3.9543	6.3279	8.6914	10.14
67.53	1.1986	2.2491	3.9801	6.3569	8.7095	10.144
68.03	1.2085	2.2662	4.0057	6.3852	8.727	10.147
68.53	1.2183	2.2832	4.0308	6.413	8.7438	10.15
69.03	1.2281	2.3	4.0557	6.4402	8.7601	10.153
69.53	1.2378	2.3166	4.0802	6.4668	8.7759	10.156
70.03	1.2474	2.333	4.1043	6.4929	8.7911	10.158
70.53	1.2569	2.3493	4.1282	6.5185	8.8058	10.161
71.03	1.2663	2.3654	4.1517	6.5435	8.82	10.163
71.53	1.2756	2.3814	4.1749	6.568	8.8337	10.165
72.03	1.2849	2.3971	4.1977	6.592	8.8469	10.167
72.53	1.2941	2.4128	4.2203	6.6156	8.8597	10.169
73.03	1.3032	2.4282	4.2426	6.6386	8.872	10.171
73.53	1.3123	2.4435	4.2645	6.6611	8.8839	10.173
74.03	1.3212	2.4587	4.2861	6.6832	8.8954	10.174
74.53	1.3301	2.4737	4.3075	6.7049	8.9065	10.176
75.03	1.3389	2.4885	4.3286	6.7261	8.9173	10.177
75.53	1.3477	2.5032	4.3493	6.7468	8.9276	10.178
76.03	1.3563	2.5178	4.3698	6.7672	8.9376	10.179
76.53	1.3649	2.5322	4.39	6.7871	8.9473	10.181
77.03	1.3735	2.5464	4.41	6.8066	8.9566	10.182
77.53	1.3819	2.5605	4.4296	6.8257	8.9657	10.183
78.03	1.3903	2.5745	4.449	6.8444	8.9744	10.184
78.53	1.3986	2.5883	4.4682	6.8627	8.9828	10.185
79.03	1.4068	2.602	4.487	6.8807	8.9909	10.185
79.53	1.415	2.6155	4.5056	6.8982	8.9987	10.186
80.03	1.4231	2.6289	4.524	6.9155	9.0063	10.187
80.53	1.4311	2.6422	4.5421	6.9323	9.0136	10.188
81.03	1.4391	2.6553	4.56	6.9488	9.0207	10.188
81.53	1.447	2.6683	4.5776	6.965	9.0275	10.189
82.03	1.4548	2.6812	4.595	6.9809	9.0341	10.189
82.53	1.4626	2.694	4.6121	6.9964	9.0404	10.19
83.03	1.4703	2.7066	4.629	7.0116	9.0466	10.19
83.53	1.4779	2.719	4.6457	7.0265	9.0525	10.191
84.03	1.4855	2.7314	4.6621	7.041	9.0583	10.191
84.53	1.493	2.7436	4.6784	7.0553	9.0638	10.192
85.03	1.5004	2.7557	4.6944	7.0693	9.0691	10.192
85.53	1.5078	2.7677	4.7101	7.083	9.0743	10.192
85.93	1.5137	2.7772	4.7226	7.0938	9.0783	10.193
86.03	1.5116	2.7735	4.7163	7.0843	9.0661	10.179
86.53	1.5016	2.755	4.6849	7.037	9.0057	10.111
87.03	1.4916	2.7366	4.6536	6.9901	8.9456	10.044
87.53	1.4816	2.7184	4.6226	6.9435	8.886	9.9768
88.03	1.4717	2.7002	4.5917	6.8972	8.8267	9.9103
88.53	1.4619	2.6822	4.5611	6.8512	8.7679	9.8442
89.03	1.4522	2.6643	4.5307	6.8055	8.7094	9.7786
89.53	1.4425	2.6466	4.5005	6.7601	8.6513	9.7134
90.03	1.4329	2.6289	4.4705	6.715	8.5936	9.6486
90.53	1.4233	2.6114	4.4407	6.6703	8.5363	9.5842
91.03	1.4138	2.594	4.4111	6.6258	8.4794	9.5203
91.53	1.4044	2.5767	4.3816	6.5816	8.4228	9.4568
92.03	1.395	2.5595	4.3524	6.5377	8.3667	9.3938
92.53	1.3857	2.5424	4.3234	6.4941	8.3109	9.3311
93.03	1.3765	2.5255	4.2946	6.4508	8.2555	9.2689
93.53	1.3673	2.5086	4.2659	6.4078	8.2004	9.2071
94.03	1.3582	2.4919	4.2375	6.3651	8.1457	9.1457
94.53	1.3491	2.4753	4.2092	6.3226	8.0914	9.0847
95.03	1.3401	2.4588	4.1812	6.2804	8.0374	9.0241
95.53	1.3312	2.4424	4.1533	6.2386	7.9838	8.9639
96.03	1.3223	2.4261	4.1256	6.197	7.9306	8.9042
96.53	1.3135	2.4099	4.0981	6.1556	7.8777	8.8448
97.03	1.3047	2.3939	4.0707	6.1146	7.8252	8.7858
97.53	1.296	2.3779	4.0436	6.0738	7.773	8.7272
98.03	1.2874	2.362	4.0166	6.0333	7.7212	8.669
98.53	1.2788	2.3463	3.9898	5.9931	7.6697	8.6112
99.03	1.2703	2.3306	3.9632	5.9531	7.6185	8.5538
99.53	1.2618	2.3151	3.9368	5.9134	7.5677	8.4967
100.03	1.2534	2.2997	3.9105	5.874	7.5172	8.4401
100.53	1.245	2.2843	3.8845	5.8348	7.4671	8.3838
101.03	1.2367	2.2691	3.8586	5.7959	7.4173	8.3279
101.53	1.2285	2.254	3.8328	5.7572	7.3679	8.2723
102.03	1.2203	2.2389	3.8073	5.7188	7.3187	8.2172
102.53	1.2121	2.224	3.7819	5.6807	7.2699	8.1624
103.03	1.2041	2.2092	3.7567	5.6428	7.2214	8.108
103.53	1.196	2.1944	3.7316	5.6052	7.1733	8.0539
104.03	1.1881	2.1798	3.7067	5.5678	7.1254	8.0002
104.53	1.1801	2.1653	3.682	5.5307	7.0779	7.9468
105.03	1.1723	2.1508	3.6575	5.4938	7.0307	7.8938
105.53	1.1645	2.1365	3.6331	5.4572	6.9838	7.8412
106.03	1.1567	2.1222	3.6088	5.4208	6.9373	7.7889
106.53	1.149	2.1081	3.5848	5.3846	6.891	7.737
107.03	1.1413	2.094	3.5609	5.3487	6.8451	7.6854
107.53	1.1337	2.0801	3.5371	5.3131	6.7994	7.6341
108.03	1.1261	2.0662	3.5135	5.2776	6.7541	7.5832
108.53	1.1186	2.0524	3.4901	5.2424	6.709	7.5326
109.03	1.1112	2.0387	3.4668	5.2075	6.6643	7.4824
109.53	1.1038	2.0251	3.4437	5.1727	6.6198	7.4325
110.03	1.0964	2.0116	3.4207	5.1382	6.5757	7.3829
110.53	1.0891	1.9982	3.3979	5.104	6.5318	7.3337
111.03	1.0818	1.9849	3.3753	5.0699	6.4883	7.2848
111.53	1.0746	1.9716	3.3528	5.0361	6.445	7.2362
112.03	1.0674	1.9585	3.3304	5.0025	6.402	7.188
112.53	1.0603	1.9454	3.3082	4.9692	6.3593	7.14
113.03	1.0533	1.9325	3.2861	4.936	6.3169	7.0924
113.53	1.0462	1.9196	3.2642	4.9031	6.2748	7.0451
114.03	1.0393	1.9068	3.2425	4.8704	6.233	6.9981
114.53	1.0323	1.8941	3.2208	4.838	6.1914	6.9515
115.03	1.0254	1.8814	3.1994	4.8057	6.1501	6.9051
115.53	1.0186	1.8689	3.178	4.7736	6.1091	6.8591
116.03	1.0118	1.8564	3.1568	4.7418	6.0684	6.8133
116.53	1.0051	1.844	3.1358	4.7102	6.0279	6.7679
117.03	0.99836	1.8317	3.1149	4.6788	5.9877	6.7228
117.53	0.9917	1.8195	3.0941	4.6476	5.9478	6.6779
118.03	0.98509	1.8074	3.0735	4.6166	5.9081	6.6334
118.53	0.97852	1.7953	3.053	4.5858	5.8687	6.5892
119.03	0.97199	1.7834	3.0326	4.5552	5.8296	6.5452
119.53	0.96551	1.7715	3.0124	4.5248	5.7907	6.5016
120.03	0.95907	1.7597	2.9923	4.4947	5.7521	6.4582
120.53	0.95268	1.7479	2.9723	4.4647	5.7137	6.4151
121.03	0.94632	1.7363	2.9525	4.4349	5.6756	6.3724
121.53	0.94001	1.7247	2.9328	4.4053	5.6378	6.3299
122.03	0.93374	1.7132	2.9133	4.376	5.6002	6.2877
122.53	0.92752	1.7018	2.8938	4.3468	5.5628	6.2457
123.03	0.92133	1.6904	2.8745	4.3178	5.5257	6.2041
123.53	0.91519	1.6791	2.8554	4.289	5.4889	6.1627
124.03	0.90909	1.6679	2.8363	4.2604	5.4523	6.1216
124.53	0.90302	1.6568	2.8174	4.232	5.4159	6.0808
125.03	0.897	1.6458	2.7986	4.2038	5.3798	6.0402
125.53	0.89102	1.6348	2.78	4.1757	5.3439	6
126.03	0.88508	1.6239	2.7614	4.1479	5.3083	5.9599
126.53	0.87917	1.6131	2.743	4.1202	5.2729	5.9202
127.03	0.87331	1.6023	2.7247	4.0928	5.2377	5.8807
127.53	0.86749	1.5916	2.7065	4.0655	5.2028	5.8415
128.03	0.8617	1.581	2.6885	4.0383	5.1681	5.8025
128.53	0.85596	1.5705	2.6706	4.0114	5.1336	5.7639
129.03	0.85025	1.56	2.6528	3.9847	5.0994	5.7254
129.53	0.84458	1.5496	2.6351	3.9581	5.0654	5.6872
130.03	0.83895	1.5393	2.6175	3.9317	5.0316	5.6493
130.53	0.83335	1.529	2.6	3.9055	4.9981	5.6116
131.03	0.82779	1.5188	2.5827	3.8794	4.9647	5.5742
131.53	0.82227	1.5087	2.5655	3.8536	4.9316	5.537
132.03	0.81679	1.4986	2.5484	3.8279	4.8987	5.5001
132.53	0.81134	1.4886	2.5314	3.8023	4.8661	5.4634
133.03	0.80593	1.4787	2.5145	3.777	4.8336	5.427
133.53	0.80056	1.4688	2.4977	3.7518	4.8014	5.3908
134.03	0.79522	1.459	2.4811	3.7268	4.7694	5.3549
134.53	0.78992	1.4493	2.4645	3.7019	4.7376	5.3192
135.03	0.78465	1.4396	2.4481	3.6772	4.706	5.2837
135.53	0.77942	1.43	2.4318	3.6527	4.6746	5.2484
136.03	0.77422	1.4205	2.4156	3.6284	4.6434	5.2134
136.53	0.76906	1.411	2.3994	3.6042	4.6124	5.1787
137.03	0.76393	1.4016	2.3834	3.5801	4.5817	5.1441
137.53	0.75883	1.3923	2.3675	3.5563	4.5511	5.1098
138.03	0.75377	1.383	2.3518	3.5325	4.5208	5.0758
138.53	0.74875	1.3738	2.3361	3.509	4.4906	5.0419
139.03	0.74375	1.3646	2.3205	3.4856	4.4607	5.0083
139.53	0.73879	1.3555	2.305	3.4623	4.4309	4.9749
140.03	0.73387	1.3465	2.2897	3.4392	4.4014	4.9417
140.53	0.72897	1.3375	2.2744	3.4163	4.372	4.9088
141.03	0.72411	1.3286	2.2592	3.3935	4.3429	4.876
141.53	0.71928	1.3197	2.2441	3.3709	4.3139	4.8435
142.03	0.71449	1.3109	2.2292	3.3484	4.2852	4.8112
142.53	0.70972	1.3022	2.2143	3.3261	4.2566	4.7791
143.03	0.70499	1.2935	2.1996	3.3039	4.2282	4.7473
143.53	0.70029	1.2849	2.1849	3.2819	4.2	4.7156
144.03	0.69562	1.2763	2.1703	3.26	4.172	4.6842
144.53	0.69098	1.2678	2.1558	3.2383	4.1442	4.6529
145.03	0.68637	1.2593	2.1415	3.2167	4.1165	4.6219
145.53	0.68179	1.2509	2.1272	3.1952	4.0891	4.5911
146.03	0.67725	1.2426	2.113	3.1739	4.0618	4.5605
146.53	0.67273	1.2343	2.0989	3.1527	4.0347	4.53
147.03	0.66824	1.2261	2.0849	3.1317	4.0078	4.4998
147.53	0.66379	1.2179	2.071	3.1108	3.9811	4.4698
148.03	0.65936	1.2098	2.0572	3.0901	3.9545	4.44
148.53	0.65496	1.2017	2.0435	3.0695	3.9282	4.4104
149.03	0.6506	1.1937	2.0298	3.049	3.902	4.381
149.53	0.64626	1.1857	2.0163	3.0287	3.876	4.3518
150.03	0.64195	1.1778	2.0029	3.0085	3.8501	4.3228
150.53	0.63767	1.17	1.9895	2.9884	3.8244	4.2939
151.03	0.63341	1.1622	1.9762	2.9685	3.7989	4.2653
151.53	0.62919	1.1544	1.9631	2.9487	3.7736	4.2369
152.03	0.625	1.1467	1.95	2.929	3.7484	4.2086
152.53	0.62083	1.1391	1.937	2.9095	3.7234	4.1805
153.03	0.61669	1.1315	1.9241	2.8901	3.6986	4.1527
153.53	0.61257	1.1239	1.9112	2.8708	3.6739	4.125
154.03	0.60849	1.1164	1.8985	2.8517	3.6494	4.0975
154.53	0.60443	1.109	1.8858	2.8327	3.6251	4.0701
155.03	0.6004	1.1016	1.8732	2.8138	3.6009	4.043
155.53	0.5964	1.0942	1.8607	2.795	3.5769	4.016
156.03	0.59242	1.0869	1.8483	2.7764	3.5531	3.9892
156.53	0.58847	1.0797	1.836	2.7578	3.5294	3.9626
157.03	0.58455	1.0725	1.8238	2.7395	3.5058	3.9362
157.53	0.58065	1.0653	1.8116	2.7212	3.4825	3.91
158.03	0.57677	1.0582	1.7995	2.703	3.4592	3.8839
158.53	0.57293	1.0512	1.7875	2.685	3.4362	3.858
159.03	0.56911	1.0442	1.7756	2.6671	3.4132	3.8323
159.53	0.56531	1.0372	1.7638	2.6493	3.3905	3.8067
160.03	0.56154	1.0303	1.752	2.6317	3.3679	3.7813
160.53	0.5578	1.0234	1.7403	2.6141	3.3454	3.7561
161.03	0.55408	1.0166	1.7287	2.5967	3.3231	3.7311
161.53	0.55038	1.0098	1.7172	2.5794	3.3009	3.7062
162.03	0.54671	1.0031	1.7057	2.5622	3.2789	3.6815
162.53	0.54307	0.99639	1.6944	2.5451	3.2571	3.6569
163.03	0.53945	0.98975	1.6831	2.5281	3.2353	3.6325
163.53	0.53585	0.98315	1.6718	2.5112	3.2138	3.6083
164.03	0.53228	0.97659	1.6607	2.4945	3.1923	3.5842
164.53	0.52873	0.97008	1.6496	2.4779	3.1711	3.5603
165.03	0.5252	0.96361	1.6386	2.4613	3.1499	3.5366
165.53	0.5217	0.95718	1.6277	2.4449	3.1289	3.513
166.03	0.51822	0.9508	1.6168	2.4286	3.108	3.4896
166.53	0.51476	0.94446	1.606	2.4124	3.0873	3.4663
167.03	0.51133	0.93816	1.5953	2.3963	3.0667	3.4432
167.53	0.50792	0.93191	1.5847	2.3804	3.0463	3.4202
168.03	0.50453	0.92569	1.5741	2.3645	3.026	3.3974
168.53	0.50117	0.91952	1.5636	2.3487	3.0058	3.3748
169.03	0.49783	0.91339	1.5532	2.333	2.9857	3.3523
169.53	0.49451	0.90729	1.5429	2.3175	2.9658	3.3299
170.03	0.49121	0.90124	1.5326	2.302	2.946	3.3077
170.53	0.48793	0.89523	1.5223	2.2867	2.9264	3.2856
171.03	0.48468	0.88926	1.5122	2.2714	2.9069	3.2637
171.53	0.48145	0.88333	1.5021	2.2563	2.8875	3.242
172.03	0.47824	0.87744	1.4921	2.2412	2.8682	3.2204
172.53	0.47505	0.87159	1.4821	2.2263	2.8491	3.1989
173.03	0.47188	0.86578	1.4723	2.2114	2.8301	3.1775
173.53	0.46873	0.86001	1.4624	2.1967	2.8112	3.1564
174.03	0.46561	0.85427	1.4527	2.1821	2.7925	3.1353
174.53	0.4625	0.84857	1.443	2.1675	2.7739	3.1144
175.03	0.45942	0.84292	1.4334	2.153	2.7554	3.0936
175.53	0.45635	0.83729	1.4238	2.1387	2.737	3.073
176.03	0.45331	0.83171	1.4143	2.1244	2.7187	3.0525
176.53	0.45029	0.82616	1.4049	2.1103	2.7006	3.0321
177.03	0.44728	0.82066	1.3955	2.0962	2.6826	3.0119
177.53	0.4443	0.81518	1.3862	2.0822	2.6647	2.9918
178.03	0.44134	0.80975	1.377	2.0683	2.6469	2.9719
178.53	0.4384	0.80435	1.3678	2.0545	2.6293	2.9521
179.03	0.43547	0.79898	1.3587	2.0408	2.6118	2.9324
179.53	0.43257	0.79365	1.3496	2.0272	2.5943	2.9128
180.03	0.42968	0.78836	1.3406	2.0137	2.577	2.8934
180.53	0.42682	0.7831	1.3317	2.0003	2.5599	2.8741
181.03	0.42397	0.77788	1.3228	1.9869	2.5428	2.8549
181.53	0.42114	0.77269	1.314	1.9737	2.5258	2.8359
182.03	0.41834	0.76754	1.3052	1.9605	2.509	2.817
182.53	0.41555	0.76242	1.2965	1.9474	2.4923	2.7982
183.03	0.41278	0.75734	1.2879	1.9345	2.4756	2.7795
183.53	0.41002	0.75229	1.2793	1.9216	2.4591	2.761
184.03	0.40729	0.74727	1.2707	1.9087	2.4427	2.7426
184.53	0.40457	0.74229	1.2623	1.896	2.4264	2.7243
185.03	0.40187	0.73734	1.2538	1.8834	2.4103	2.7061
185.53	0.39919	0.73242	1.2455	1.8708	2.3942	2.6881
186.03	0.39653	0.72754	1.2372	1.8583	2.3782	2.6702
186.53	0.39389	0.72269	1.2289	1.8459	2.3624	2.6524
187.03	0.39126	0.71787	1.2207	1.8336	2.3466	2.6347
187.53	0.38865	0.71308	1.2126	1.8214	2.331	2.6171
188.03	0.38606	0.70832	1.2045	1.8093	2.3154	2.5997
188.53	0.38349	0.7036	1.1965	1.7972	2.3	2.5823
189.03	0.38093	0.69891	1.1885	1.7852	2.2846	2.5651
189.53	0.37839	0.69425	1.1806	1.7733	2.2694	2.548
190.03	0.37586	0.68962	1.1727	1.7615	2.2543	2.531
