# Supplementary material for: Luteolin target HSPB1 regulates endothelial cell ferroptosis to protect against radiation vascular injury
Source: PLoS One. 2024 Oct 11;19(10):e0311922. doi: 10.1371/journal.pone.0311922 (PMC11469493; doi:10.1371/journal.pone.0311922)
Supplement: S3 File — (XLSX) [file pone.0311922.s004.xlsx]

## Sheet: Proteins
Checked	Protein FDR Confidence: Combined	Master	Accession	Description	Exp. q-value: Combined	Sum PEP Score	Coverage [%]	# Peptides	# PSMs	# Unique Peptides	# AAs	MW [kDa]	calc. pI	Score Sequest HT: Sequest HT	# Peptides (by Search Engine): Sequest HT	# Razor Peptides	Abundances (Grouped): DMSO 1:1000	Abundances (Grouped): Luteolin 1:1000	Abundances (Grouped): DMSO 1:2000	Abundances (Grouped): Luteolin 1:2000	Abundances (Scaled): DMSO 1:1000: Sample	Abundances (Scaled): Luteolin 1:1000: Sample	Abundances (Scaled): DMSO 1:2000: Sample	Abundances (Scaled): Luteolin 1:2000: Sample	Abundances (Normalized): DMSO 1:1000: Sample	Abundances (Normalized): Luteolin 1:1000: Sample	Abundances (Normalized): DMSO 1:2000: Sample	Abundances (Normalized): Luteolin 1:2000: Sample	Abundance: DMSO 1:1000: Sample	Abundance: Luteolin 1:1000: Sample	Abundance: DMSO 1:2000: Sample	Abundance: Luteolin 1:2000: Sample	# Protein Groups
FALSE	High	Master Protein	P35908	Keratin, type II cytoskeletal 2 epidermal OS=Homo sapiens OX=9606 GN=KRT2 PE=1 SV=2	0	617.846	91	69	1265	56	639	65.4	8	4437.8	69	13	360.3	230.2	67.9	75.6	360.3	230.2	67.9	321.3	7.41157e+10	4.73533e+10	1.39659e+10	1.55612e+10	6.73562e+09	8.31276e+09	1.97362e+09	4.59322e+09	1
FALSE	High	Master Protein	P04792	Heat shock protein beta-1 OS=Homo sapiens OX=9606 GN=HSPB1 PE=1 SV=2	0	128.786	91	20	238	20	205	22.8	6.4	822.51	20	0	24.6	48	126.7	293.3	24.6	48	126.7	157.3	4.86218e+08	9.47989e+08	2.50096e+09	5.78832e+09	4.41874e+07	1.66417e+08	3.53429e+08	1.70855e+09	1
FALSE	High	Master Protein	P61604	10 kDa heat shock protein, mitochondrial OS=Homo sapiens OX=9606 GN=HSPE1 PE=1 SV=2	0	98.287	90	16	393	16	102	10.9	8.92	1137.73	16	0	7.8	31.7	43.2	41.6	7.8	31.7	43.2	163.9	1.0727e+09	4.37584e+09	5.96329e+09	5.74562e+09	9.74868e+07	7.68169e+08	8.42717e+08	1.69594e+09	1
FALSE	High	Master Protein	Q5JS54	Proteasome assembly chaperone 4 OS=Homo sapiens OX=9606 GN=PSMG4 PE=1 SV=2	0	66.907	87	6	77	6	123	13.8	6.52	293.41	6	0	43.6	51.2	45.5	60.4	43.6	51.2	45.5	279.8	3.92202e+07	4.60631e+07	4.09941e+07	5.43858e+07	3.56432e+06	8.08628e+06	5.79319e+06	1.60531e+07	1
FALSE	High	Master Protein	P04406	Glyceraldehyde-3-phosphate dehydrogenase OS=Homo sapiens OX=9606 GN=GAPDH PE=1 SV=3	0	540.591	86	36	1668	35	335	36	8.46	6508.75	36	2	203.7	114.8	101.5	106.9	203.7	114.8	101.5	273.2	8.73235e+10	4.92001e+10	4.35061e+10	4.58259e+10	7.93594e+09	8.63696e+09	6.14817e+09	1.35265e+10	1
FALSE	High	Master Protein	O75368	SH3 domain-binding glutamic acid-rich-like protein OS=Homo sapiens OX=9606 GN=SH3BGRL PE=1 SV=1	0	60.89	85	9	93	9	114	12.8	5.25	351.53	9	0	61.1	63.7	47.6	48.4	61.1	63.7	47.6	361.7	1.80307e+08	1.8812e+08	1.40595e+08	1.42919e+08	1.63862e+07	33024089	1.98685e+07	42185616	1
FALSE	High	Master Protein	P08670	Vimentin OS=Homo sapiens OX=9606 GN=VIM PE=1 SV=4	0	425.469	83	50	739	45	466	53.6	5.12	2532.01	50	5	11.4	58.1	120.4	451.9	11.4	58.1	120.4	206.8	1.17325e+09	5.9653e+09	1.23512e+10	4.63759e+10	1.06624e+08	1.04719e+09	1.74544e+09	1.36888e+10	1
FALSE	High	Master Protein	P08758	Annexin A5 OS=Homo sapiens OX=9606 GN=ANXA5 PE=1 SV=2	0	297.72	83	32	862	31	320	35.9	5.05	2923.52	32	1	155.6	87.4	85.9	85	155.6	87.4	85.9	230.6	1.91607e+10	1.07601e+10	1.05862e+10	1.04754e+10	1.74132e+09	1.88891e+09	1.49601e+09	3.09204e+09	1
FALSE	High	Master Protein	P10809	60 kDa heat shock protein, mitochondrial OS=Homo sapiens OX=9606 GN=HSPD1 PE=1 SV=2	0	717.441	79	55	2142	55	573	61	5.87	8443.65	55	0	57.9	66.6	66.5	53.3	57.9	66.6	66.5	182.5	2.25865e+10	2.59905e+10	2.5947e+10	2.0806e+10	2.05266e+09	4.56258e+09	3.66676e+09	6.14135e+09	1
FALSE	High	Master Protein	P35232	Prohibitin 1 OS=Homo sapiens OX=9606 GN=PHB1 PE=1 SV=1	0	189.065	79	20	429	20	272	29.8	5.76	1689.18	20	0	59.3	33.2	32.9	33.1	59.3	33.2	32.9	207.7	3.84543e+09	2.14985e+09	2.13277e+09	2.14604e+09	3.49472e+08	3.77402e+08	3.01397e+08	6.3345e+08	1
FALSE	High	Master Protein	P06733	Alpha-enolase OS=Homo sapiens OX=9606 GN=ENO1 PE=1 SV=2	0	609.553	78	51	2013	49	434	47.1	7.39	7867.88	51	2	106.9	74.8	63.2	67.4	106.9	74.8	63.2	178.8	6.20476e+10	4.34362e+10	3.66514e+10	3.91457e+10	5.63887e+09	7.62513e+09	5.17949e+09	1.15547e+10	1
FALSE	High	Master Protein	P21796	Voltage-dependent anion-selective channel protein 1 OS=Homo sapiens OX=9606 GN=VDAC1 PE=1 SV=2	0	168.198	78	20	384	19	283	30.8	8.54	1462.02	20	1	180	94.8	85.8	94.1	180	94.8	85.8	162.6	5.52624e+09	2.91013e+09	2.63374e+09	2.8876e+09	5.02223e+08	5.10866e+08	3.72193e+08	8.52336e+08	1
FALSE	High	Master Protein	P13693	Translationally-controlled tumor protein OS=Homo sapiens OX=9606 GN=TPT1 PE=1 SV=1	0	136.437	78	9	266	9	172	19.6	4.93	907.56	9	0	24	31.6	41.3	46.1	24	31.6	41.3	181.9	7.57299e+08	9.97849e+08	1.30638e+09	1.45648e+09	6.88232e+07	175170091	1.84614e+08	4.29911e+08	1
FALSE	High	Master Protein	P60709	Actin, cytoplasmic 1 OS=Homo sapiens OX=9606 GN=ACTB PE=1 SV=1	0	558.023	77	38	3099	12	375	41.7	5.48	10531.2	38	39	125.5	88.1	84.9	95.1	125.5	88.1	84.9	246	1.79189e+11	1.25825e+11	1.21293e+11	1.35769e+11	1.62847e+10	2.20883e+10	1.71408e+10	4.00752e+10	1
FALSE	High	Master Protein	P22392	Nucleoside diphosphate kinase B OS=Homo sapiens OX=9606 GN=NME2 PE=1 SV=1	0	167.115	77	14	883	8	152	17.3	8.41	3128.01	14	0	61.5	49.9	42.1	37.9	61.5	49.9	42.1	255.7	5.57725e+09	4.5231e+09	3.81799e+09	3.43424e+09	5.06859e+08	7.94019e+08	5.3955e+08	1.01369e+09	1
FALSE	High	Master Protein	Q9H0U4	Ras-related protein Rab-1B OS=Homo sapiens OX=9606 GN=RAB1B PE=1 SV=1	0	129.443	76	13	266	5	201	22.2	5.73	996.05	13	0	113.1	141.3	131	134.3	113.1	141.3	131	53.3	6.04288e+08	7.55185e+08	7.00004e+08	7.17709e+08	5.49176e+07	1.32571e+08	9.89228e+07	2.11847e+08	1
FALSE	High	Master Protein	O15144	Actin-related protein 2/3 complex subunit 2 OS=Homo sapiens OX=9606 GN=ARPC2 PE=1 SV=1	0	127.973	76	18	213	18	300	34.3	7.36	669.03	18	0	222	126.9	107.3	136.6	222	126.9	107.3	65.4	2.70741e+09	1.5477e+09	1.30853e+09	1.6658e+09	2.46049e+08	2.71695e+08	1.84918e+08	4.91695e+08	1
FALSE	High	Master Protein	P09669	Cytochrome c oxidase subunit 6C OS=Homo sapiens OX=9606 GN=COX6C PE=1 SV=2	0	47.254	76	8	112	8	75	8.8	10.39	311.38	8	0	265.3	202.2	68.8	63	265.3	202.2	68.8	86.7	8.28552e+09	6.31472e+09	2.1493e+09	1.96764e+09	7.52986e+08	1.10853e+09	3.03734e+08	5.8079e+08	1
FALSE	High	Master Protein	P06576	ATP synthase subunit beta, mitochondrial OS=Homo sapiens OX=9606 GN=ATP5F1B PE=1 SV=3	0	505.354	74	28	1204	28	529	56.5	5.4	4828.04	28	0	57.7	74	76.2	67.6	57.7	74	76.2	66.9	8.53105e+09	1.0944e+10	1.1274e+10	1.00024e+10	7.753e+08	1.92119e+09	1.59322e+09	2.95242e+09	1
FALSE	High	Master Protein	P06493	Cyclin-dependent kinase 1 OS=Homo sapiens OX=9606 GN=CDK1 PE=1 SV=3	0	173.167	74	20	295	18	297	34.1	8.4	981.48	20	2	23.9	51.5	39.8	49.8	23.9	51.5	39.8	65.9	5.01089e+08	1.07954e+09	8.34378e+08	1.04358e+09	4.55389e+07	1.8951e+08	1.17912e+08	3.08034e+08	1
FALSE	High	Master Protein	Q9NP97	Dynein light chain roadblock-type 1 OS=Homo sapiens OX=9606 GN=DYNLRB1 PE=1 SV=3	0	34.816	74	4	46	4	96	10.9	7.25	176.71	4	0	138.7	98.8	72.4	51.9	138.7	98.8	72.4	154.4	3.11859e+08	2.22102e+08	1.62866e+08	1.16627e+08	2.83416e+07	3.89895e+07	2.30158e+07	3.44251e+07	1
FALSE	High	Master Protein	P22626	Heterogeneous nuclear ribonucleoproteins A2/B1 OS=Homo sapiens OX=9606 GN=HNRNPA2B1 PE=1 SV=2	0	348.799	73	32	691	28	353	37.4	8.95	2449.27	32	4	23.2	29.4	26.2	25.2	23.2	29.4	26.2	158.9	2.00785e+09	2.55045e+09	2.27363e+09	2.18756e+09	1.82473e+08	4.47725e+08	3.21304e+08	6.45704e+08	1
FALSE	High	Master Protein	O75947	ATP synthase subunit d, mitochondrial OS=Homo sapiens OX=9606 GN=ATP5PD PE=1 SV=3	0	119.879	73	12	244	12	161	18.5	5.3	838.46	12	0	52.4	60.4	75.1	61.2	52.4	60.4	75.1	81.7	8.86133e+08	1.02125e+09	1.26972e+09	1.03571e+09	8.05316e+07	1.79277e+08	1.79434e+08	3.05713e+08	1
FALSE	High	Master Protein	P0DMV9	Heat shock 70 kDa protein 1B OS=Homo sapiens OX=9606 GN=HSPA1B PE=1 SV=1	0	598.539	72	56	2015	41	641	70	5.66	7113.32	56	14	16.7	18.8	19.3	16.9	16.7	18.8	19.3	140.1	1.07056e+10	1.20402e+10	1.23258e+10	1.0818e+10	9.72919e+08	2.11363e+09	1.74185e+09	3.19316e+09	1
FALSE	High	Master Protein	P07355	Annexin A2 OS=Homo sapiens OX=9606 GN=ANXA2 PE=1 SV=2	0	380.595	72	48	1046	48	339	38.6	7.75	3414.17	48	0	258.9	143.6	136.6	149.9	258.9	143.6	136.6	75.6	8.46589e+10	4.69618e+10	4.46556e+10	4.90088e+10	7.69379e+09	8.24403e+09	6.31062e+09	1.4466e+10	1
FALSE	High	Master Protein	P23396	40S ribosomal protein S3 OS=Homo sapiens OX=9606 GN=RPS3 PE=1 SV=2	0	136.568	72	22	491	22	243	26.7	9.66	1568.68	22	0	108.5	154.2	133.1	117.8	108.5	154.2	133.1	295.3	6.72563e+09	9.56152e+09	8.2504e+09	7.30229e+09	6.11224e+08	1.6785e+09	1.16593e+09	2.15543e+09	1
FALSE	High	Master Protein	Q9BRX5	DNA replication complex GINS protein PSF3 OS=Homo sapiens OX=9606 GN=GINS3 PE=1 SV=1	0	69.485	72	11	108	11	216	24.5	5.34	377.78	11	0	12.2	12.8	13	12.1	12.2	12.8	13	67.4	3.1556e+07	3.3117e+07	3.34146e+07	3.11416e+07	2.8678e+06	5813616	4.72207e+06	9.19212e+06	1
FALSE	High	Master Protein	P60520	Gamma-aminobutyric acid receptor-associated protein-like 2 OS=Homo sapiens OX=9606 GN=GABARAPL2 PE=1 SV=1	0	36.251	72	9	83	8	117	13.7	8.1	221.31	9	1	47.7	52.1	23.1	24.6	47.7	52.1	23.1	130.7	2.28543e+08	2.4971e+08	1.1093e+08	1.17782e+08	2.07699e+07	4.38359e+07	1.56764e+07	3.47658e+07	1
FALSE	High	Master Protein	P26038	Moesin OS=Homo sapiens OX=9606 GN=MSN PE=1 SV=3	0	542.491	71	60	1015	45	577	67.8	6.4	3249.18	60	19	158	160.8	198.7	220.5	158	160.8	198.7	16.9	2.66018e+10	2.70742e+10	3.34687e+10	3.71281e+10	2.41757e+09	4.75282e+09	4.72972e+09	1.09592e+10	1
FALSE	High	Master Protein	P62258	14-3-3 protein epsilon OS=Homo sapiens OX=9606 GN=YWHAE PE=1 SV=1	0	277.044	71	25	944	22	255	29.2	4.74	3122.58	25	4	82.1	43.4	42.4	40.8	82.1	43.4	42.4	83.2	1.11716e+10	5.90402e+09	5.76882e+09	5.54526e+09	1.01527e+09	1.03644e+09	8.15236e+08	1.6368e+09	1
FALSE	High	Master Protein	P27797	Calreticulin OS=Homo sapiens OX=9606 GN=CALR PE=1 SV=1	0	259.337	71	27	747	27	417	48.1	4.44	2542.72	27	0	76.7	91.8	80.4	81.8	76.7	91.8	80.4	163.5	6.50986e+09	7.786e+09	6.81769e+09	6.94262e+09	5.91615e+08	1.36681e+09	9.63459e+08	2.04926e+09	1
FALSE	High	Master Protein	Q9H4M9	EH domain-containing protein 1 OS=Homo sapiens OX=9606 GN=EHD1 PE=1 SV=2	0	229.807	71	34	361	20	534	60.6	6.83	1187.68	34	16	58.5	105.4	106.4	131.1	58.5	105.4	106.4	170.3	9.24475e+08	1.66618e+09	1.68276e+09	2.07351e+09	8.40161e+07	2.92494e+08	2.37804e+08	6.12042e+08	1
FALSE	High	Master Protein	P43686	26S proteasome regulatory subunit 6B OS=Homo sapiens OX=9606 GN=PSMC4 PE=1 SV=2	0	213.89	71	27	342	27	418	47.3	5.21	1170.32	27	0	82.9	64.7	60	51.2	82.9	64.7	60	151.9	1.74502e+09	1.36205e+09	1.26398e+09	1.07781e+09	1.58587e+08	2.39105e+08	1.78623e+08	3.18138e+08	1
FALSE	High	Master Protein	P63104	14-3-3 protein zeta/delta OS=Homo sapiens OX=9606 GN=YWHAZ PE=1 SV=1	0	210.087	71	24	880	17	245	27.7	4.79	2795.29	24	6	102.2	58.7	58.8	50.6	102.2	58.7	58.8	274.7	1.00932e+10	5.79734e+09	5.80501e+09	4.99853e+09	9.17264e+08	1.01771e+09	8.2035e+08	1.47542e+09	1
FALSE	High	Master Protein	O95433	Activator of 90 kDa heat shock protein ATPase homolog 1 OS=Homo sapiens OX=9606 GN=AHSA1 PE=1 SV=1	0	162.744	71	21	287	21	338	38.3	5.53	1049.56	21	0	51.1	61.2	56.9	47.8	51.1	61.2	56.9	95.1	9.96986e+08	1.19441e+09	1.10986e+09	9.32687e+08	9.06058e+07	2.09676e+08	1.56843e+08	2.75303e+08	1
FALSE	High	Master Protein	O43707	Alpha-actinin-4 OS=Homo sapiens OX=9606 GN=ACTN4 PE=1 SV=2	0	762.207	70	67	1596	49	911	104.8	5.44	5924.61	67	23	68.9	123	169.8	181.9	68.9	123	169.8	220.5	1.51808e+10	2.71069e+10	3.74179e+10	4.00874e+10	1.37962e+09	4.75856e+09	5.28781e+09	1.18327e+10	1
FALSE	High	Master Protein	P35527	Keratin, type I cytoskeletal 9 OS=Homo sapiens OX=9606 GN=KRT9 PE=1 SV=3	0	674.083	70	59	1357	58	623	62	5.24	5246.66	59	1	283.3	314.3	67.3	66.9	283.3	314.3	67.3	106.9	5.80811e+10	6.44335e+10	1.37974e+10	1.37111e+10	5.27839e+09	1.13111e+10	1.94982e+09	4.04714e+09	1
FALSE	High	Master Protein	P00558	Phosphoglycerate kinase 1 OS=Homo sapiens OX=9606 GN=PGK1 PE=1 SV=3	0	396.818	70	34	1127	34	417	44.6	8.1	4058.12	34	0	94.1	53.9	49.2	54.9	94.1	53.9	49.2	131.2	1.52256e+10	8.72796e+09	7.96225e+09	8.87784e+09	1.3837e+09	1.53217e+09	1.12521e+09	2.62049e+09	1
FALSE	High	Master Protein	P30101	Protein disulfide-isomerase A3 OS=Homo sapiens OX=9606 GN=PDIA3 PE=1 SV=4	0	386.609	70	43	1039	43	505	56.7	6.35	3773.08	43	0	78.8	131.7	131.1	107	78.8	131.7	131.1	68.6	1.08382e+10	1.81181e+10	1.80262e+10	1.47121e+10	9.84977e+08	3.18059e+09	2.54741e+09	4.3426e+09	1
FALSE	High	Master Protein	P00918	Carbonic anhydrase 2 OS=Homo sapiens OX=9606 GN=CA2 PE=1 SV=2	0	194.062	70	16	286	16	260	29.2	7.4	1068.88	16	0	3.1	1.6	1.7	0.5	3.1	1.6	1.7	171.4	1.27246e+08	6.85849e+07	7.16079e+07	2.22519e+07	1.15641e+07	1.20399e+07	1.01194e+07	6.56813e+06	1
FALSE	High	Master Protein	P62081	40S ribosomal protein S7 OS=Homo sapiens OX=9606 GN=RPS7 PE=1 SV=1	0	127.937	70	18	238	18	194	22.1	10.1	828.17	18	0	107.8	165.6	150.8	135.2	107.8	165.6	150.8	119.3	3.07628e+09	4.72741e+09	4.30476e+09	3.85904e+09	2.79572e+08	8.29885e+08	6.08338e+08	1.13908e+09	1
FALSE	High	Master Protein	P61106	Ras-related protein Rab-14 OS=Homo sapiens OX=9606 GN=RAB14 PE=1 SV=4	0	100.136	70	14	154	13	215	23.9	6.21	514.86	14	0	130.6	148.3	134.8	120.6	130.6	148.3	134.8	63.1	9.41857e+08	1.06996e+09	9.72837e+08	8.70044e+08	8.55958e+07	1.87829e+08	1.37479e+08	2.56812e+08	1
FALSE	High	Master Protein	P78371	T-complex protein 1 subunit beta OS=Homo sapiens OX=9606 GN=CCT2 PE=1 SV=4	0	515.934	69	39	1135	39	535	57.5	6.46	4704.6	39	0	54.1	44.4	51.2	52.5	54.1	44.4	51.2	52.5	6.22049e+09	5.10815e+09	5.893e+09	6.04358e+09	5.65317e+08	8.96724e+08	8.32785e+08	1.78389e+09	1
FALSE	High	Master Protein	P15531	Nucleoside diphosphate kinase A OS=Homo sapiens OX=9606 GN=NME1 PE=1 SV=1	0	206.177	69	14	908	8	152	17.1	6.19	3222.45	14	7	57.8	38.8	35.4	28.9	57.8	38.8	35.4	166.9	1.52366e+10	1.02282e+10	9.34012e+09	7.6234e+09	1.3847e+09	1.79553e+09	1.31992e+09	2.25021e+09	1
FALSE	High	Master Protein	P62820	Ras-related protein Rab-1A OS=Homo sapiens OX=9606 GN=RAB1A PE=1 SV=3	0	111.343	69	14	283	6	205	22.7	6.21	1034.46	14	8	163.9	157.6	138.6	113.8	163.9	157.6	138.6	165.7	6.32872e+09	6.0861e+09	5.3525e+09	4.39348e+09	5.75152e+08	1.0684e+09	7.56402e+08	1.29683e+09	1
FALSE	High	Master Protein	Q5QNW6	Histone H2B type 2-F OS=Homo sapiens OX=9606 GN=H2BC18 PE=1 SV=3	0	103.457	69	13	250	3	126	13.9	10.32	834.38	13	13	160.1	51.4	64.2	45.6	160.1	51.4	64.2	67.6	7.44242e+09	2.38867e+09	2.98325e+09	2.11796e+09	6.76366e+08	4.19326e+08	4.21586e+08	6.25161e+08	1
FALSE	High	Master Protein	Q9Y2Q3	Glutathione S-transferase kappa 1 OS=Homo sapiens OX=9606 GN=GSTK1 PE=1 SV=3	0	93.821	69	11	104	11	226	25.5	8.41	312.51	11	0	9.8	35.2	40.8	52.2	9.8	35.2	40.8	88.3	2.6767e+07	9.60984e+07	1.11425e+08	1.42667e+08	2.43258e+06	1.68698e+07	1.57463e+07	4.21113e+07	1
FALSE	High	Master Protein	P39019	40S ribosomal protein S19 OS=Homo sapiens OX=9606 GN=RPS19 PE=1 SV=2	0	79.244	69	13	280	13	145	16.1	10.32	850.06	13	0	10.5	27.1	51.8	69.1	10.5	27.1	51.8	87.7	5.76853e+08	1.49757e+09	2.86103e+09	3.81427e+09	5.24243e+07	2.62895e+08	4.04313e+08	1.12586e+09	1
FALSE	High	Master Protein	P11021	Endoplasmic reticulum chaperone BiP OS=Homo sapiens OX=9606 GN=HSPA5 PE=1 SV=2	0	601.248	68	63	1907	60	654	72.3	5.16	6924.69	63	3	73.6	136.1	145.9	130.7	73.6	136.1	145.9	97.7	3.35698e+10	6.20835e+10	6.65874e+10	5.96588e+10	3.05082e+09	1.08986e+10	9.40996e+09	1.76096e+10	1
FALSE	High	Master Protein	P08133	Annexin A6 OS=Homo sapiens OX=9606 GN=ANXA6 PE=1 SV=3	0	422.493	68	44	852	44	673	75.8	5.6	2969.75	44	0	126.7	204.3	198.3	152.8	126.7	204.3	198.3	106.8	9.43343e+09	1.52046e+10	1.47603e+10	1.13703e+10	8.57308e+08	2.66913e+09	2.08589e+09	3.35619e+09	1
FALSE	High	Master Protein	P25786	Proteasome subunit alpha type-1 OS=Homo sapiens OX=9606 GN=PSMA1 PE=1 SV=1	0	182.681	68	20	370	20	263	29.5	6.61	1196.66	20	0	104.2	58.1	48	47.1	104.2	58.1	48	43.8	3.15437e+09	1.75695e+09	1.45093e+09	1.42641e+09	2.86669e+08	3.08428e+08	2.05041e+08	4.21036e+08	1
FALSE	High	Master Protein	P53999	Activated RNA polymerase II transcriptional coactivator p15 OS=Homo sapiens OX=9606 GN=SUB1 PE=1 SV=3	0	159.606	68	15	295	15	127	14.4	9.6	1000.42	15	0	47.2	36.6	27.5	30.9	47.2	36.6	27.5	40.2	1.00627e+09	7.80201e+08	5.8561e+08	6.57636e+08	9.14492e+07	1.36962e+08	8.2757e+07	1.94115e+08	1
FALSE	High	Master Protein	P04179	Superoxide dismutase [Mn], mitochondrial OS=Homo sapiens OX=9606 GN=SOD2 PE=1 SV=3	0	123.885	68	12	203	12	222	24.7	8.25	799.49	12	0	50.3	33.6	25.9	24.6	50.3	33.6	25.9	185.1	6.95669e+08	4.65385e+08	3.57899e+08	3.40137e+08	6.32223e+07	8.16972e+07	5.05775e+07	1.00399e+08	1
FALSE	High	Master Protein	P27144	Adenylate kinase 4, mitochondrial OS=Homo sapiens OX=9606 GN=AK4 PE=1 SV=1	0	112.666	68	12	137	12	223	25.3	8.4	444.2	12	0	2.5	6	5.2	5.3	2.5	6	5.2	165.4	1.53946e+07	3.76123e+07	3.28762e+07	3.31698e+07	1.39906e+06	6.60276e+06	4.64599e+06	9.79078e+06	1
FALSE	High	Master Protein	Q9Y3D9	28S ribosomal protein S23, mitochondrial OS=Homo sapiens OX=9606 GN=MRPS23 PE=1 SV=2	0	67.781	68	13	118	13	190	21.8	8.9	352.27	13	0	21.6	34.3	42.9	55.1	21.6	34.3	42.9	262.4	2.49056e+08	3.94905e+08	4.93533e+08	6.34004e+08	2.26341e+07	6.93246e+07	6.97449e+07	1.8714e+08	1
FALSE	High	Master Protein	Q9UMY4	Sorting nexin-12 OS=Homo sapiens OX=9606 GN=SNX12 PE=1 SV=4	0	52.67	68	11	102	9	162	18.9	8.44	268.09	11	2	37.6	47.9	51.2	47.2	37.6	47.9	51.2	69.9	2.48979e+08	3.17016e+08	3.39157e+08	3.1284e+08	2.26271e+07	5.56514e+07	4.79289e+07	9.23415e+07	1
FALSE	High	Master Protein	P11142	Heat shock cognate 71 kDa protein OS=Homo sapiens OX=9606 GN=HSPA8 PE=1 SV=1	0	590.966	67	55	2355	36	646	70.9	5.52	8173.57	55	9	84.7	90.2	92.2	83.2	84.7	90.2	92.2	152.1	4.41828e+10	4.70681e+10	4.81076e+10	4.34266e+10	4.01533e+09	8.26269e+09	6.79844e+09	1.28183e+10	1
FALSE	High	Master Protein	P14618	Pyruvate kinase PKM OS=Homo sapiens OX=9606 GN=PKM PE=1 SV=4	0	447.26	67	42	881	42	531	57.9	7.84	3166.67	42	0	131.4	169.3	183.4	165.4	131.4	169.3	183.4	84.5	2.41426e+10	3.11035e+10	3.36998e+10	3.0384e+10	2.19408e+09	5.46014e+09	4.76238e+09	8.9685e+09	1
FALSE	High	Master Protein	P07237	Protein disulfide-isomerase OS=Homo sapiens OX=9606 GN=P4HB PE=1 SV=3	0	381.786	67	41	1181	41	508	57.1	4.87	4027.06	41	0	37.2	92.8	99.4	71.4	37.2	92.8	99.4	252.1	6.19185e+09	1.54602e+10	1.65578e+10	1.19041e+10	5.62714e+08	2.714e+09	2.33991e+09	3.51376e+09	1
FALSE	High	Master Protein	P09211	Glutathione S-transferase P OS=Homo sapiens OX=9606 GN=GSTP1 PE=1 SV=2	0	175.25	67	12	493	12	210	23.3	5.64	2132.76	12	0	73.3	61.1	64.2	52.7	73.3	61.1	64.2	451.9	5.46726e+09	4.55235e+09	4.78822e+09	3.92954e+09	4.96864e+08	7.99155e+08	6.76659e+08	1.15989e+09	1
FALSE	High	Master Protein	Q99623	Prohibitin-2 OS=Homo sapiens OX=9606 GN=PHB2 PE=1 SV=2	0	137.846	67	17	299	17	299	33.3	9.83	998.53	17	0	153.3	78.2	73.1	83.5	153.3	78.2	73.1	124.5	4.68584e+09	2.39088e+09	2.23338e+09	2.55234e+09	4.25848e+08	4.19713e+08	3.15616e+08	7.53379e+08	1
FALSE	High	Master Protein	Q99497	Parkinson disease protein 7 OS=Homo sapiens OX=9606 GN=PARK7 PE=1 SV=2	0	132.569	67	14	311	14	189	19.9	6.79	1087.96	14	0	61.4	51.7	45.9	37.6	61.4	51.7	45.9	83.9	1.93239e+09	1.62877e+09	1.44447e+09	1.1833e+09	1.75616e+08	2.85927e+08	2.04129e+08	3.49277e+08	1
FALSE	High	Master Protein	P07737	Profilin-1 OS=Homo sapiens OX=9606 GN=PFN1 PE=1 SV=2	0	115.962	67	12	537	12	140	15	8.27	1721.39	12	0	146.6	133.1	114.6	95.3	146.6	133.1	114.6	152.8	3.52728e+10	3.20179e+10	2.75654e+10	2.2936e+10	3.20558e+09	5.62067e+09	3.89548e+09	6.77005e+09	1
FALSE	High	Master Protein	Q16778	Histone H2B type 2-E OS=Homo sapiens OX=9606 GN=H2BC21 PE=1 SV=3	0	96.797	67	12	242	2	126	13.9	10.32	804.36	12	0	66.6	40.7	31.9	28.5	66.6	40.7	31.9	49.3	1.45995e+08	8.92401e+07	6.98473e+07	6.24927e+07	13267960	15665882	9870643	18446075	1
FALSE	High	Master Protein	P61326	Protein mago nashi homolog OS=Homo sapiens OX=9606 GN=MAGOH PE=1 SV=1	0	84.092	67	10	171	10	146	17.2	6.11	608.68	10	0	69.5	47.2	38.3	37.3	69.5	47.2	38.3	57.9	4.34619e+08	2.95043e+08	2.39782e+08	2.3349e+08	3.94981e+07	5.17942e+07	3.38854e+07	6.89196e+07	1
FALSE	High	Master Protein	P37108	Signal recognition particle 14 kDa protein OS=Homo sapiens OX=9606 GN=SRP14 PE=1 SV=2	0	59.473	67	10	150	10	136	14.6	10.04	501.91	10	0	104.5	78.8	60.2	50	104.5	78.8	60.2	29.5	1.52624e+09	1.15098e+09	8.79649e+08	7.29873e+08	1.38704e+08	2.02052e+08	1.2431e+08	2.15438e+08	1
FALSE	High	Master Protein	P12814	Alpha-actinin-1 OS=Homo sapiens OX=9606 GN=ACTN1 PE=1 SV=2	0	728.082	66	62	1441	40	892	103	5.41	5393.97	62	6	74.3	153.2	219.1	255.7	74.3	153.2	219.1	199.3	5.70453e+09	1.17616e+10	1.68142e+10	1.96223e+10	5.18427e+08	2.06471e+09	2.37614e+09	5.79194e+09	1
FALSE	High	Master Protein	P14625	Endoplasmin OS=Homo sapiens OX=9606 GN=HSP90B1 PE=1 SV=1	0	639.669	66	65	1666	63	803	92.4	4.84	5958.91	65	0	47.8	89.5	118.3	158.9	47.8	89.5	118.3	55.1	1.28572e+10	2.4069e+10	3.18202e+10	4.27638e+10	1.16846e+09	4.22525e+09	4.49675e+09	1.26226e+10	1
FALSE	High	Master Protein	P30041	Peroxiredoxin-6 OS=Homo sapiens OX=9606 GN=PRDX6 PE=1 SV=3	0	214.416	66	24	487	24	224	25	6.38	1692.53	24	0	215.1	202.1	251.8	146.9	215.1	202.1	251.8	94.9	1.62597e+11	1.5278e+11	1.90351e+11	1.1107e+11	1.47767e+10	2.68201e+10	2.69e+10	3.27847e+10	1
FALSE	High	Master Protein	P30086	Phosphatidylethanolamine-binding protein 1 OS=Homo sapiens OX=9606 GN=PEBP1 PE=1 SV=3	0	135.341	66	10	402	10	187	21	7.53	1545.51	10	0	41.3	36.3	30.6	27.7	41.3	36.3	30.6	189.1	3.00632e+09	2.64524e+09	2.23092e+09	2.01634e+09	2.73214e+08	4.64366e+08	3.15268e+08	5.95166e+08	1
FALSE	High	Master Protein	O15372	Eukaryotic translation initiation factor 3 subunit H OS=Homo sapiens OX=9606 GN=EIF3H PE=1 SV=1	0	112.369	66	18	164	18	352	39.9	6.54	580.16	18	0	64.1	109.9	91.3	108.9	64.1	109.9	91.3	54.9	4.69551e+08	8.04639e+08	6.68834e+08	7.97404e+08	4.26727e+07	1.41252e+08	9.45181e+07	2.35371e+08	1
FALSE	High	Master Protein	P00374	Dihydrofolate reductase OS=Homo sapiens OX=9606 GN=DHFR PE=1 SV=2	0	77.679	66	13	110	13	187	21.4	7.42	362.58	13	0	31.8	37	32.3	32.1	31.8	37	32.3	161.3	1.56943e+08	1.82619e+08	1.59289e+08	1.58449e+08	1.4263e+07	3.20582e+07	2.25103e+07	4.67695e+07	1
FALSE	High	Master Protein	P62249	40S ribosomal protein S16 OS=Homo sapiens OX=9606 GN=RPS16 PE=1 SV=2	0	75.738	66	13	224	13	146	16.4	10.21	613.79	13	0	115.3	150.5	144.2	119.6	115.3	150.5	144.2	111.4	6.03766e+09	7.87726e+09	7.54879e+09	6.26287e+09	5.48702e+08	1.38283e+09	1.06678e+09	1.84862e+09	1
FALSE	High	Master Protein	Q9NRV9	Heme-binding protein 1 OS=Homo sapiens OX=9606 GN=HEBP1 PE=1 SV=1	0	67.439	66	9	129	9	189	21.1	5.8	471	9	0	45.1	58.2	56	56.1	45.1	58.2	56	101.7	1.66647e+08	2.15119e+08	2.06895e+08	2.07163e+08	1.51448e+07	3.77637e+07	2.92379e+07	6.11485e+07	1
FALSE	High	Master Protein	Q9GZT3	SRA stem-loop-interacting RNA-binding protein, mitochondrial OS=Homo sapiens OX=9606 GN=SLIRP PE=1 SV=1	0	60.64	66	8	139	8	109	12.3	10.24	454.27	8	0	45.9	48.6	41.6	39.9	45.9	48.6	41.6	107	6.77923e+08	7.18729e+08	6.14754e+08	5.89921e+08	6.16095e+07	1.26171e+08	8.68756e+07	174127926	1
FALSE	High	Master Protein	Q9UI09	NADH dehydrogenase [ubiquinone] 1 alpha subcomplex subunit 12 OS=Homo sapiens OX=9606 GN=NDUFA12 PE=1 SV=1	0	47.718	66	7	81	7	145	17.1	9.63	258.73	7	0	1.9	65.4	50.8	58.7	1.9	65.4	50.8		4.08764e+06	1.39212e+08	1.08179e+08	1.24816e+08	371484	2.44383e+07	1.52876e+07	3.68422e+07	1
FALSE	High	Master Protein	P12956	X-ray repair cross-complementing protein 6 OS=Homo sapiens OX=9606 GN=XRCC6 PE=1 SV=2	0	355.191	65	39	619	39	609	69.8	6.64	2078.61	39	0	113.1	181.9	185.7	162.1	113.1	181.9	185.7	71.4	4.55389e+09	7.32628e+09	7.48208e+09	6.52932e+09	4.13856e+08	1.28611e+09	1.05735e+09	1.92727e+09	1
FALSE	High	Master Protein	P17980	26S proteasome regulatory subunit 6A OS=Homo sapiens OX=9606 GN=PSMC3 PE=1 SV=3	0	332.705	65	28	643	28	439	49.2	5.24	2470.69	28	0	61.7	51.9	48.9	49.4	61.7	51.9	48.9	28.5	1.73541e+09	1.45859e+09	1.37576e+09	1.38768e+09	1.57713e+08	2.56051e+08	1.94419e+08	4.09605e+08	1
FALSE	High	Master Protein	P02533	Keratin, type I cytoskeletal 14 OS=Homo sapiens OX=9606 GN=KRT14 PE=1 SV=4	0	319.791	65	40	486	17	472	51.5	5.16	1572.22	40	20	292.9	256.6	109.4	96.4	292.9	256.6	109.4	149.9	8.36852e+09	7.33181e+09	3.12537e+09	2.753e+09	7.6053e+08	1.28708e+09	4.4167e+08	8.12608e+08	1
FALSE	High	Master Protein	Q07065	Cytoskeleton-associated protein 4 OS=Homo sapiens OX=9606 GN=CKAP4 PE=1 SV=2	0	270.65	65	37	557	37	602	66	5.92	2058.24	37	0	26	87.6	139.5	159.7	26	87.6	139.5	192.8	9.54709e+08	3.21466e+09	5.11591e+09	5.85887e+09	8.67637e+07	5.64327e+08	7.22968e+08	1.72937e+09	1
FALSE	High	Master Protein	P62841	40S ribosomal protein S15 OS=Homo sapiens OX=9606 GN=RPS15 PE=1 SV=2	0	153.25	65	6	315	6	145	17	10.39	1196.93	6	0	8.1	78.2	62.3	65.6	8.1	78.2	62.3	116.8	1.8088e+08	1.73944e+09	1.38663e+09	1.45971e+09	1.64384e+07	3.05355e+08	1.95955e+08	4.30864e+08	1
FALSE	High	Master Protein	P37802	Transgelin-2 OS=Homo sapiens OX=9606 GN=TAGLN2 PE=1 SV=3	0	136.623	65	14	469	14	199	22.4	8.25	1588.9	14	0	97.1	84	74.4	70.1	97.1	84	74.4	165.9	1.19947e+10	1.03777e+10	9.18713e+09	8.6595e+09	1.09008e+09	1.82177e+09	1.2983e+09	2.55604e+09	1
FALSE	High	Master Protein	P99999	Cytochrome c OS=Homo sapiens OX=9606 GN=CYCS PE=1 SV=2	0	105.072	65	11	320	11	105	11.7	9.57	1087.39	11	0	97.4	77.2	61.6	53.6	97.4	77.2	61.6	287.5	3.99129e+09	3.16118e+09	2.52433e+09	2.19498e+09	3.62728e+08	5.54938e+08	3.56732e+08	6.47894e+08	1
FALSE	High	Master Protein	Q92930	Ras-related protein Rab-8B OS=Homo sapiens OX=9606 GN=RAB8B PE=1 SV=2	0	60.845	65	13	112	6	207	23.6	9.07	300.56	13	0	236.6	163.4	128.8	139.1	236.6	163.4	128.8	168.6	1.38771e+08	9.58648e+07	7.55573e+07	8.15961e+07	1.26115e+07	1.68288e+07	1.06776e+07	2.40848e+07	1
FALSE	High	Master Protein	Q6IAA8	Ragulator complex protein LAMTOR1 OS=Homo sapiens OX=9606 GN=LAMTOR1 PE=1 SV=2	0	59.191	65	7	50	7	161	17.7	5.15	185.02	7	0	26.4	18.5	17.8	25.6	26.4	18.5	17.8	207.6	4.98049e+07	3.48718e+07	3.36732e+07	4.83283e+07	4.52626e+06	6.12166e+06	4.75861e+06	1.42651e+07	1
FALSE	High	Master Protein	P52758	2-iminobutanoate/2-iminopropanoate deaminase OS=Homo sapiens OX=9606 GN=RIDA PE=1 SV=1	0	46.853	65	5	82	5	137	14.5	8.68	304.72	5	0	20.6	17.8	16.6	17.9	20.6	17.8	16.6	162.1	7.25274e+07	6.25961e+07	5.85378e+07	6.30386e+07	6.59127e+06	10988592	8.27242e+06	1.86072e+07	1
FALSE	High	Master Protein	P18206	Vinculin OS=Homo sapiens OX=9606 GN=VCL PE=1 SV=4	0	662.685	64	72	1491	72	1134	123.7	5.66	5221.09	72	0	60.7	97.7	114	154.4	60.7	97.7	114	189.2	6.17307e+09	9.93246e+09	1.15888e+10	1.56894e+10	5.61008e+08	1.74362e+09	1.6377e+09	4.63106e+09	1
FALSE	High	Master Protein	O00231	26S proteasome non-ATPase regulatory subunit 11 OS=Homo sapiens OX=9606 GN=PSMD11 PE=1 SV=3	0	204.801	64	28	388	28	422	47.4	6.48	1376.51	28	0	69.3	59.2	52.5	65.2	69.3	59.2	52.5	114.5	2.11152e+09	1.80463e+09	1.59985e+09	1.98701e+09	1.91894e+08	3.16798e+08	2.26086e+08	5.86509e+08	1
FALSE	High	Master Protein	P00491	Purine nucleoside phosphorylase OS=Homo sapiens OX=9606 GN=PNP PE=1 SV=2	0	178.346	64	15	313	15	289	32.1	6.95	1116.67	15	0	247	127.6	118.8	124.9	247	127.6	118.8	160.4	6.62484e+09	3.42382e+09	3.18722e+09	3.35008e+09	6.02064e+08	601042737	4.5041e+08	9.88849e+08	1
FALSE	High	Master Protein	Q9Y281	Cofilin-2 OS=Homo sapiens OX=9606 GN=CFL2 PE=1 SV=1	0	132.2	64	13	285	4	166	18.7	7.88	1067.25	13	0	94.7	82.7	70.2	65.9	94.7	82.7	70.2	107.7	4.42341e+08	3.86558e+08	3.28006e+08	3.07651e+08	4.01999e+07	6.78593e+07	4.6353e+07	9.08097e+07	1
FALSE	High	Master Protein	Q9Y224	RNA transcription, translation and transport factor protein OS=Homo sapiens OX=9606 GN=RTRAF PE=1 SV=1	0	123.815	64	14	206	14	244	28.1	6.65	777.9	14	0	28.6	60.4	60.4	45.4	28.6	60.4	60.4	79.6	2.96713e+08	6.26516e+08	6.26536e+08	4.71183e+08	2.69652e+07	1.09983e+08	8.85405e+07	1.3908e+08	1
FALSE	High	Master Protein	P51149	Ras-related protein Rab-7a OS=Homo sapiens OX=9606 GN=RAB7A PE=1 SV=1	0	122.435	64	15	262	15	207	23.5	6.7	880.15	15	0	135.4	136.9	125.5	113.1	135.4	136.9	125.5	25.2	2.88963e+09	2.91976e+09	2.6784e+09	2.41264e+09	2.62609e+08	5.12556e+08	378504752	7.12141e+08	1
FALSE	High	Master Protein	O75663	TIP41-like protein OS=Homo sapiens OX=9606 GN=TIPRL PE=1 SV=2	0	121.9	64	12	183	12	272	31.4	5.91	620.58	12	0	46.3	55.2	51.4	59.4	46.3	55.2	51.4	64	3.00181e+08	3.58372e+08	3.33443e+08	3.85156e+08	2.72804e+07	6.29113e+07	4.71213e+07	1.13687e+08	1
FALSE	High	Master Protein	Q15102	Platelet-activating factor acetylhydrolase IB subunit alpha1 OS=Homo sapiens OX=9606 GN=PAFAH1B3 PE=1 SV=1	0	99.186	64	10	124	10	231	25.7	6.84	381.09	10	0	56.6	29.3	31.3	14.9	56.6	29.3	31.3	70.9	3.09906e+08	1.60584e+08	1.71226e+08	8.14406e+07	2.81642e+07	2.81902e+07	2.41973e+07	2.40389e+07	1
FALSE	High	Master Protein	Q16774	Guanylate kinase OS=Homo sapiens OX=9606 GN=GUK1 PE=1 SV=2	0	73.968	64	8	102	8	197	21.7	6.55	380.7	8	0	72.2	77.9	72.9	45.9	72.2	77.9	72.9	195.8	1.78781e+08	1.92859e+08	1.80603e+08	1.13728e+08	1.62476e+07	33855884	2.55224e+07	3.35693e+07	1
FALSE	High	Master Protein	Q9UIJ7	GTP:AMP phosphotransferase AK3, mitochondrial OS=Homo sapiens OX=9606 GN=AK3 PE=1 SV=4	0	67.974	64	13	89	13	227	25.6	9.16	278.34	13	0	151.4	112	94.9	97.7	151.4	112	94.9	49.4	4.60074e+08	3.40245e+08	2.88228e+08	2.96798e+08	4.18114e+07	5.97292e+07	4.07317e+07	8.76063e+07	1
FALSE	High	Master Protein	P50402	Emerin OS=Homo sapiens OX=9606 GN=EMD PE=1 SV=1	0	64.509	64	12	76	12	254	29	5.5	238.95	12	0	49.1	49.5	43.8	48.3	49.1	49.5	43.8	1.8	1.27181e+08	1.28069e+08	1.13432e+08	1.25107e+08	1.15581e+07	2.24822e+07	1.60299e+07	3.69279e+07	1
FALSE	High	Master Protein	Q13813	Spectrin alpha chain, non-erythrocytic 1 OS=Homo sapiens OX=9606 GN=SPTAN1 PE=1 SV=3	0	1315.91	63	147	1821	147	2472	284.4	5.35	6837.04	147	0	43.6	79.5	166.6	163.9	43.6	79.5	166.6	44.6	3.04492e+09	5.55341e+09	1.16325e+10	1.14457e+10	2.76722e+08	9.74889e+08	1.64387e+09	3.37843e+09	1
FALSE	High	Master Protein	O75369	Filamin-B OS=Homo sapiens OX=9606 GN=FLNB PE=1 SV=2	0	1222.65	63	134	2200	121	2602	278	5.73	7790.49	134	15	97.8	174.8	240.7	273.2	97.8	174.8	240.7	47.6	2.04104e+10	3.64848e+10	5.02621e+10	5.70284e+10	1.8549e+09	6.40482e+09	7.10292e+09	1.68332e+10	1
FALSE	High	Master Protein	P60842	Eukaryotic initiation factor 4A-I OS=Homo sapiens OX=9606 GN=EIF4A1 PE=1 SV=1	0	318.068	63	27	788	14	406	46.1	5.48	2837.47	27	16	140.1	112.3	103.6	116.7	140.1	112.3	103.6	41.7	1.39823e+10	1.12084e+10	1.0341e+10	1.16511e+10	1.27071e+09	1.9676e+09	1.46136e+09	3.43906e+09	1
FALSE	High	Master Protein	P54577	Tyrosine--tRNA ligase, cytoplasmic OS=Homo sapiens OX=9606 GN=YARS1 PE=1 SV=4	0	295.955	63	37	610	37	528	59.1	7.05	1973.93	37	0	17.7	40.2	38.8	41.9	17.7	40.2	38.8	54.6	7.89637e+08	1.7943e+09	1.73531e+09	1.87235e+09	7.17621e+07	3.14985e+08	2.4523e+08	5.52664e+08	1
FALSE	High	Master Protein	P08779	Keratin, type I cytoskeletal 16 OS=Homo sapiens OX=9606 GN=KRT16 PE=1 SV=4	0	224.493	63	35	358	20	473	51.2	5.05	1065.08	35	0	288.8	318	36.1	57.6	288.8	318	36.1	74.6	1.22573e+09	1.34941e+09	1.53217e+08	2.44429e+08	1.11394e+08	2.36885e+08	2.16523e+07	7.21485e+07	1
FALSE	High	Master Protein	P23528	Cofilin-1 OS=Homo sapiens OX=9606 GN=CFL1 PE=1 SV=3	0	171.58	63	18	418	9	166	18.5	8.09	1695.84	18	10	115.8	118.3	107.7	79.2	115.8	118.3	107.7	72.2	1.83889e+10	1.87963e+10	1.71099e+10	1.25874e+10	1.67118e+09	3.29965e+09	2.41793e+09	3.71544e+09	1
FALSE	High	Master Protein	P61204	ADP-ribosylation factor 3 OS=Homo sapiens OX=9606 GN=ARF3 PE=1 SV=2	0	166.51	63	12	371	5	181	20.6	7.43	1453.99	12	8	64.2	136.2	132.4	118.8	64.2	136.2	132.4	228.3	3.20104e+09	6.7891e+09	6.59944e+09	5.92067e+09	2.9091e+08	1.19181e+09	9.32616e+08	1.74761e+09	1
FALSE	High	Master Protein	P82663	28S ribosomal protein S25, mitochondrial OS=Homo sapiens OX=9606 GN=MRPS25 PE=1 SV=1	0	82.489	63	11	132	11	173	20.1	8.82	455.14	11	0	37.6	39	33.3	24.9	37.6	39	33.3	152.1	1.21485e+08	1.26166e+08	1.07537e+08	8.05843e+07	1.10406e+07	2.21481e+07	1.51969e+07	2.37862e+07	1
FALSE	High	Master Protein	O00422	Histone deacetylase complex subunit SAP18 OS=Homo sapiens OX=9606 GN=SAP18 PE=1 SV=1	0	74.212	63	10	102	10	153	17.6	9.35	387.63	10	0	54.1	24.1	24.3	13	54.1	24.1	24.3	123.8	1.51868e+08	6.76129e+07	6.81567e+07	3.6471e+07	1.38018e+07	1.18693e+07	9.63174e+06	1.07652e+07	1
FALSE	High	Master Protein	P80723	Brain acid soluble protein 1 OS=Homo sapiens OX=9606 GN=BASP1 PE=1 SV=2	0	45.709	63	8	53	8	227	22.7	4.63	174.9	8	0		81.6	237.2	449.5		81.6	237.2	96.4		2.05058e+07	5.95991e+07	1.12955e+08		3.59974e+06	8.4224e+06	3.33411e+07	1
FALSE	High	Master Protein	O75223	Gamma-glutamylcyclotransferase OS=Homo sapiens OX=9606 GN=GGCT PE=1 SV=1	0	42.644	63	8	85	8	188	21	5.14	272.8	8	0	318.2	221.9	59.6	74.6	318.2	221.9	59.6	168.3	2.91162e+09	2.03036e+09	5.45165e+08	6.82569e+08	2.64607e+08	3.56425e+08	7.70414e+07	201474964	1
FALSE	High	Master Protein	Q9NS69	Mitochondrial import receptor subunit TOM22 homolog OS=Homo sapiens OX=9606 GN=TOMM22 PE=1 SV=3	0	40.918	63	5	70	5	142	15.5	4.34	258.2	5	0	31	44.8	45.6	52.3	31	44.8	45.6	34.3	8.60315e+07	1.24478e+08	1.26662e+08	1.45175e+08	7.81853e+06	2.18518e+07	1.78995e+07	4.28515e+07	1
FALSE	High	Master Protein	Q8IXM3	39S ribosomal protein L41, mitochondrial OS=Homo sapiens OX=9606 GN=MRPL41 PE=1 SV=1	0	38.903	63	6	73	6	137	15.4	9.57	237.01	6	0	17.5	60.2	50.7	54.1	17.5	60.2	50.7	116.7	3.18928e+07	1.09479e+08	9.22896e+07	9.83333e+07	2.89841e+06	1.92188e+07	1.30421e+07	2.90252e+07	1
FALSE	High	Master Protein	P04264	Keratin, type II cytoskeletal 1 OS=Homo sapiens OX=9606 GN=KRT1 PE=1 SV=6	0	671.87	62	67	1722	58	644	66	8.12	5985.98	67	4	336.5	267.3	68	65.9	336.5	267.3	68	223.9	1.33764e+11	1.06264e+11	2.70336e+10	2.62008e+10	1.21564e+10	1.86544e+10	3.82032e+09	7.73372e+09	1
FALSE	High	Master Protein	P25705	ATP synthase subunit alpha, mitochondrial OS=Homo sapiens OX=9606 GN=ATP5F1A PE=1 SV=1	0	284.715	62	37	738	37	553	59.7	9.13	2668.11	37	0	132.7	127.9	119	111.8	132.7	127.9	119	253.6	1.31779e+10	1.27045e+10	1.18122e+10	1.11043e+10	1.19761e+09	2.23024e+09	1.66928e+09	3.27768e+09	1
FALSE	High	Master Protein	P18669	Phosphoglycerate mutase 1 OS=Homo sapiens OX=9606 GN=PGAM1 PE=1 SV=2	0	257.101	62	16	564	16	254	28.8	7.18	2040.03	16	0	62.7	51.5	45.4	55.3	62.7	51.5	45.4	94.8	4.58146e+09	3.76034e+09	3.31495e+09	4.04193e+09	4.16362e+08	6.60118e+08	4.68461e+08	1.19306e+09	1
FALSE	High	Master Protein	O00429	Dynamin-1-like protein OS=Homo sapiens OX=9606 GN=DNM1L PE=1 SV=2	0	249.303	62	34	355	34	736	81.8	6.81	1246.97	34	0	22	62.8	71.7	64.6	22	62.8	71.7	245	2.2604e+08	6.44115e+08	7.34899e+08	6.62446e+08	2.05424e+07	1.13073e+08	1.03854e+08	1.95535e+08	1
FALSE	High	Master Protein	Q15181	Inorganic pyrophosphatase OS=Homo sapiens OX=9606 GN=PPA1 PE=1 SV=2	0	237.798	62	22	444	21	289	32.6	5.86	1642.97	22	1	60.1	40.2	35	34.7	60.1	40.2	35	231	1.97676e+09	1.32351e+09	1.14963e+09	1.14214e+09	1.79648e+08	2.32338e+08	1.62462e+08	3.37128e+08	1
FALSE	High	Master Protein	P05121	Plasminogen activator inhibitor 1 OS=Homo sapiens OX=9606 GN=SERPINE1 PE=1 SV=1	0	202.418	62	20	296	20	402	45	7.2	991.45	20	0	221.7	173	144.1	173.1	221.7	173	144.1	67.1	5.14091e+09	4.0102e+09	3.34034e+09	4.01481e+09	4.67205e+08	7.03981e+08	4.72049e+08	1.18506e+09	1
FALSE	High	Master Protein	P54819	Adenylate kinase 2, mitochondrial OS=Homo sapiens OX=9606 GN=AK2 PE=1 SV=2	0	178.656	62	16	324	16	239	26.5	7.81	1213.78	16	0	23.4	16.9	16.2	13.6	23.4	16.9	16.2	178.7	7.12304e+08	5.14711e+08	4.92512e+08	4.14675e+08	6.47341e+07	9.03564e+07	6.96006e+07	1.224e+08	1
FALSE	High	Master Protein	P60174	Triosephosphate isomerase OS=Homo sapiens OX=9606 GN=TPI1 PE=1 SV=4	0	177.138	62	18	728	18	249	26.7	6.9	2598.2	18	0	45	29.3	27.3	23.5	45	29.3	27.3	59.9	1.12091e+10	7.28521e+09	6.7933e+09	5.84351e+09	1.01868e+09	1.2789e+09	9.60013e+08	1.72484e+09	1
FALSE	High	Master Protein	P23284	Peptidyl-prolyl cis-trans isomerase B OS=Homo sapiens OX=9606 GN=PPIB PE=1 SV=2	0	136.724	62	19	521	19	216	23.7	9.41	1472.69	19	0	160.8	117.6	102.4	89.2	160.8	117.6	102.4	292.4	1.51896e+10	1.11077e+10	9.67754e+09	8.42805e+09	1.38042e+09	1.94993e+09	1.36761e+09	2.48772e+09	1
FALSE	High	Master Protein	Q99714	3-hydroxyacyl-CoA dehydrogenase type-2 OS=Homo sapiens OX=9606 GN=HSD17B10 PE=1 SV=3	0	129.487	62	11	216	11	261	26.9	7.78	869.54	11	0	46	54.3	52.2	49.2	46	54.3	52.2	89.4	5.27482e+08	6.22253e+08	5.98656e+08	5.6385e+08	4.79374e+07	1.09235e+08	8.46006e+07	1.66432e+08	1
FALSE	High	Master Protein	P30043	Flavin reductase (NADPH) OS=Homo sapiens OX=9606 GN=BLVRB PE=1 SV=3	0	102.37	62	9	183	9	206	22.1	7.65	649.65	9	0	36.6	32.4	28.7	27.6	36.6	32.4	28.7	119.8	3.0842e+08	2.73334e+08	2.41797e+08	2.3255e+08	2.80292e+07	4.79831e+07	3.41701e+07	6.86421e+07	1
FALSE	High	Master Protein	P62805	Histone H4 OS=Homo sapiens OX=9606 GN=H4C1 PE=1 SV=2	0	97.814	62	15	285	15	103	11.4	11.36	891.37	15	0	156.2	58.1	66	56.5	156.2	58.1	66	162.4	6.61124e+09	2.45948e+09	2.79552e+09	2.39077e+09	6.00828e+08	4.31756e+08	3.95056e+08	7.05688e+08	1
FALSE	High	Master Protein	P61019	Ras-related protein Rab-2A OS=Homo sapiens OX=9606 GN=RAB2A PE=1 SV=1	0	92.087	62	11	201	6	212	23.5	6.54	757.18	11	5	72	99.2	111.6	109.6	72	99.2	111.6	253.4	8.64222e+08	1.19127e+09	1.33983e+09	1.31625e+09	7.85403e+07	2.09124e+08	1.89342e+08	3.88518e+08	1
FALSE	High	Master Protein	P23919	Thymidylate kinase OS=Homo sapiens OX=9606 GN=DTYMK PE=1 SV=4	0	90.879	62	14	126	14	212	23.8	8.27	435.3	14	0	6.2	18.6	29.9	43.8	6.2	18.6	29.9	141.7	6.05881e+07	1.8161e+08	2.92067e+08	4.27941e+08	5.50623e+06	3.18812e+07	4.12743e+07	1.26316e+08	1
FALSE	High	Master Protein	P61006	Ras-related protein Rab-8A OS=Homo sapiens OX=9606 GN=RAB8A PE=1 SV=1	0	77.346	62	13	156	6	207	23.7	9.07	464.46	13	5	143.9	158.8	146.6	156.4	143.9	158.8	146.6	348.9	7.30443e+08	8.06379e+08	7.44357e+08	7.94072e+08	6.63825e+07	1.41558e+08	1.05191e+08	2.34388e+08	1
FALSE	High	Master Protein	P57105	Synaptojanin-2-binding protein OS=Homo sapiens OX=9606 GN=SYNJ2BP PE=1 SV=2	0	41.394	62	6	80	6	145	15.9	6.3	266.04	6	0	33.4	61.3	34.3	42.6	33.4	61.3	34.3	99	8.47037e+07	1.55542e+08	8.70152e+07	1.0813e+08	7.69786e+06	2.7305e+07	1.22968e+07	3.19167e+07	1
FALSE	High	Master Protein	P56385	ATP synthase subunit e, mitochondrial OS=Homo sapiens OX=9606 GN=ATP5ME PE=1 SV=2	0	30.716	62	4	67	4	69	7.9	9.35	162.74	4	0	14.3	22.9	36	59	14.3	22.9	36	44.3	6.2556e+07	1.00072e+08	1.57696e+08	2.58207e+08	5.68507e+06	1.75674e+07	2.22852e+07	7.62154e+07	1
FALSE	High	Master Protein	P35579	Myosin-9 OS=Homo sapiens OX=9606 GN=MYH9 PE=1 SV=4	0	1726.93	61	158	2738	137	1960	226.4	5.6	10018.2	158	27	98.8	216.1	282.2	321.3	98.8	216.1	282.2	89.7	3.79153e+10	8.29659e+10	1.08353e+11	1.23353e+11	3.44574e+09	1.45645e+10	1.53122e+10	3.64103e+10	1
FALSE	High	Master Protein	P08238	Heat shock protein HSP 90-beta OS=Homo sapiens OX=9606 GN=HSP90AB1 PE=1 SV=4	0	577.953	61	66	2085	35	724	83.2	5.03	7098.59	66	33	65.9	132.3	142.9	163.5	65.9	132.3	142.9	102.4	4.2812e+10	8.58843e+10	9.27792e+10	1.06148e+11	3.89075e+09	1.50768e+10	1.31113e+10	3.13318e+10	1
FALSE	High	Master Protein	P07437	Tubulin beta chain OS=Homo sapiens OX=9606 GN=TUBB PE=1 SV=2	0	418.825	61	28	1855	6	444	49.6	4.89	6665.42	28	2	14.5	37.3	41.6	49.3	14.5	37.3	41.6	58	2.81265e+09	7.25587e+09	8.09197e+09	9.5743e+09	2.55613e+08	1.27375e+09	1.14354e+09	2.82606e+09	1
FALSE	High	Master Protein	P68371	Tubulin beta-4B chain OS=Homo sapiens OX=9606 GN=TUBB4B PE=1 SV=1	0	411.597	61	28	1725	2	445	49.8	4.89	6108.12	28	40	21.3	52.7	56.7	57.9	21.3	52.7	56.7	230.4	1.60415e+10	3.96476e+10	4.26846e+10	4.35652e+10	1.45785e+09	6.96005e+09	6.03208e+09	1.28592e+10	1
FALSE	High	Master Protein	P34897	Serine hydroxymethyltransferase, mitochondrial OS=Homo sapiens OX=9606 GN=SHMT2 PE=1 SV=3	0	260.63	61	26	522	25	504	56	8.53	1768.16	26	2	70	56.4	44.3	45.6	70	56.4	44.3	95.5	2.88805e+09	2.32554e+09	1.82718e+09	1.87988e+09	2.62466e+08	4.08243e+08	2.58213e+08	5.54886e+08	1
FALSE	High	Master Protein	P04075	Fructose-bisphosphate aldolase A OS=Homo sapiens OX=9606 GN=ALDOA PE=1 SV=2	0	254.589	61	29	806	28	364	39.4	8.09	2912.93	29	1	85.7	47.5	46.1	51.2	85.7	47.5	46.1	85	1.57504e+10	8.73937e+09	8.47251e+09	9.40538e+09	1.43139e+09	1.53418e+09	1.19731e+09	2.7762e+09	1
FALSE	High	Master Protein	P04083	Annexin A1 OS=Homo sapiens OX=9606 GN=ANXA1 PE=1 SV=2	0	217.951	61	25	349	25	346	38.7	7.02	1261.92	25	0	177.8	165	148.1	160.2	177.8	165	148.1	41.9	9.62135e+09	8.93123e+09	8.01591e+09	8.66924e+09	8.74386e+08	1.56786e+09	1.13279e+09	2.55891e+09	1
FALSE	High	Master Protein	Q9Y230	RuvB-like 2 OS=Homo sapiens OX=9606 GN=RUVBL2 PE=1 SV=3	0	184.938	61	25	304	25	463	51.1	5.64	1074.99	25	0	8.6	72.5	79.9	64.1	8.6	72.5	79.9	100.8	1.39342e+08	1.17807e+09	1.29894e+09	1.04202e+09	1.26634e+07	2.06808e+08	1.83563e+08	3.07575e+08	1
FALSE	High	Master Protein	P62750	60S ribosomal protein L23a OS=Homo sapiens OX=9606 GN=RPL23A PE=1 SV=1	0	137.027	61	19	331	19	156	17.7	10.45	1146.07	19	0	20.9	86.9	117.8	102.4	20.9	86.9	117.8	126.1	1.03521e+09	4.29199e+09	5.81931e+09	5.0578e+09	9.40793e+07	7.53449e+08	8.22371e+08	1.49292e+09	1
FALSE	High	Master Protein	P25325	3-mercaptopyruvate sulfurtransferase OS=Homo sapiens OX=9606 GN=MPST PE=1 SV=3	0	119.655	61	14	209	14	297	33.2	6.6	802.03	14	0	76.1	50.6	42.9	48.8	76.1	50.6	42.9	38.5	6.71462e+08	4.46368e+08	3.7867e+08	4.30766e+08	61022346	7.83588e+07	5.35127e+07	1.2715e+08	1
FALSE	High	Master Protein	P18085	ADP-ribosylation factor 4 OS=Homo sapiens OX=9606 GN=ARF4 PE=1 SV=3	0	117.06	61	11	283	5	180	20.5	7.14	1052.77	11	0	27.3	117.9	177.1	162.3	27.3	117.9	177.1	152.8	2.27084e+08	9.8081e+08	1.47302e+09	1.35024e+09	2.06373e+07	1.72179e+08	2.08163e+08	398552033	1
FALSE	High	Master Protein	Q13011	Delta(3,5)-Delta(2,4)-dienoyl-CoA isomerase, mitochondrial OS=Homo sapiens OX=9606 GN=ECH1 PE=1 SV=2	0	116.239	61	15	155	15	328	35.8	8	530.52	15	0	117.6	126.5	137.3	157.1	117.6	126.5	137.3	165.9	1.38909e+09	1.49439e+09	1.62215e+09	1.85606e+09	1.2624e+08	2.62337e+08	2.29238e+08	5.47857e+08	1
FALSE	High	Master Protein	Q15907	Ras-related protein Rab-11B OS=Homo sapiens OX=9606 GN=RAB11B PE=1 SV=4	0	107.945	61	13	265	2	218	24.5	5.94	954.21	13	13	113.2	91.9	78.6	67.3	113.2	91.9	78.6	205	3.76627e+09	3.0585e+09	2.61401e+09	2.23826e+09	3.42278e+08	5.36913e+08	3.69406e+08	6.60671e+08	1
FALSE	High	Master Protein	P51148	Ras-related protein Rab-5C OS=Homo sapiens OX=9606 GN=RAB5C PE=1 SV=2	0	104.135	61	11	214	8	216	23.5	8.41	826.4	11	4	111.2	150.6	142.3	117.8	111.2	150.6	142.3	95.1	1.847e+09	2.50025e+09	2.36315e+09	1.95643e+09	1.67855e+08	4.38913e+08	3.33955e+08	5.77483e+08	1
FALSE	High	Master Protein	Q15404	Ras suppressor protein 1 OS=Homo sapiens OX=9606 GN=RSU1 PE=1 SV=3	0	86.903	61	12	151	12	277	31.5	8.65	524.63	12	0	143.2	65.2	49.8	57.7	143.2	65.2	49.8	111.8	7.38481e+08	3.36383e+08	2.5667e+08	2.97471e+08	6.7113e+07	5.90513e+07	3.62719e+07	8.78049e+07	1
FALSE	High	Master Protein	P52566	Rho GDP-dissociation inhibitor 2 OS=Homo sapiens OX=9606 GN=ARHGDIB PE=1 SV=3	0	70.414	61	10	86	10	201	23	5.21	272.84	10	0	218.5	185.6	174.7	186.3	218.5	185.6	174.7	52.7	1.96757e+09	1.67109e+09	1.57303e+09	1.67727e+09	1.78813e+08	2.93355e+08	2.22297e+08	4.95082e+08	1
FALSE	High	Master Protein	Q15819	Ubiquitin-conjugating enzyme E2 variant 2 OS=Homo sapiens OX=9606 GN=UBE2V2 PE=1 SV=4	0	64.757	61	9	218	3	145	16.4	8.09	676.28	9	8	91.1	64.1	58.8	46.6	91.1	64.1	58.8	180.5	3.37116e+09	2.3718e+09	2.17462e+09	1.72313e+09	3.0637e+08	4.16364e+08	3.07312e+08	5.08619e+08	1
FALSE	High	Master Protein	P68871	Hemoglobin subunit beta OS=Homo sapiens OX=9606 GN=HBB PE=1 SV=2	0	49.647	61	8	61	8	147	16	7.28	186.94	8	0	273	149.3	136.3	99.1	273	149.3	136.3	73.4	2.44612e+09	1.33756e+09	1.22127e+09	8.87509e+08	2.22303e+08	2.34805e+08	1.72587e+08	2.61967e+08	1
FALSE	High	Master Protein	Q9Y333	U6 snRNA-associated Sm-like protein LSm2 OS=Homo sapiens OX=9606 GN=LSM2 PE=1 SV=1	0	48.88	61	5	93	5	95	10.8	6.52	305.28	5	0	98.8	79.5	67	66.4	98.8	79.5	67	84.8	2.19398e+08	1.76526e+08	1.48864e+08	1.47429e+08	1.99388e+07	3.09887e+07	2.10371e+07	4.35168e+07	1
FALSE	High	Master Protein	O60493	Sorting nexin-3 OS=Homo sapiens OX=9606 GN=SNX3 PE=1 SV=3	0	35.167	61	9	66	7	162	18.8	8.66	162.67	9	0	1.8	14.7	58.3	76.2	1.8	14.7	58.3	40.8	5.9519e+06	4.82145e+07	1.90577e+08	2.49174e+08	540907	8.46394e+06	2.69319e+07	7.3549e+07	1
FALSE	High	Master Protein	P13667	Protein disulfide-isomerase A4 OS=Homo sapiens OX=9606 GN=PDIA4 PE=1 SV=2	0	430.202	60	49	932	49	645	72.9	5.07	3209.75	49	0	83.7	166.1	166.3	152.1	83.7	166.1	166.3	263.9	6.88771e+09	1.3662e+10	1.36807e+10	1.25128e+10	6.25953e+08	2.39834e+09	1.93333e+09	3.69342e+09	1
FALSE	High	Master Protein	Q9BVA1	Tubulin beta-2B chain OS=Homo sapiens OX=9606 GN=TUBB2B PE=1 SV=1	0	383.637	60	25	1562	2	445	49.9	4.89	5527.07	25	0	0.7				0.7			152.4	1.11103e+06				100970				1
FALSE	High	Master Protein	Q13885	Tubulin beta-2A chain OS=Homo sapiens OX=9606 GN=TUBB2A PE=1 SV=1	0	380.863	60	25	1574	2	445	49.9	4.89	5558.97	25	7	9.1	19.6	27.2	28.5	9.1	19.6	27.2	106.7	3.58278e+08	7.70195e+08	1.06584e+09	1.11684e+09	3.25602e+07	1.35206e+08	1.50622e+08	3.29659e+08	1
FALSE	High	Master Protein	P06744	Glucose-6-phosphate isomerase OS=Homo sapiens OX=9606 GN=GPI PE=1 SV=4	0	344.698	60	28	740	28	558	63.1	8.32	2691.68	28	0	102.8	95	83.7	70.9	102.8	95	83.7	163.2	7.2885e+09	6.73401e+09	5.93562e+09	5.02873e+09	6.62378e+08	1.18214e+09	8.38807e+08	1.48434e+09	1
FALSE	High	Master Protein	P13010	X-ray repair cross-complementing protein 5 OS=Homo sapiens OX=9606 GN=XRCC5 PE=1 SV=3	0	319.685	60	37	561	37	732	82.7	5.81	1999.9	37	0	140.8	172	180.4	168.3	140.8	172	180.4	159.7	4.45207e+09	5.43739e+09	5.70141e+09	5.31867e+09	4.04603e+08	9.54521e+08	8.05709e+08	1.56992e+09	1
FALSE	High	Master Protein	Q02790	Peptidyl-prolyl cis-trans isomerase FKBP4 OS=Homo sapiens OX=9606 GN=FKBP4 PE=1 SV=3	0	227.507	60	28	400	28	459	51.8	5.43	1407.35	28	0	80	83.7	87.3	90	80	83.7	87.3	49.4	1.15417e+09	1.20878e+09	1.26063e+09	1.29849e+09	1.04891e+08	2.12198e+08	1.78149e+08	3.83278e+08	1
FALSE	High	Master Protein	P26641	Elongation factor 1-gamma OS=Homo sapiens OX=9606 GN=EEF1G PE=1 SV=3	0	221.833	60	28	611	28	437	50.1	6.67	2111.01	28	0	74.2	56.4	47.4	43.3	74.2	56.4	47.4	76.9	9.8693e+09	7.50723e+09	6.31187e+09	5.76197e+09	8.9692e+08	1.31788e+09	8.91978e+08	1.70077e+09	1
FALSE	High	Master Protein	P00387	NADH-cytochrome b5 reductase 3 OS=Homo sapiens OX=9606 GN=CYB5R3 PE=1 SV=3	0	184.38	60	17	368	17	301	34.2	7.59	1460.34	17	0	113.9	66.7	59.7	63.4	113.9	66.7	59.7	145.4	2.34812e+09	1.37409e+09	1.23043e+09	1.3073e+09	2.13397e+08	2.41218e+08	1.73881e+08	3.85877e+08	1
FALSE	High	Master Protein	P31946	14-3-3 protein beta/alpha OS=Homo sapiens OX=9606 GN=YWHAB PE=1 SV=3	0	168.122	60	22	741	11	246	28.1	4.83	2188.64	22	6	69.5	52.9	48.7	51.1	69.5	52.9	48.7	203.2	3.12847e+09	2.38218e+09	2.1919e+09	2.30227e+09	2.84314e+08	4.18186e+08	3.09754e+08	6.79566e+08	1
FALSE	High	Master Protein	P49773	Adenosine 5'-monophosphoramidase HINT1 OS=Homo sapiens OX=9606 GN=HINT1 PE=1 SV=2	0	162.774	60	7	237	7	126	13.8	6.95	914.22	7	0	42.7	59.6	69.7	69.3	42.7	59.6	69.7	101.7	6.20789e+08	8.66581e+08	1.01358e+09	1.00756e+09	5.64172e+07	1.52126e+08	1.43237e+08	2.97404e+08	1
FALSE	High	Master Protein	P19784	Casein kinase II subunit alpha' OS=Homo sapiens OX=9606 GN=CSNK2A2 PE=1 SV=1	0	154.833	60	19	156	19	350	41.2	8.56	529.8	19	1	69.7	42.4	42.3	48.2	69.7	42.4	42.3	98.3	3.53903e+08	2.15292e+08	2.14893e+08	2.44794e+08	3.21626e+07	3.7794e+07	3.03681e+07	7.22561e+07	1
FALSE	High	Master Protein	P48047	ATP synthase subunit O, mitochondrial OS=Homo sapiens OX=9606 GN=ATP5PO PE=1 SV=1	0	110.817	60	11	291	11	213	23.3	9.96	1019.19	11	0	56.6	52.7	45.8	39	56.6	52.7	45.8	65.3	2.019e+09	1.88179e+09	1.63538e+09	1.39036e+09	1.83486e+08	3.30344e+08	2.31107e+08	410394888	1
FALSE	High	Master Protein	Q9UL46	Proteasome activator complex subunit 2 OS=Homo sapiens OX=9606 GN=PSME2 PE=1 SV=4	0	107.099	60	12	224	12	239	27.4	5.73	843.23	12	0	66.2	70.4	54.4	69.5	66.2	70.4	54.4	74.7	3.57827e+08	3.80092e+08	2.93729e+08	3.75364e+08	3.25192e+07	6.67242e+07	4.15091e+07	1.10797e+08	1
FALSE	High	Master Protein	P62993	Growth factor receptor-bound protein 2 OS=Homo sapiens OX=9606 GN=GRB2 PE=1 SV=1	0	99.905	60	13	155	13	217	25.2	6.32	455.69	13	0	31.7	17	14.9	12.3	31.7	17	14.9	66.4	4.37681e+08	2.34391e+08	2.058e+08	1.69286e+08	3.97764e+07	4.11468e+07	2.90832e+07	4.99685e+07	1
FALSE	High	Master Protein	P62244	40S ribosomal protein S15a OS=Homo sapiens OX=9606 GN=RPS15A PE=1 SV=2	0	92.35	60	8	298	8	130	14.8	10.13	1013.91	8	0	106.5	101.2	84.8	73.7	106.5	101.2	84.8	122.2	5.89349e+09	5.60395e+09	4.69358e+09	4.0769e+09	5.35599e+08	9.8376e+08	6.63285e+08	1.20338e+09	1
FALSE	High	Master Protein	P62491	Ras-related protein Rab-11A OS=Homo sapiens OX=9606 GN=RAB11A PE=1 SV=3	0	90.7	60	12	235	1	216	24.4	6.57	821.5	12	0								45.6									1
FALSE	High	Master Protein	Q9BYD1	39S ribosomal protein L13, mitochondrial OS=Homo sapiens OX=9606 GN=MRPL13 PE=1 SV=1	0	56.259	60	9	101	9	178	20.7	9.16	299.98	9	0	83.9	72.6	60.8	50.4	83.9	72.6	60.8	81.8	2.87936e+08	2.49056e+08	2.08709e+08	1.72878e+08	2.61675e+07	43721276	2.94943e+07	5.10285e+07	1
FALSE	High	Master Protein	P55072	Transitional endoplasmic reticulum ATPase OS=Homo sapiens OX=9606 GN=VCP PE=1 SV=4	0	562.231	59	54	1436	54	806	89.3	5.26	4993.23	54	0	62.8	121.9	141.3	151.9	62.8	121.9	141.3	108	1.02797e+10	1.99581e+10	2.31264e+10	2.48706e+10	9.34217e+08	3.5036e+09	3.26817e+09	7.34109e+09	1
FALSE	High	Master Protein	P05455	Lupus La protein OS=Homo sapiens OX=9606 GN=SSB PE=1 SV=2	0	409.889	59	40	669	40	408	46.8	7.12	2450.18	40	0	52.6	30.9	30.5	29.5	52.6	30.9	30.5	257.8	2.19944e+09	1.29103e+09	1.27576e+09	1.2348e+09	1.99884e+08	2.26638e+08	1.80287e+08	3.64478e+08	1
FALSE	High	Master Protein	P50395	Rab GDP dissociation inhibitor beta OS=Homo sapiens OX=9606 GN=GDI2 PE=1 SV=2	0	320.04	59	31	499	22	445	50.6	6.47	1886.95	31	11	211.6	155.4	133.1	123.8	211.6	155.4	133.1	122.2	9.15808e+09	6.72832e+09	5.75972e+09	5.35984e+09	8.32284e+08	1.18114e+09	8.1395e+08	1.58207e+09	1
FALSE	High	Master Protein	P48643	T-complex protein 1 subunit epsilon OS=Homo sapiens OX=9606 GN=CCT5 PE=1 SV=1	0	314.775	59	34	647	34	541	59.6	5.66	2282.7	34	0	104.4	66.2	75.2	94.8	104.4	66.2	75.2	159.4	4.50283e+09	2.85519e+09	3.2412e+09	4.08521e+09	4.09216e+08	5.01223e+08	4.58039e+08	1.20584e+09	1
FALSE	High	Master Protein	P00338	L-lactate dehydrogenase A chain OS=Homo sapiens OX=9606 GN=LDHA PE=1 SV=2	0	302.209	59	26	711	26	332	36.7	8.27	2402.11	26	0	179.4	99.3	92.5	99	179.4	99.3	92.5	55.3	1.92946e+10	1.06781e+10	9.94241e+09	1.06478e+10	1.75349e+09	1.87451e+09	1.40504e+09	3.14294e+09	1
FALSE	High	Master Protein	P11413	Glucose-6-phosphate 1-dehydrogenase OS=Homo sapiens OX=9606 GN=G6PD PE=1 SV=4	0	181.491	59	27	357	27	515	59.2	6.84	1073.61	27	0	165.4	149.6	137.9	133.8	165.4	149.6	137.9	177.4	3.69524e+09	3.34156e+09	3.08059e+09	2.9897e+09	3.35823e+08	5.86603e+08	4.35342e+08	8.82474e+08	1
FALSE	High	Master Protein	Q9NTK5	Obg-like ATPase 1 OS=Homo sapiens OX=9606 GN=OLA1 PE=1 SV=2	0	171.737	59	22	292	22	396	44.7	7.81	1031.37	22	0	98	59.5	54.2	47.4	98	59.5	54.2	51.2	1.95102e+09	1.18507e+09	1.07963e+09	9.43578e+08	1.77308e+08	2.08036e+08	1.5257e+08	2.78517e+08	1
FALSE	High	Master Protein	Q9UJZ1	Stomatin-like protein 2, mitochondrial OS=Homo sapiens OX=9606 GN=STOML2 PE=1 SV=1	0	162.391	59	18	266	18	356	38.5	7.39	956.28	18	0	42.7	38	37.8	49	42.7	38	37.8	67.1	4.26975e+08	3.79894e+08	3.78266e+08	4.90881e+08	3.88034e+07	6.66895e+07	5.34557e+07	1.44894e+08	1
FALSE	High	Master Protein	P55084	Trifunctional enzyme subunit beta, mitochondrial OS=Homo sapiens OX=9606 GN=HADHB PE=1 SV=3	0	160.401	59	26	288	26	474	51.3	9.41	877.58	26	0	172.7	113.8	103.6	104	172.7	113.8	103.6	158.7	2.01596e+09	1.32856e+09	1.20936e+09	1.2142e+09	1.8321e+08	2.33225e+08	1.70903e+08	3.58399e+08	1
FALSE	High	Master Protein	Q9NR31	GTP-binding protein SAR1a OS=Homo sapiens OX=9606 GN=SAR1A PE=1 SV=1	0	134.596	59	12	222	8	198	22.4	6.68	845.24	12	5	44.4	57.5	55.5	40.6	44.4	57.5	55.5	270.5	5.83596e+08	7.55423e+08	7.28991e+08	5.34168e+08	5.3037e+07	1.32613e+08	1.03019e+08	1.57671e+08	1
FALSE	High	Master Protein	O75306	NADH dehydrogenase [ubiquinone] iron-sulfur protein 2, mitochondrial OS=Homo sapiens OX=9606 GN=NDUFS2 PE=1 SV=2	0	116.279	59	18	183	18	463	52.5	7.55	580.86	18	0	57.5	87.6	77.9	78.1	57.5	87.6	77.9	232.6	6.5856e+08	1.00417e+09	8.9299e+08	8.94904e+08	5.98498e+07	1.76279e+08	1.26195e+08	264150232	1
FALSE	High	Master Protein	Q04837	Single-stranded DNA-binding protein, mitochondrial OS=Homo sapiens OX=9606 GN=SSBP1 PE=1 SV=1	0	105.425	59	9	254	9	148	17.2	9.6	932.65	9	0	36.4	31.1	29.4	27.1	36.4	31.1	29.4	39.2	1.26985e+09	1.08365e+09	1.02729e+09	9.45335e+08	1.15404e+08	1.90232e+08	1.45174e+08	2.79036e+08	1
FALSE	High	Master Protein	P13804	Electron transfer flavoprotein subunit alpha, mitochondrial OS=Homo sapiens OX=9606 GN=ETFA PE=1 SV=1	0	101.151	59	13	202	13	333	35.1	8.38	739.81	13	0	45.7	21.3	22.7	26.5	45.7	21.3	22.7	34.4	4.91578e+08	2.29009e+08	2.44184e+08	2.85351e+08	4.46745e+07	4.0202e+07	3.45075e+07	8.42274e+07	1
FALSE	High	Master Protein	P32969	60S ribosomal protein L9 OS=Homo sapiens OX=9606 GN=RPL9 PE=1 SV=1	0	97.106	59	11	214	11	192	21.9	9.95	901.08	11	0	151.7	152.9	132.5	119	151.7	152.9	132.5	127.5	3.18051e+09	3.20542e+09	2.77686e+09	2.49532e+09	2.89044e+08	5.62703e+08	3.92419e+08	7.36547e+08	1
FALSE	High	Master Protein	P12429	Annexin A3 OS=Homo sapiens OX=9606 GN=ANXA3 PE=1 SV=3	0	89.632	59	17	131	17	323	36.4	5.92	419.3	17	0	268.7	145.7	132.1	133	268.7	145.7	132.1	118.3	2.76435e+09	1.49871e+09	1.35842e+09	1.36822e+09	251223582	2.63095e+08	1.91969e+08	403859415	1
FALSE	High	Master Protein	P61254	60S ribosomal protein L26 OS=Homo sapiens OX=9606 GN=RPL26 PE=1 SV=1	0	77.241	59	14	218	3	145	17.2	10.55	593.25	14	14	116.3	135.4	142.9	122.5	116.3	135.4	142.9	131.2	2.34024e+09	2.72387e+09	2.87382e+09	2.46334e+09	2.12681e+08	4.78169e+08	4.06122e+08	7.27108e+08	1
FALSE	High	Master Protein	Q9Y3B7	39S ribosomal protein L11, mitochondrial OS=Homo sapiens OX=9606 GN=MRPL11 PE=1 SV=1	0	72.519	59	12	133	12	192	20.7	9.91	464.04	12	0	112.5	64	64	51.6	112.5	64	64	53.3	5.80301e+08	3.30043e+08	3.30095e+08	2.66147e+08	5.27376e+07	5.79383e+07	4.66482e+07	7.85589e+07	1
FALSE	High	Master Protein	O43399	Tumor protein D54 OS=Homo sapiens OX=9606 GN=TPD52L2 PE=1 SV=2	0	71.422	59	11	72	11	206	22.2	5.36	260.91	11	0	2.3	3.3	11.1	52.6	2.3	3.3	11.1	235.6	5.56667e+06	7.92448e+06	2.69356e+07	1.27579e+08	505898	1.39112e+06	3.80647e+06	3.76577e+07	1
FALSE	High	Master Protein	Q07812	Apoptosis regulator BAX OS=Homo sapiens OX=9606 GN=BAX PE=1 SV=1	0	71.02	59	9	138	9	192	21.2	5.22	475.11	9	0	119.3	100.1	94.5	114.8	119.3	100.1	94.5	105.6	5.00122e+08	4.19533e+08	3.96033e+08	4.81154e+08	4.5451e+07	7.3648e+07	5.59664e+07	1.42023e+08	1
FALSE	High	Master Protein	Q9UNX3	60S ribosomal protein L26-like 1 OS=Homo sapiens OX=9606 GN=RPL26L1 PE=1 SV=1	0	65.879	59	13	187	2	145	17.2	10.55	506.19	13	0	12.4	154.2	172.6	206.2	12.4	154.2	172.6	64.6	3.83634e+06	4.77427e+07	5.34338e+07	6.38313e+07	348646	8.38112e+06	7.55113e+06	1.88412e+07	1
FALSE	High	Master Protein	P20340	Ras-related protein Rab-6A OS=Homo sapiens OX=9606 GN=RAB6A PE=1 SV=3	0	63.565	59	11	114	4	208	23.6	5.54	323.8	11	8	118.4	111.3	84.2	63.2	118.4	111.3	84.2	83.9	9.52611e+08	8.95406e+08	6.77599e+08	5.08655e+08	8.65731e+07	1.57186e+08	9.57567e+07	1.5014e+08	1
FALSE	High	Master Protein	P20339	Ras-related protein Rab-5A OS=Homo sapiens OX=9606 GN=RAB5A PE=1 SV=2	0	56.815	59	9	99	6	215	23.6	8.15	334.33	9	0	93.9	169.8	148.5	123.8	93.9	169.8	148.5	239.7	1.3931e+08	2.52034e+08	2.20392e+08	1.83791e+08	12660494	44243965	3.11452e+07	54249887	1
FALSE	High	Master Protein	Q8N183	NADH dehydrogenase [ubiquinone] 1 alpha subcomplex assembly factor 2 OS=Homo sapiens OX=9606 GN=NDUFAF2 PE=1 SV=1	0	50.908	59	8	51	8	169	19.8	8.97	169.49	8	0	6.6	18.4	30.8	21.5	6.6	18.4	30.8	216.8	2.23836e+07	6.25057e+07	1.04406e+08	7.29376e+07	2.03421e+06	1.09727e+07	1.47543e+07	2.15291e+07	1
FALSE	High	Master Protein	Q8WUH6	Transmembrane protein 263 OS=Homo sapiens OX=9606 GN=TMEM263 PE=1 SV=1	0	33.346	59	5	26	5	116	11.7	9.32	98.95	5	0	10.3	7.6	10.8	32	10.3	7.6	10.8	70.4	4.21949e+06	3.10842e+06	4.45205e+06	1.31648e+07	383467	545675	629152	3.88587e+06	1
FALSE	High	Master Protein	Q9Y2Q5	Ragulator complex protein LAMTOR2 OS=Homo sapiens OX=9606 GN=LAMTOR2 PE=1 SV=1	0	23.286	59	4	33	4	125	13.5	5.4	115.23	4	0	35.7	71.4	62.3	53.8	35.7	71.4	62.3	168.3	3.49133e+07	6.97742e+07	6.08593e+07	5.25266e+07	3.17292e+06	1.22487e+07	8.60049e+06	1.55043e+07	1
FALSE	High	Master Protein	P42704	Leucine-rich PPR motif-containing protein, mitochondrial OS=Homo sapiens OX=9606 GN=LRPPRC PE=1 SV=3	0	686.166	58	79	1319	79	1394	157.8	6.13	4717.7	79	0	240.3	135.2	124.7	86.7	240.3	135.2	124.7	156.1	7.29804e+10	4.10742e+10	3.78811e+10	2.63305e+10	6.63244e+09	7.21047e+09	5.35326e+09	7.77202e+09	1
FALSE	High	Master Protein	P07900	Heat shock protein HSP 90-alpha OS=Homo sapiens OX=9606 GN=HSP90AA1 PE=1 SV=5	0	529.14	58	61	2013	30	732	84.6	5.02	6860.27	61	2	51	96.1	110.1	131.2	51	96.1	110.1	119.6	1.15707e+10	2.18166e+10	2.50089e+10	2.97903e+10	1.05155e+09	3.82986e+09	3.53419e+09	8.79323e+09	1
FALSE	High	Master Protein	Q9BQE3	Tubulin alpha-1C chain OS=Homo sapiens OX=9606 GN=TUBA1C PE=1 SV=1	0	436.687	58	33	1583	1	449	49.9	5.1	5707.36	33	39	26.2	53.2	61.9	69.9	26.2	53.2	61.9	185.5	1.58234e+10	3.2187e+10	3.74289e+10	4.2245e+10	1.43803e+09	5.65035e+09	5.28936e+09	1.24695e+10	1
FALSE	High	Master Protein	P35221	Catenin alpha-1 OS=Homo sapiens OX=9606 GN=CTNNA1 PE=1 SV=1	0	357.298	58	44	540	37	906	100	6.29	1968.86	44	7	122.3	158.6	178.7	207.6	122.3	158.6	178.7	273.4	4.28331e+09	5.55385e+09	6.25501e+09	7.26973e+09	3.89266e+08	9.74965e+08	8.83942e+08	2.14582e+09	1
FALSE	High	Master Protein	P04350	Tubulin beta-4A chain OS=Homo sapiens OX=9606 GN=TUBB4A PE=1 SV=2	0	328.231	58	23	1387	4	444	49.6	4.88	4853.68	23	2	16.5	41	36.5	44.6	16.5	41	36.5	110.3	3.77926e+08	9.3751e+08	8.34039e+08	1.02045e+09	3.43458e+07	1.64578e+08	1.17864e+08	3.01207e+08	1
FALSE	High	Master Protein	Q99832	T-complex protein 1 subunit eta OS=Homo sapiens OX=9606 GN=CCT7 PE=1 SV=2	0	298.091	58	31	568	31	543	59.3	7.65	2018.49	31	0	111.6	104.4	101.7	95.5	111.6	104.4	101.7	167.6	5.21906e+09	4.88371e+09	4.75628e+09	4.46779e+09	4.74307e+08	8.57324e+08	6.72145e+08	1.31876e+09	1
FALSE	High	Master Protein	P31939	Bifunctional purine biosynthesis protein ATIC OS=Homo sapiens OX=9606 GN=ATIC PE=1 SV=3	0	261.284	58	27	549	27	592	64.6	6.71	1951.09	27	0	64.8	71.2	73.4	66.4	64.8	71.2	73.4	96.6	2.11097e+09	2.321e+09	2.39103e+09	2.16473e+09	1.91845e+08	4.07446e+08	3.37894e+08	6.38966e+08	1
FALSE	High	Master Protein	Q96PZ0	Pseudouridylate synthase 7 homolog OS=Homo sapiens OX=9606 GN=PUS7 PE=1 SV=2	0	200.607	58	29	192	29	661	75	6.37	689.43	29	0	26	24.3	28.2	35.1	26	24.3	28.2	86.4	1.53994e+08	1.44065e+08	1.67063e+08	2.07925e+08	1.39949e+07	2.52904e+07	2.36089e+07	6.13735e+07	1
FALSE	High	Master Protein	O60664	Perilipin-3 OS=Homo sapiens OX=9606 GN=PLIN3 PE=1 SV=3	0	166.664	58	18	211	18	434	47	5.44	802.88	18	0	15.8	43.9	45.7	69.3	15.8	43.9	45.7	117	9.38529e+07	2.61238e+08	2.71695e+08	4.12231e+08	8.52933e+06	4.58596e+07	3.83953e+07	1.21679e+08	1
FALSE	High	Master Protein	P16152	Carbonyl reductase [NADPH] 1 OS=Homo sapiens OX=9606 GN=CBR1 PE=1 SV=3	0	150.126	58	13	279	10	277	30.4	8.32	1056.55	13	3	30.4	22.2	20.8	18.8	30.4	22.2	20.8	39.2	9.56584e+08	6.97629e+08	6.54687e+08	5.91049e+08	8.69342e+07	1.22467e+08	9.25188e+07	1.74461e+08	1
FALSE	High	Master Protein	Q9BT78	COP9 signalosome complex subunit 4 OS=Homo sapiens OX=9606 GN=COPS4 PE=1 SV=1	0	136.637	58	20	269	20	406	46.2	5.83	908.89	20	0	48.7	142.5	45.4	54.4	48.7	142.5	45.4	34.7	4.58111e+08	1.34103e+09	4.27024e+08	5.11858e+08	4.1633e+07	2.35414e+08	6.0346e+07	1.51086e+08	1
FALSE	High	Master Protein	P49721	Proteasome subunit beta type-2 OS=Homo sapiens OX=9606 GN=PSMB2 PE=1 SV=1	0	127.465	58	11	237	11	201	22.8	7.02	833.8	11	0	97.7	63.9	59.3	45.5	97.7	63.9	59.3	147.7	1.5852e+09	1.03648e+09	9.62327e+08	7.38176e+08	1.44063e+08	1.81952e+08	1.35994e+08	2.17889e+08	1
FALSE	High	Master Protein	P08708	40S ribosomal protein S17 OS=Homo sapiens OX=9606 GN=RPS17 PE=1 SV=2	0	110.439	58	9	159	9	135	15.5	9.85	514.43	9	0	62.6	77.1	60.2	51.2	62.6	77.1	60.2	69.4	1.23081e+09	1.51536e+09	1.18401e+09	1.00698e+09	1.11856e+08	2.66018e+08	1.67321e+08	2.97231e+08	1
FALSE	High	Master Protein	P61224	Ras-related protein Rap-1b OS=Homo sapiens OX=9606 GN=RAP1B PE=1 SV=1	0	96.411	58	12	199	2	184	20.8	5.78	728.87	12	9	110.4	129.6	117.1	103.9	110.4	129.6	117.1	169.3	1.50082e+09	1.76253e+09	1.59217e+09	1.41233e+09	1.36394e+08	3.09408e+08	2.25002e+08	4.16879e+08	1
FALSE	High	Master Protein	P41227	N-alpha-acetyltransferase 10 OS=Homo sapiens OX=9606 GN=NAA10 PE=1 SV=1	0	93.155	58	11	139	11	235	26.4	5.64	457.2	11	0	46.9	98	87.5	93.5	46.9	98	87.5	56.8	3.233e+08	6.75883e+08	6.03461e+08	6.44652e+08	2.93814e+07	1.1865e+08	8.52796e+07	1.90283e+08	1
FALSE	High	Master Protein	P62834	Ras-related protein Rap-1A OS=Homo sapiens OX=9606 GN=RAP1A PE=1 SV=1	0	79.035	58	11	162	1	184	21	6.67	574.23	11	0	151.3	132.4	92.2	71.4	151.3	132.4	92.2	291.6	5.03784e+07	4.40807e+07	3.0703e+07	2.37735e+07	4.57838e+06	7738259	4.33887e+06	7017258	1
FALSE	High	Master Protein	Q7L9L4	MOB kinase activator 1B OS=Homo sapiens OX=9606 GN=MOB1B PE=1 SV=3	0	73.974	58	10	138	10	216	25.1	6.73	415.39	10	0	35.2	49.5	47.3	41.6	35.2	49.5	47.3	200.5	2.67034e+08	3.75133e+08	3.58638e+08	3.14964e+08	2.4268e+07	6.58538e+07	5.06818e+07	9.29685e+07	1
FALSE	High	Master Protein	Q16763	Ubiquitin-conjugating enzyme E2 S OS=Homo sapiens OX=9606 GN=UBE2S PE=1 SV=2	0	47.642	58	8	48	8	222	23.8	8.38	172.98	8	0	10.8	145.6	133.1	76.8	10.8	145.6	133.1	66	1.14897e+08	1.5525e+09	1.41844e+09	8.18361e+08	1.04418e+07	2.72537e+08	2.00451e+08	2.41557e+08	1
FALSE	High	Master Protein	Q9H3K6	BolA-like protein 2 OS=Homo sapiens OX=9606 GN=BOLA2 PE=1 SV=1	0	42.923	58	5	86	5	86	10.1	6.52	268.77	5	0	71.7	66.6	58	53.4	71.7	66.6	58	176.3	3.96757e+08	3.68331e+08	3.20807e+08	2.95613e+08	3.60572e+07	6.46597e+07	4.53357e+07	8.72566e+07	1
FALSE	High	Master Protein	P46940	Ras GTPase-activating-like protein IQGAP1 OS=Homo sapiens OX=9606 GN=IQGAP1 PE=1 SV=1	0	734.407	57	86	1167	81	1657	189.1	6.48	4453.47	86	6	41.5	172.4	215.1	246	41.5	172.4	215.1	166.8	3.02296e+09	1.25568e+10	1.56616e+10	1.79152e+10	2.74726e+08	2.20431e+09	2.21325e+09	5.28805e+09	1
FALSE	High	Master Protein	Q14697	Neutral alpha-glucosidase AB OS=Homo sapiens OX=9606 GN=GANAB PE=1 SV=3	0	522.177	57	44	1110	44	944	106.8	6.14	4054.46	44	0	85.9	110.3	137.7	171.4	85.9	110.3	137.7	50.3	7.72128e+09	9.9209e+09	1.23848e+10	1.54124e+10	7.01709e+08	1.74159e+09	1.75019e+09	4.54929e+09	1
FALSE	High	Master Protein	P38646	Stress-70 protein, mitochondrial OS=Homo sapiens OX=9606 GN=HSPA9 PE=1 SV=2	0	519.056	57	46	1275	45	679	73.6	6.16	4687.89	46	0	47	73.5	75.4	63.1	47	73.5	75.4	60.9	5.72178e+09	8.93852e+09	9.16729e+09	7.67807e+09	5.19995e+08	1.56914e+09	1.2955e+09	2.26635e+09	1
FALSE	High	Master Protein	P31948	Stress-induced-phosphoprotein 1 OS=Homo sapiens OX=9606 GN=STIP1 PE=1 SV=1	0	463.076	57	48	911	48	543	62.6	6.8	3075.34	48	0	11.1	35.5	43.4	43.8	11.1	35.5	43.4	79	8.95075e+08	2.8559e+09	3.49738e+09	3.52659e+09	8.13442e+07	5.01347e+08	4.94241e+08	1.04095e+09	1
FALSE	High	Master Protein	P50990	T-complex protein 1 subunit theta OS=Homo sapiens OX=9606 GN=CCT8 PE=1 SV=4	0	325.547	57	37	711	37	548	59.6	5.6	2341.18	37	0	72.4	42.8	40.9	47.6	72.4	42.8	40.9	194.8	7.85201e+09	4.64352e+09	4.43263e+09	5.15815e+09	7.13589e+08	8.15159e+08	6.26408e+08	1.52254e+09	1
FALSE	High	Master Protein	P33993	DNA replication licensing factor MCM7 OS=Homo sapiens OX=9606 GN=MCM7 PE=1 SV=4	0	322.459	57	36	478	36	719	81.3	6.46	1639.39	36	0	15.9	52	57.4	72.2	15.9	52	57.4	185.1	2.6008e+08	8.51267e+08	9.39998e+08	1.18249e+09	2.3636e+07	1.49438e+08	1.32838e+08	3.49037e+08	1
FALSE	High	Master Protein	Q08J23	RNA cytosine C(5)-methyltransferase NSUN2 OS=Homo sapiens OX=9606 GN=NSUN2 PE=1 SV=2	0	301.342	57	35	411	35	767	86.4	6.77	1390.26	35	0	44.8	43.6	39.9	44.3	44.8	43.6	39.9	108	1.02476e+09	9.97999e+08	9.12824e+08	1.01356e+09	9.31296e+07	1.75196e+08	1.28998e+08	2.99173e+08	1
FALSE	High	Master Protein	Q13509	Tubulin beta-3 chain OS=Homo sapiens OX=9606 GN=TUBB3 PE=1 SV=2	0	293.885	57	21	1185	7	450	50.4	4.93	4052.89	21	0	70.9	114.3	123.6	126.1	70.9	114.3	123.6	236.5	5.97912e+08	9.63479e+08	1.04171e+09	1.06276e+09	5.43381e+07	1.69136e+08	1.47212e+08	313697748	1
FALSE	High	Master Protein	Q9BUF5	Tubulin beta-6 chain OS=Homo sapiens OX=9606 GN=TUBB6 PE=1 SV=1	0	265.209	57	22	1048	11	446	49.8	4.88	3662	22	3	32.9	74.2	92.1	101.7	32.9	74.2	92.1	131.1	1.40349e+09	3.16008e+09	3.92422e+09	4.33425e+09	1.27549e+08	5.54744e+08	5.54561e+08	1.27935e+09	1
FALSE	High	Master Protein	P50454	Serpin H1 OS=Homo sapiens OX=9606 GN=SERPINH1 PE=1 SV=2	0	257.536	57	23	360	23	418	46.4	8.69	1329.35	23	0	226.6	147.8	145.6	159.4	226.6	147.8	145.6	103.5	7.31263e+09	4.77119e+09	4.69757e+09	5.14496e+09	6.6457e+08	8.37571e+08	6.63849e+08	1.51865e+09	1
FALSE	High	Master Protein	P04843	Dolichyl-diphosphooligosaccharide--protein glycosyltransferase subunit 1 OS=Homo sapiens OX=9606 GN=RPN1 PE=1 SV=1	0	233.524	57	27	373	27	607	68.5	6.38	1355.83	27	0	137.5	192.4	193.3	176.3	137.5	192.4	193.3	44.8	3.95469e+09	5.53193e+09	5.55773e+09	5.07068e+09	3.59402e+08	9.71117e+08	7.85404e+08	1.49672e+09	1
FALSE	High	Master Protein	Q02878	60S ribosomal protein L6 OS=Homo sapiens OX=9606 GN=RPL6 PE=1 SV=3	0	177.535	57	30	332	30	288	32.7	10.58	986.93	30	0	143.3	154.5	141.9	124.2	143.3	154.5	141.9	29	5.2084e+09	5.61605e+09	5.1569e+09	4.51533e+09	4.73338e+08	9.85884e+08	7.28761e+08	1.3328e+09	1
FALSE	High	Master Protein	Q9HB71	Calcyclin-binding protein OS=Homo sapiens OX=9606 GN=CACYBP PE=1 SV=2	0	163.17	57	11	270	11	228	26.2	8.25	1094	11	0	101.4	72.7	59.5	55.1	101.4	72.7	59.5	23.9	1.59792e+09	1.14491e+09	9.37922e+08	8.67909e+08	145218841	2.00986e+08	1.32545e+08	2.56182e+08	1
FALSE	High	Master Protein	O75489	NADH dehydrogenase [ubiquinone] iron-sulfur protein 3, mitochondrial OS=Homo sapiens OX=9606 GN=NDUFS3 PE=1 SV=1	0	121.716	57	16	178	16	264	30.2	7.5	620.16	16	0	54.8	50.7	51	42.4	54.8	50.7	51	23.4	4.88024e+08	4.50909e+08	4.53815e+08	3.77434e+08	4.43515e+07	7.91559e+07	6.4132e+07	1.11408e+08	1
FALSE	High	Master Protein	P84085	ADP-ribosylation factor 5 OS=Homo sapiens OX=9606 GN=ARF5 PE=1 SV=2	0	112.264	57	11	254	4	180	20.5	6.79	997.4	11	0	6.1	85.1	122.9	98	6.1	85.1	122.9	90	7.33408e+06	1.02953e+08	1.48672e+08	1.18541e+08	666520	1.80731e+07	21009953	34989886	1
FALSE	High	Master Protein	P62979	Ubiquitin-40S ribosomal protein S27a OS=Homo sapiens OX=9606 GN=RPS27A PE=1 SV=2	0	101.031	57	15	403	15	156	18	9.64	1249.76	15	0	91.5	105.2	119.9	124.6	91.5	105.2	119.9	56.9	2.91524e+09	3.35235e+09	3.81985e+09	3.96955e+09	2.64937e+08	5.88498e+08	5.39811e+08	1.1717e+09	1
FALSE	High	Master Protein	P11233	Ras-related protein Ral-A OS=Homo sapiens OX=9606 GN=RALA PE=1 SV=1	0	93.471	57	12	185	6	206	23.6	7.11	657.82	12	0	203.4	154.7	153.2	100.8	203.4	154.7	153.2	202.3	9.30166e+08	7.07512e+08	7.00626e+08	4.60745e+08	8.45333e+07	1.24202e+08	9.90108e+07	1.35999e+08	1
FALSE	High	Master Protein	P11802	Cyclin-dependent kinase 4 OS=Homo sapiens OX=9606 GN=CDK4 PE=1 SV=2	0	89.92	57	13	101	12	303	33.7	7.01	359.71	13	0	25.7	33.5	22.8	19.7	25.7	33.5	22.8	57.6	7.74232e+07	1.00765e+08	6.87158e+07	5.9139e+07	7.0362e+06	1.76891e+07	9.71074e+06	1.74561e+07	1
FALSE	High	Master Protein	Q9HCN8	Stromal cell-derived factor 2-like protein 1 OS=Homo sapiens OX=9606 GN=SDF2L1 PE=1 SV=2	0	85.877	57	6	152	6	221	23.6	7.03	595.25	6	0	46.1	77.6	65.2	69.1	46.1	77.6	65.2	254	7.402e+07	1.24668e+08	1.04688e+08	1.10985e+08	6.72693e+06	2.18853e+07	1.47942e+07	3.27596e+07	1
FALSE	High	Master Protein	O75396	Vesicle-trafficking protein SEC22b OS=Homo sapiens OX=9606 GN=SEC22B PE=1 SV=5	0	83.55	57	12	167	12	215	24.7	8.51	597.19	12	0	90.6	107.8	117	131.6	90.6	107.8	117	84.2	5.34811e+08	6.36495e+08	6.9065e+08	7.76985e+08	4.86035e+07	1.11735e+08	9.7601e+07	2.29344e+08	1
FALSE	High	Master Protein	P22314	Ubiquitin-like modifier-activating enzyme 1 OS=Homo sapiens OX=9606 GN=UBA1 PE=1 SV=3	0	708.446	56	54	1745	54	1058	117.8	5.76	6860.9	54	0	21.9	43.4	56.3	65.4	21.9	43.4	56.3	203.8	5.7749e+09	1.14629e+10	1.48534e+10	1.72595e+10	5.24822e+08	2.01228e+09	2.09904e+09	5.09451e+09	1
FALSE	High	Master Protein	P11586	C-1-tetrahydrofolate synthase, cytoplasmic OS=Homo sapiens OX=9606 GN=MTHFD1 PE=1 SV=4	0	402.318	56	46	778	46	935	101.5	7.3	2766.97	46	0	33.4	59.6	77.6	94.9	33.4	59.6	77.6	113	1.94186e+09	3.4703e+09	4.51467e+09	5.52273e+09	1.76476e+08	6.09204e+08	6.38003e+08	1.63015e+09	1
FALSE	High	Master Protein	P29401	Transketolase OS=Homo sapiens OX=9606 GN=TKT PE=1 SV=3	0	366.692	56	36	750	36	623	67.8	7.66	2568.95	36	0	174.8	203.5	189.3	165.9	174.8	203.5	189.3	135.5	1.61906e+10	1.88551e+10	1.75318e+10	1.53705e+10	1.4714e+09	3.30998e+09	2477551570	4.53693e+09	1
FALSE	High	Master Protein	P33176	Kinesin-1 heavy chain OS=Homo sapiens OX=9606 GN=KIF5B PE=1 SV=1	0	352.097	56	47	507	37	963	109.6	6.51	1840.62	47	11	18.6	47	70.7	160.4	18.6	47	70.7	77.4	3.08021e+08	7.77844e+08	1.17001e+09	2.65459e+09	2.79929e+07	1.36549e+08	1.65343e+08	7.83558e+08	1
FALSE	High	Master Protein	P23381	Tryptophan--tRNA ligase, cytoplasmic OS=Homo sapiens OX=9606 GN=WARS1 PE=1 SV=2	0	257.711	56	24	440	24	471	53.1	6.23	1539.99	24	0	150.4	124.1	123.3	122.2	150.4	124.1	123.3	141.8	2.59502e+09	2.14104e+09	2.12667e+09	2.10756e+09	2.35835e+08	3.75854e+08	3.00536e+08	6.22091e+08	1
FALSE	High	Master Protein	Q16555	Dihydropyrimidinase-related protein 2 OS=Homo sapiens OX=9606 GN=DPYSL2 PE=1 SV=1	0	211.42	56	21	377	18	572	62.3	6.38	1382.72	21	4	150.2	156.1	154.4	148.1	150.2	156.1	154.4	43.3	3.32299e+09	3.45324e+09	3.41641e+09	3.27663e+09	3.01992e+08	6.06208e+08	4.82799e+08	9.67167e+08	1
FALSE	High	Master Protein	P36871	Phosphoglucomutase-1 OS=Homo sapiens OX=9606 GN=PGM1 PE=1 SV=3	0	205.823	56	31	338	31	562	61.4	6.76	1081.47	31	0	25.4	30.3	29.7	24.4	25.4	30.3	29.7	76	4.70112e+08	5.60668e+08	5.50017e+08	4.52281e+08	4.27236e+07	9.84239e+07	7.7727e+07	1.335e+08	1
FALSE	High	Master Protein	Q9Y265	RuvB-like 1 OS=Homo sapiens OX=9606 GN=RUVBL1 PE=1 SV=1	0	193.059	56	21	329	21	456	50.2	6.42	1267.88	21	0	7.1	34.8	40.5	36.1	7.1	34.8	40.5	66.3	2.20235e+08	1.07284e+09	1.24731e+09	1.11201e+09	2.00149e+07	1.88334e+08	1.76267e+08	3.28232e+08	1
FALSE	High	Master Protein	Q96KP4	Cytosolic non-specific dipeptidase OS=Homo sapiens OX=9606 GN=CNDP2 PE=1 SV=2	0	165.145	56	20	202	20	475	52.8	5.97	716.5	20	0	132.5	162.5	160.7	140.8	132.5	162.5	160.7	76.1	9.45375e+08	1.15914e+09	1.14631e+09	1.00476e+09	8.59155e+07	2.03484e+08	1.61994e+08	2.96576e+08	1
FALSE	High	Master Protein	Q13561	Dynactin subunit 2 OS=Homo sapiens OX=9606 GN=DCTN2 PE=1 SV=4	0	143.461	56	18	200	18	401	44.2	5.21	726.27	18	0	10.7	42.7	52.1	66.6	10.7	42.7	52.1	67.6	1.09876e+08	4.39614e+08	5.36444e+08	6.84858e+08	9.98547e+06	7.71732e+07	7.58089e+07	2.0215e+08	1
FALSE	High	Master Protein	P51665	26S proteasome non-ATPase regulatory subunit 7 OS=Homo sapiens OX=9606 GN=PSMD7 PE=1 SV=2	0	139.957	56	13	265	13	324	37	6.77	1077.71	13	0	106.3	58.2	56.3	62.9	106.3	58.2	56.3	160.2	1.28611e+09	7.04373e+08	6.81023e+08	7.60867e+08	1.16881e+08	1.23651e+08	9.62404e+07	2.24586e+08	1
FALSE	High	Master Protein	Q07960	Rho GTPase-activating protein 1 OS=Homo sapiens OX=9606 GN=ARHGAP1 PE=1 SV=1	0	139.724	56	16	178	16	439	50.4	6.29	654.64	16	0	119.9	60	57.1	68.3	119.9	60	57.1	113.6	5.23835e+08	2.62144e+08	2.49336e+08	2.98241e+08	4.76061e+07	46018681	3.52356e+07	8.80323e+07	1
FALSE	High	Master Protein	Q9Y696	Chloride intracellular channel protein 4 OS=Homo sapiens OX=9606 GN=CLIC4 PE=1 SV=4	0	133.128	56	14	284	14	253	28.8	5.59	943.12	14	0	149.6	117.1	109.2	101.1	149.6	117.1	109.2	78.4	2.47149e+09	1.93419e+09	1.80415e+09	1.67009e+09	224608662	3.39543e+08	2.54958e+08	4.92962e+08	1
FALSE	High	Master Protein	Q15435	Protein phosphatase 1 regulatory subunit 7 OS=Homo sapiens OX=9606 GN=PPP1R7 PE=1 SV=1	0	116.895	56	16	135	16	360	41.5	4.91	519.61	16	0	60.1	35.5	36.3	46	60.1	35.5	36.3	90.5	2.94976e+08	1.74409e+08	1.7798e+08	2.25916e+08	26807327	3.06171e+07	2.51517e+07	6.6684e+07	1
FALSE	High	Master Protein	Q9HAV7	GrpE protein homolog 1, mitochondrial OS=Homo sapiens OX=9606 GN=GRPEL1 PE=1 SV=2	0	116.083	56	12	196	12	217	24.3	8.12	666.85	12	0	16.2	32.2	29.5	25	16.2	32.2	29.5	101.1	2.28969e+08	4.56397e+08	4.17321e+08	3.53845e+08	2.08086e+07	8.01194e+07	5.89748e+07	1.04445e+08	1
FALSE	High	Master Protein	Q9H7Z7	Prostaglandin E synthase 2 OS=Homo sapiens OX=9606 GN=PTGES2 PE=1 SV=1	0	114.118	56	16	117	16	377	41.9	9.16	429.33	16	0	13.2	29.7	26.8	27.1	13.2	29.7	26.8	3	4.94225e+07	1.11085e+08	1.00159e+08	1.01387e+08	4.49151e+06	1.95007e+07	1.41542e+07	2.99267e+07	1
FALSE	High	Master Protein	O14818	Proteasome subunit alpha type-7 OS=Homo sapiens OX=9606 GN=PSMA7 PE=1 SV=1	0	105.303	56	12	247	12	248	27.9	8.46	860.82	12	0	134.6	110.9	121.1	120.1	134.6	110.9	121.1	57.3	3.05092e+09	2.51419e+09	2.74548e+09	2.72075e+09	2.77267e+08	4.41361e+08	3.87985e+08	8.03089e+08	1
FALSE	High	Master Protein	P26373	60S ribosomal protein L13 OS=Homo sapiens OX=9606 GN=RPL13 PE=1 SV=4	0	102.184	56	17	215	17	211	24.2	11.65	641.77	17	0	121.4	168.2	109.2	85	121.4	168.2	109.2	146.9	7.07163e+09	9.79435e+09	6.35659e+09	4.95131e+09	6.42668e+08	1.71938e+09	8.98297e+08	1.46149e+09	1
FALSE	High	Master Protein	O96008	Mitochondrial import receptor subunit TOM40 homolog OS=Homo sapiens OX=9606 GN=TOMM40 PE=1 SV=1	0	100.58	56	13	133	13	361	37.9	7.25	513.86	13	0	136.5	123.1	92.8	96.6	136.5	123.1	92.8	64.1	4.04204e+08	3.64765e+08	2.74925e+08	2.86287e+08	3.6734e+07	6.40335e+07	3.88517e+07	8.45037e+07	1
FALSE	High	Master Protein	P62277	40S ribosomal protein S13 OS=Homo sapiens OX=9606 GN=RPS13 PE=1 SV=2	0	86.998	56	11	236	11	151	17.2	10.54	732.37	11	0	46	94.2	84.9	80.5	46	94.2	84.9	51.2	2.32625e+09	4.7645e+09	4.29263e+09	4.07385e+09	2.11409e+08	8.36397e+08	6.06624e+08	1.20248e+09	1
FALSE	High	Master Protein	P46926	Glucosamine-6-phosphate isomerase 1 OS=Homo sapiens OX=9606 GN=GNPDA1 PE=1 SV=1	0	83.764	56	11	95	7	289	32.6	6.92	310.83	11	6	50.1	71.1	70.4	70.4	50.1	71.1	70.4	102.8	1.58053e+09	2.24573e+09	2.22383e+09	2.22096e+09	1.43639e+08	3.94232e+08	3.14266e+08	6.55563e+08	1
FALSE	High	Master Protein	P30040	Endoplasmic reticulum resident protein 29 OS=Homo sapiens OX=9606 GN=ERP29 PE=1 SV=4	0	81.323	56	17	192	17	261	29	7.31	622.24	17	0	77.4	65	55.4	57.5	77.4	65	55.4	45	9.97237e+08	8.37742e+08	7.12866e+08	7.39942e+08	9.06287e+07	1.47064e+08	1.0074e+08	2.1841e+08	1
FALSE	High	Master Protein	P68036	Ubiquitin-conjugating enzyme E2 L3 OS=Homo sapiens OX=9606 GN=UBE2L3 PE=1 SV=1	0	80.721	56	8	187	8	154	17.9	8.51	753.25	8	0	101.8	87.2	65.8	64.1	101.8	87.2	65.8	88.4	1.81068e+09	1.55031e+09	1.17034e+09	1.14104e+09	1.64554e+08	2.72154e+08	1.6539e+08	3.36803e+08	1
FALSE	High	Master Protein	O43665	Regulator of G-protein signaling 10 OS=Homo sapiens OX=9606 GN=RGS10 PE=1 SV=3	0	68.582	56	8	62	8	181	21.2	7.49	228.62	8	0	13.3	32.6	32.9	36.4	13.3	32.6	32.9	148.1	1.07897e+07	2.64431e+07	2.66934e+07	2.95764e+07	980564	4.64203e+06	3.77225e+06	8.73012e+06	1
FALSE	High	Master Protein	P61026	Ras-related protein Rab-10 OS=Homo sapiens OX=9606 GN=RAB10 PE=1 SV=1	0	66.277	56	11	124	9	200	22.5	8.38	388.68	11	0	111.5	162.4	140.6	110.2	111.5	162.4	140.6	50.6	4.08889e+08	5.95739e+08	5.15607e+08	4.04169e+08	3.71597e+07	1.04581e+08	7.28644e+07	1.19299e+08	1
FALSE	High	Master Protein	Q13404	Ubiquitin-conjugating enzyme E2 variant 1 OS=Homo sapiens OX=9606 GN=UBE2V1 PE=1 SV=2	0	55.088	56	8	173	2	147	16.5	7.93	537.33	8	0	101.8	70.1	61	44.3	101.8	70.1	61	183.2	6.17384e+08	4.25387e+08	3.6992e+08	2.68652e+08	5.61077e+07	74675691	5.22762e+07	7.92983e+07	1
FALSE	High	Master Protein	O43324	Eukaryotic translation elongation factor 1 epsilon-1 OS=Homo sapiens OX=9606 GN=EEF1E1 PE=1 SV=1	0	49.978	56	9	104	9	174	19.8	8.54	333.59	9	0	61.7	55.1	44.7	42.1	61.7	55.1	44.7	26.9	4.37674e+08	3.9069e+08	3.17163e+08	2.98532e+08	3.97757e+07	6.85846e+07	4.48207e+07	8.81183e+07	1
FALSE	High	Master Protein	Q9Y221	60S ribosome subunit biogenesis protein NIP7 homolog OS=Homo sapiens OX=9606 GN=NIP7 PE=1 SV=1	0	37.882	56	6	30	6	180	20.4	8.51	105.94	6	0	48.3	38	40.1	18.3	48.3	38	40.1	28.9	3.04092e+07	2.39361e+07	2.52232e+07	1.15168e+07	2.76358e+06	4.20193e+06	3.56448e+06	3.39942e+06	1
FALSE	High	Master Protein	Q14764	Major vault protein OS=Homo sapiens OX=9606 GN=MVP PE=1 SV=4	0	302.277	55	43	335	43	893	99.3	5.48	1229.52	43	0	78.4	172.4	258	348.9	78.4	172.4	258	24.4	2.14331e+09	4.71554e+09	7.05578e+09	9.54262e+09	1.94784e+08	8.27803e+08	9.97106e+08	2.81671e+09	1
FALSE	High	Master Protein	Q13283	Ras GTPase-activating protein-binding protein 1 OS=Homo sapiens OX=9606 GN=G3BP1 PE=1 SV=1	0	291.839	55	21	428	20	466	52.1	5.52	1598.3	21	1	58.2	56.2	50.2	38.5	58.2	56.2	50.2	217	1.77937e+09	1.71755e+09	1.53396e+09	1.17676e+09	1.61709e+08	3.01511e+08	2.16776e+08	3.47346e+08	1
FALSE	High	Master Protein	P13647	Keratin, type II cytoskeletal 5 OS=Homo sapiens OX=9606 GN=KRT5 PE=1 SV=3	0	278.893	55	46	495	26	590	62.3	7.74	1494.56	46	10	292.4	224.8	85	84.8	292.4	224.8	85	175.1	7.53102e+09	5.78823e+09	2.18869e+09	2.18486e+09	6.84417e+08	1016110304	3.09301e+08	6.44907e+08	1
FALSE	High	Master Protein	P68400	Casein kinase II subunit alpha OS=Homo sapiens OX=9606 GN=CSNK2A1 PE=1 SV=1	0	251.64	55	17	392	16	391	45.1	7.74	1370.85	17	0	64.8	31.2	34.4	34.4	64.8	31.2	34.4	65.2	6.68133e+08	3.22127e+08	3.55095e+08	3.54841e+08	6.07198e+07	5.65486e+07	5.01812e+07	1.04739e+08	1
FALSE	High	Master Protein	P17987	T-complex protein 1 subunit alpha OS=Homo sapiens OX=9606 GN=TCP1 PE=1 SV=1	0	249.533	55	25	509	25	556	60.3	6.11	1837.37	25	0	139.3	101.6	111.4	105.6	139.3	101.6	111.4	241.3	5.79573e+09	4.22566e+09	4.63646e+09	4.39454e+09	5.26715e+08	7.41805e+08	6.55213e+08	1.29714e+09	1
FALSE	High	Master Protein	P62195	26S proteasome regulatory subunit 8 OS=Homo sapiens OX=9606 GN=PSMC5 PE=1 SV=1	0	246.769	55	22	472	21	406	45.6	7.55	1779.49	22	1	89	75.5	69.7	70.4	89	75.5	69.7	77.2	1.93111e+09	1.63802e+09	1.51073e+09	1.52697e+09	1.75499e+08	2.87551e+08	2.13493e+08	4.50717e+08	1
FALSE	High	Master Protein	P09960	Leukotriene A-4 hydrolase OS=Homo sapiens OX=9606 GN=LTA4H PE=1 SV=2	0	244.458	55	28	353	28	611	69.2	6.18	1243.7	28	0	88.3	135.2	130	119.6	88.3	135.2	130	221.1	1.21163e+09	1.8546e+09	1.78379e+09	1.64007e+09	1.10113e+08	3.25571e+08	2.52081e+08	4.84102e+08	1
FALSE	High	Master Protein	P02545	Prelamin-A/C OS=Homo sapiens OX=9606 GN=LMNA PE=1 SV=1	0	232.869	55	38	380	37	664	74.1	7.02	1244.82	38	1	129	116.7	161.3	194.8	129	116.7	161.3	76.4	2.96374e+09	2.68108e+09	3.70511e+09	4.47523e+09	2.69344e+08	4.70658e+08	5.23597e+08	1.32096e+09	1
FALSE	High	Master Protein	P22061	Protein-L-isoaspartate(D-aspartate) O-methyltransferase OS=Homo sapiens OX=9606 GN=PCMT1 PE=1 SV=4	0	227.748	55	12	347	12	227	24.6	7.21	1284.74	12	0	7.9	17.9	21.5	23.4	7.9	17.9	21.5	151.3	1.51347e+08	3.41506e+08	4.09655e+08	4.45741e+08	1.37544e+07	5.99505e+07	5.78914e+07	1.3157e+08	1
FALSE	High	Master Protein	P26599	Polypyrimidine tract-binding protein 1 OS=Homo sapiens OX=9606 GN=PTBP1 PE=1 SV=1	0	227.347	55	18	316	17	531	57.2	9.17	1360.58	18	2	57.5	59.4	56.6	56.9	57.5	59.4	56.6	175.4	1.45553e+09	1.50295e+09	1.43438e+09	1.43968e+09	1.32278e+08	2.63839e+08	2.02703e+08	4.24953e+08	1
FALSE	High	Master Protein	P62191	26S proteasome regulatory subunit 4 OS=Homo sapiens OX=9606 GN=PSMC1 PE=1 SV=1	0	223.5	55	22	421	21	440	49.2	6.21	1550.72	22	0	75.1	76.9	73.7	77.4	75.1	76.9	73.7	146.8	1.39505e+09	1.42803e+09	1.36891e+09	1.43874e+09	1.26782e+08	2.50687e+08	1.93451e+08	4.24676e+08	1
FALSE	High	Master Protein	P62937	Peptidyl-prolyl cis-trans isomerase A OS=Homo sapiens OX=9606 GN=PPIA PE=1 SV=2	0	166.318	55	13	794	13	165	18	7.81	2559.14	13	0	71.2	65.7	60.2	44.5	71.2	65.7	60.2	173.1	2.21082e+10	2.04224e+10	1.87116e+10	1.38153e+10	2.00919e+09	3.58511e+09	2.64428e+09	4.07787e+09	1
FALSE	High	Master Protein	Q9H223	EH domain-containing protein 4 OS=Homo sapiens OX=9606 GN=EHD4 PE=1 SV=1	0	158.848	55	26	329	18	541	61.1	6.76	1055.14	26	7	39.9	151.7	156.2	179.3	39.9	151.7	156.2	197.5	6.5097e+08	2.47614e+09	2.54872e+09	2.92678e+09	5.916e+07	434680778	3.60178e+08	8.63902e+08	1
FALSE	High	Master Protein	P38919	Eukaryotic initiation factor 4A-III OS=Homo sapiens OX=9606 GN=EIF4A3 PE=1 SV=4	0	152.435	55	24	263	20	411	46.8	6.73	877.76	24	0	48.5	45.5	40.5	45.2	48.5	45.5	40.5	116.7	3.23048e+08	3.03487e+08	2.69839e+08	3.01252e+08	2.93585e+07	5.32764e+07	3.8133e+07	8.8921e+07	1
FALSE	High	Master Protein	P18124	60S ribosomal protein L7 OS=Homo sapiens OX=9606 GN=RPL7 PE=1 SV=1	0	142.528	55	22	376	22	248	29.2	10.65	1102.2	22	0	197.1	139.3	108.1	99.8	197.1	139.3	108.1	63.5	1.06031e+10	7.49584e+09	5.81491e+09	5.3702e+09	9.63606e+08	1.31588e+09	8.21749e+08	1.58513e+09	1
FALSE	High	Master Protein	Q9UNM6	26S proteasome non-ATPase regulatory subunit 13 OS=Homo sapiens OX=9606 GN=PSMD13 PE=1 SV=2	0	138.296	55	16	241	16	376	42.9	5.81	805.76	16	0	84.8	63.8	57.8	65.1	84.8	63.8	57.8	35.1	1.20336e+09	9.05382e+08	8.19293e+08	9.22879e+08	1.09361e+08	1.58938e+08	1.15781e+08	2.72408e+08	1
FALSE	High	Master Protein	Q9BTV4	Transmembrane protein 43 OS=Homo sapiens OX=9606 GN=TMEM43 PE=1 SV=1	0	129.23	55	17	189	17	400	44.8	8.13	634.49	17	0	126.8	79.6	70.4	77.1	126.8	79.6	70.4	98.1	1.35812e+09	8.53007e+08	7.53613e+08	8.25711e+08	1.23425e+08	1.49743e+08	1.06499e+08	2.43726e+08	1
FALSE	High	Master Protein	P52907	F-actin-capping protein subunit alpha-1 OS=Homo sapiens OX=9606 GN=CAPZA1 PE=1 SV=3	0	129.032	55	11	226	9	286	32.9	5.69	890.67	11	2	98.1	74.6	71.9	92.4	98.1	74.6	71.9	61.1	1.08007e+09	8.21458e+08	7.9214e+08	1.01741e+09	9.81569e+07	1.44205e+08	1.11943e+08	3.00311e+08	1
FALSE	High	Master Protein	Q15019	Septin-2 OS=Homo sapiens OX=9606 GN=SEPTIN2 PE=1 SV=1	0	125.435	55	15	225	14	361	41.5	6.6	764.09	15	0	144.7	105.6	90.1	109.7	144.7	105.6	90.1	218.4	1.26736e+09	9.25193e+08	7.89368e+08	9.60491e+08	1.15177e+08	1.62415e+08	1.11552e+08	2.8351e+08	1
FALSE	High	Master Protein	O76003	Glutaredoxin-3 OS=Homo sapiens OX=9606 GN=GLRX3 PE=1 SV=2	0	124.445	55	17	251	17	335	37.4	5.39	903.65	17	0	43.1	44.6	44.6	52.3	43.1	44.6	44.6	70.2	5.33002e+08	5.51737e+08	5.51984e+08	6.47032e+08	4.84391e+07	9.6856e+07	7.8005e+07	1.90985e+08	1
FALSE	High	Master Protein	P39656	Dolichyl-diphosphooligosaccharide--protein glycosyltransferase 48 kDa subunit OS=Homo sapiens OX=9606 GN=DDOST PE=1 SV=4	0	115.959	55	15	192	15	456	50.8	6.55	655.73	15	0	172.5	156.1	165.5	142.9	172.5	156.1	165.5	194.7	2.43173e+09	2.20094e+09	2.3331e+09	2.01487e+09	2.20995e+08	3.86371e+08	3.29708e+08	5.94732e+08	1
FALSE	High	Master Protein	P52788	Spermine synthase OS=Homo sapiens OX=9606 GN=SMS PE=1 SV=2	0	113.925	55	13	165	13	366	41.2	5.02	582.78	13	0	51.3	46.7	48.6	65	51.3	46.7	48.6	68	2.00161e+08	1.81988e+08	1.89522e+08	2.53465e+08	1.81906e+07	3.19475e+07	2.67828e+07	7.48156e+07	1
FALSE	High	Master Protein	Q9NRN7	L-aminoadipate-semialdehyde dehydrogenase-phosphopantetheinyl transferase OS=Homo sapiens OX=9606 GN=AASDHPPT PE=1 SV=2	0	100.465	55	12	167	12	309	35.8	6.8	524.53	12	0	52.8	28.3	23.9	22.8	52.8	28.3	23.9	142.5	3.18113e+08	1.70378e+08	1.44205e+08	1.375e+08	2.891e+07	2.99095e+07	2.03787e+07	4.0586e+07	1
FALSE	High	Master Protein	P13984	General transcription factor IIF subunit 2 OS=Homo sapiens OX=9606 GN=GTF2F2 PE=1 SV=2	0	97.706	55	12	102	12	249	28.4	9.23	384.72	12	0	15.5	21.3	23.4	24.6	15.5	21.3	23.4	130.1	4.733e+07	6.51452e+07	7.16944e+07	7.5154e+07	4.30134e+06	1.14361e+07	1.01317e+07	2.21833e+07	1
FALSE	High	Master Protein	Q16836	Hydroxyacyl-coenzyme A dehydrogenase, mitochondrial OS=Homo sapiens OX=9606 GN=HADH PE=1 SV=3	0	92.069	55	10	79	10	314	34.3	8.85	284.27	10	0	93.4	42.7	50.7	62	93.4	42.7	50.7	273.2	2.56829e+08	1.17582e+08	1.39455e+08	1.7059e+08	2.33405e+07	2.06412e+07	1.97075e+07	5.03533e+07	1
FALSE	High	Master Protein	P62269	40S ribosomal protein S18 OS=Homo sapiens OX=9606 GN=RPS18 PE=1 SV=3	0	86.238	55	17	332	17	152	17.7	10.99	923.99	17	0	15.2	66.8	74	69.4	15.2	66.8	74	79.9	1.22382e+09	5.39313e+09	5.96981e+09	5.60024e+09	1.1122e+08	9.46752e+08	8.43639e+08	1.65303e+09	1
FALSE	High	Master Protein	P61088	Ubiquitin-conjugating enzyme E2 N OS=Homo sapiens OX=9606 GN=UBE2N PE=1 SV=1	0	65.799	55	8	181	8	152	17.1	6.57	560.1	8	0	60	66.2	60.9	55.2	60	66.2	60.9	61.1	1.25902e+09	1.38959e+09	1.27906e+09	1.15822e+09	114419321	2.43939e+08	1.80754e+08	3.41875e+08	1
FALSE	High	Master Protein	Q9Y248	DNA replication complex GINS protein PSF2 OS=Homo sapiens OX=9606 GN=GINS2 PE=1 SV=1	0	64.774	55	8	60	8	185	21.4	5.44	250.08	8	0	13.3	11.4	11.6	20.7	13.3	11.4	11.6	135	3.54017e+07	3.0201e+07	3.06969e+07	5.49947e+07	3.2173e+06	5.30172e+06	4.33801e+06	1.62329e+07	1
FALSE	High	Master Protein	Q9Y237	Peptidyl-prolyl cis-trans isomerase NIMA-interacting 4 OS=Homo sapiens OX=9606 GN=PIN4 PE=1 SV=1	0	61.238	55	6	111	6	131	13.8	9.77	376.55	6	0	18.4	21.1	23.6	16	18.4	21.1	23.6	123.3	1.59455e+08	1.82256e+08	2.03996e+08	1.38657e+08	1.44913e+07	3.19946e+07	2.88282e+07	4.09275e+07	1
FALSE	High	Master Protein	Q9BV57	1,2-dihydroxy-3-keto-5-methylthiopentene dioxygenase OS=Homo sapiens OX=9606 GN=ADI1 PE=1 SV=1	0	53.095	55	8	86	8	179	21.5	5.68	230.33	8	0	54.7	51.1	31.1	36.7	54.7	51.1	31.1	28.7	1.64809e+08	1.54136e+08	9.37072e+07	1.10788e+08	1.49778e+07	2.70583e+07	1.32425e+07	3.27014e+07	1
FALSE	High	Master Protein	Q9P0J0	NADH dehydrogenase [ubiquinone] 1 alpha subcomplex subunit 13 OS=Homo sapiens OX=9606 GN=NDUFA13 PE=1 SV=3	0	47.849	55	8	81	8	144	16.7	8.43	242.22	8	0	33.7	75.9	81.9	73.3	33.7	75.9	81.9	201.5	1.13552e+08	2.55486e+08	2.75715e+08	2.46718e+08	1.03196e+07	4.485e+07	3.89634e+07	7.28241e+07	1
FALSE	High	Master Protein	P98179	RNA-binding protein 3 OS=Homo sapiens OX=9606 GN=RBM3 PE=1 SV=1	0	40.148	55	5	72	5	157	17.2	8.91	293.56	5	0	3.3	32.6	39.7	65.2	3.3	32.6	39.7	0.5	6.44518e+06	6.46428e+07	7.85501e+07	1.29175e+08	585736	1.13479e+07	1.11005e+07	3.81288e+07	1
FALSE	High	Master Protein	P18077	60S ribosomal protein L35a OS=Homo sapiens OX=9606 GN=RPL35A PE=1 SV=2	0	19.86	55	8	88	8	110	12.5	11.06	179.1	8	0	183.6	138.1	120.4	91.3	183.6	138.1	120.4	36.1	2.62972e+09	1.9771e+09	1.72438e+09	1.30723e+09	2.38988e+08	3.47075e+08	2.43685e+08	3.85856e+08	1
FALSE	High	Master Protein	Q8N4H5	Mitochondrial import receptor subunit TOM5 homolog OS=Homo sapiens OX=9606 GN=TOMM5 PE=1 SV=1	0	15.453	55	4	45	4	51	6	9.7	114.86	4	0	17.7	42.5	28	31.8	17.7	42.5	28	194.8	3.67135e+07	8.82358e+07	5.81363e+07	6.61442e+07	3.33651e+06	1.54896e+07	8.21568e+06	1.95239e+07	1
FALSE	High	Master Protein	Q86UP2	Kinectin OS=Homo sapiens OX=9606 GN=KTN1 PE=1 SV=1	0	520.782	54	69	613	69	1357	156.2	5.64	2196.03	69	0	10.8	32.9	61.6	119.3	10.8	32.9	61.6	223.5	1.87991e+08	5.7299e+08	1.07076e+09	2.07517e+09	1.70846e+07	1.00587e+08	1.51318e+08	6.12531e+08	1
FALSE	High	Master Protein	P53396	ATP-citrate synthase OS=Homo sapiens OX=9606 GN=ACLY PE=1 SV=3	0	506.058	54	57	900	57	1101	120.8	7.33	3079.31	57	0	156.7	153.2	153.9	165.7	156.7	153.2	153.9	66.2	1.12304e+10	1.09814e+10	1.103e+10	1.18747e+10	1.02062e+09	1.92775e+09	1.55873e+09	3.50506e+09	1
FALSE	High	Master Protein	P12277	Creatine kinase B-type OS=Homo sapiens OX=9606 GN=CKB PE=1 SV=1	0	329.937	54	17	716	17	381	42.6	5.59	2876.36	17	0	3.6	1.7	2.1	1.8	3.6	1.7	2.1	347	4.46428e+08	2.13673e+08	2.63959e+08	2.22112e+08	4.05713e+07	3.75098e+07	3.7302e+07	6.55611e+07	1
FALSE	High	Master Protein	P07954	Fumarate hydratase, mitochondrial OS=Homo sapiens OX=9606 GN=FH PE=1 SV=3	0	236.269	54	22	416	22	510	54.6	8.76	1648.33	22	0	104.5	77.2	68.3	69.4	104.5	77.2	68.3	46.5	2.85406e+09	2.10789e+09	1.86708e+09	1.89469e+09	2.59377e+08	3.70036e+08	2.63851e+08	559259306	1
FALSE	High	Master Protein	Q9Y3I0	RNA-splicing ligase RtcB homolog OS=Homo sapiens OX=9606 GN=RTCB PE=1 SV=1	0	220.559	54	25	416	25	505	55.2	7.23	1452.36	25	0	58.4	75.6	79.6	76.1	58.4	75.6	79.6	174.5	1.07185e+09	1.38635e+09	1.46107e+09	1.39534e+09	9.74098e+07	2.43371e+08	2.06475e+08	4.11866e+08	1
FALSE	High	Master Protein	P38606	V-type proton ATPase catalytic subunit A OS=Homo sapiens OX=9606 GN=ATP6V1A PE=1 SV=2	0	203.193	54	25	275	25	617	68.3	5.52	988.08	25	0	132.4	152.4	160.8	146.8	132.4	152.4	160.8	251.9	1.50866e+09	1.73637e+09	1.83278e+09	1.67313e+09	1.37106e+08	3.04816e+08	2.59004e+08	4.93861e+08	1
FALSE	High	Master Protein	Q9NZN4	EH domain-containing protein 2 OS=Homo sapiens OX=9606 GN=EHD2 PE=1 SV=2	0	179.176	54	24	189	20	543	61.1	6.46	609.34	24	0	71.6	179.5	194.8	244.3	71.6	179.5	194.8	48.4	4.48611e+08	1.12454e+09	1.22037e+09	1.53071e+09	4.07697e+07	1.9741e+08	1.7246e+08	4.51821e+08	1
FALSE	High	Master Protein	P30519	Heme oxygenase 2 OS=Homo sapiens OX=9606 GN=HMOX2 PE=1 SV=2	0	172.704	54	14	222	14	316	36	5.41	894.19	14	0	11.2	52.1	50	58	11.2	52.1	50	29.1	9.06473e+07	4.2276e+08	4.06295e+08	4.70564e+08	8.238e+06	7.42146e+07	5.74166e+07	1.38897e+08	1
FALSE	High	Master Protein	Q12905	Interleukin enhancer-binding factor 2 OS=Homo sapiens OX=9606 GN=ILF2 PE=1 SV=2	0	167.9	54	19	367	19	390	43	5.26	1374.44	19	0	73.9	47.2	46.7	48.7	73.9	47.2	46.7	62	1.59503e+09	1.01911e+09	1.00674e+09	1.05039e+09	144956356	1.78903e+08	1.4227e+08	3.10044e+08	1
FALSE	High	Master Protein	P05787	Keratin, type II cytoskeletal 8 OS=Homo sapiens OX=9606 GN=KRT8 PE=1 SV=7	0	158.517	54	30	283	18	483	53.7	5.59	829.98	30	1	18.2	8.4	9.8	11.6	18.2	8.4	9.8	125.2	5.78879e+07	2.68792e+07	3.11755e+07	3.69663e+07	5.26084e+06	4.71859e+06	4.40565e+06	1.09114e+07	1
FALSE	High	Master Protein	P27348	14-3-3 protein theta OS=Homo sapiens OX=9606 GN=YWHAQ PE=1 SV=1	0	158.061	54	16	661	9	245	27.7	4.78	2013.91	16	0	28	46.5	58.3	49.6	28	46.5	58.3	135.9	3.36725e+08	5.5994e+08	7.01526e+08	5.96374e+08	3.06015e+07	9.82961e+07	9.9138e+07	1.76033e+08	1
FALSE	High	Master Protein	P35998	26S proteasome regulatory subunit 7 OS=Homo sapiens OX=9606 GN=PSMC2 PE=1 SV=3	0	156.677	54	23	284	23	433	48.6	5.95	969.21	23	0	125.8	111.7	109.8	96.4	125.8	111.7	109.8	33.1	2.01032e+09	1.78478e+09	1.75424e+09	1.54047e+09	1.82697e+08	3.13315e+08	2.47905e+08	454702541	1
FALSE	High	Master Protein	P25787	Proteasome subunit alpha type-2 OS=Homo sapiens OX=9606 GN=PSMA2 PE=1 SV=2	0	143.298	54	11	259	11	234	25.9	7.43	1050.06	11	0	82.1	52	47.4	42	82.1	52	47.4	205	1.76233e+09	1.11513e+09	1.01782e+09	9.00882e+08	1.6016e+08	1.95759e+08	1.43836e+08	2.65915e+08	1
FALSE	High	Master Protein	Q15417	Calponin-3 OS=Homo sapiens OX=9606 GN=CNN3 PE=1 SV=1	0	126.962	54	13	185	12	329	36.4	6.05	705.34	13	1	191.8	244.3	60	61.9	191.8	244.3	60	47.1	4.32516e+09	5.51051e+09	1.35224e+09	1.39696e+09	3.9307e+08	9.67357e+08	1.91095e+08	4.12343e+08	1
FALSE	High	Master Protein	P48739	Phosphatidylinositol transfer protein beta isoform OS=Homo sapiens OX=9606 GN=PITPNB PE=1 SV=2	0	120.608	54	15	184	13	271	31.5	6.87	590.19	15	2	116.9	71.5	62.7	67.4	116.9	71.5	62.7	204.6	7.58568e+08	4.63753e+08	4.07041e+08	4.37288e+08	6.89385e+07	8.14108e+07	5.7522e+07	1.29075e+08	1
FALSE	High	Master Protein	P30085	UMP-CMP kinase OS=Homo sapiens OX=9606 GN=CMPK1 PE=1 SV=3	0	114.908	54	11	265	11	196	22.2	5.57	874.9	11	0	73.7	70.2	65.4	55.9	73.7	70.2	65.4	186	9.74149e+08	9.27506e+08	8.64115e+08	7.38224e+08	8.85305e+07	1.62821e+08	1.22115e+08	2.17903e+08	1
FALSE	High	Master Protein	P62701	40S ribosomal protein S4, X isoform OS=Homo sapiens OX=9606 GN=RPS4X PE=1 SV=2	0	109.95	54	18	370	11	263	29.6	10.15	1113.14	18	7	148.9	88.1	68	73.1	148.9	88.1	68	27.5	1.06332e+10	6.29023e+09	4.85597e+09	5.2229e+09	9.66347e+08	1.10424e+09	6.86234e+08	1.54165e+09	1
FALSE	High	Master Protein	Q99598	Translin-associated protein X OS=Homo sapiens OX=9606 GN=TSNAX PE=1 SV=1	0	106.042	54	12	102	12	290	33.1	6.55	368.92	12	0	23.8	60.6	84.1	247.3	23.8	60.6	84.1	180.1	2.82874e+08	7.19719e+08	9.98411e+08	2.93499e+09	2.57075e+07	1.26345e+08	1.41093e+08	8.66325e+08	1
FALSE	High	Master Protein	P62847	40S ribosomal protein S24 OS=Homo sapiens OX=9606 GN=RPS24 PE=1 SV=1	0	105.409	54	10	195	10	133	15.4	10.78	672.84	10	0	53.5	138	157.5	110.2	53.5	138	157.5	64.1	1.00418e+09	2.59101e+09	2.95664e+09	2.06937e+09	9.12594e+07	4.54845e+08	4.17825e+08	6.10819e+08	1
FALSE	High	Master Protein	Q07020	60S ribosomal protein L18 OS=Homo sapiens OX=9606 GN=RPL18 PE=1 SV=2	0	105.163	54	16	291	16	188	21.6	11.72	886.95	16	0	186.6	131.4	113.3	93.7	186.6	131.4	113.3	287.1	1.16026e+10	8.17137e+09	7.0468e+09	5.82799e+09	1.05444e+09	1.43446e+09	9.95836e+08	1.72026e+09	1
FALSE	High	Master Protein	O95336	6-phosphogluconolactonase OS=Homo sapiens OX=9606 GN=PGLS PE=1 SV=2	0	93.738	54	9	174	9	258	27.5	6.05	632.07	9	0	65.9	40.3	40.3	41.2	65.9	40.3	40.3	41.3	5.60324e+08	3.42727e+08	3.42923e+08	3.49891e+08	5.09221e+07	6.01648e+07	4.8461e+07	1.03278e+08	1
FALSE	High	Master Protein	Q6P587	Acylpyruvase FAHD1, mitochondrial OS=Homo sapiens OX=9606 GN=FAHD1 PE=1 SV=2	0	58.457	54	7	69	7	224	24.8	7.39	283.92	7	0	102	91.6	83.7	89.5	102	91.6	83.7	63.4	1.61823e+08	1.45311e+08	1.32827e+08	1.42007e+08	1.47064e+07	2.5509e+07	1.87708e+07	4.19163e+07	1
FALSE	High	Master Protein	Q9UBQ0	Vacuolar protein sorting-associated protein 29 OS=Homo sapiens OX=9606 GN=VPS29 PE=1 SV=1	0	54.792	54	8	97	8	182	20.5	6.79	291.06	8	0	208.6	148.8	141.2	117.2	208.6	148.8	141.2	16.4	9.5765e+08	6.83225e+08	6.48544e+08	5.38187e+08	8.70311e+07	1.19938e+08	9.16506e+07	1.58857e+08	1
FALSE	High	Master Protein	P00167	Cytochrome b5 OS=Homo sapiens OX=9606 GN=CYB5A PE=1 SV=2	0	35.917	54	6	40	6	134	15.3	4.96	97.7	6	0	3.5	25.1	30.1	37	3.5	25.1	30.1	59.7	6.95443e+06	4.98259e+07	5.98765e+07	7.36145e+07	632017	8.74682e+06	8.4616e+06	21728906	1
FALSE	High	Master Protein	Q9Y5L4	Mitochondrial import inner membrane translocase subunit Tim13 OS=Homo sapiens OX=9606 GN=TIMM13 PE=1 SV=1	0	28.833	54	4	33	4	95	10.5	8.18	115.5	4	0	20.4	65.7	61.5	52.2	20.4	65.7	61.5	61.1	3.37503e+07	1.08749e+08	1.01745e+08	8.64089e+07	3.06722e+06	1.90907e+07	1.43783e+07	2.55055e+07	1
FALSE	High	Master Protein	Q01082	Spectrin beta chain, non-erythrocytic 1 OS=Homo sapiens OX=9606 GN=SPTBN1 PE=1 SV=2	0	768.215	53	98	1172	91	2364	274.4	5.57	4122.99	98	8	69.9	121.7	168.7	162.6	69.9	121.7	168.7	47.1	2.27757e+09	3.96621e+09	5.49848e+09	5.30013e+09	2.06985e+08	6.96259e+08	7.77032e+08	1.56445e+09	1
FALSE	High	Master Protein	P13645	Keratin, type I cytoskeletal 10 OS=Homo sapiens OX=9606 GN=KRT10 PE=1 SV=6	0	524.613	53	51	1214	42	584	58.8	5.21	4393.54	51	10	397.2	223.5	62.5	68.6	397.2	223.5	62.5	148	1.04852e+11	5.89822e+10	1.64868e+10	1.81023e+10	9.52897e+09	1.03542e+10	2.32988e+09	5.34327e+09	1
FALSE	High	Master Protein	P49588	Alanine--tRNA ligase, cytoplasmic OS=Homo sapiens OX=9606 GN=AARS1 PE=1 SV=2	0	476.678	53	41	890	41	968	106.7	5.53	3473.86	41	0	41.9	74.3	93.5	106.8	41.9	74.3	93.5	26.9	2.14746e+09	3.81387e+09	4.79561e+09	5.4803e+09	1.95161e+08	6.69515e+08	6.77704e+08	1.61763e+09	1
FALSE	High	Master Protein	Q71U36	Tubulin alpha-1A chain OS=Homo sapiens OX=9606 GN=TUBA1A PE=1 SV=1	0	423.847	53	32	1443	1	451	50.1	5.06	5264.78	32	0	45.1	107.1	155	124.5	45.1	107.1	155	111.8	2.93344e+08	6.9693e+08	1.00906e+09	8.10587e+08	2.6659e+07	122344493	142598200	239262258	1
FALSE	High	Master Protein	P13797	Plastin-3 OS=Homo sapiens OX=9606 GN=PLS3 PE=1 SV=4	0	351.179	53	39	852	36	630	70.8	5.6	2940.2	39	3	77.4	81.9	81.5	79.6	77.4	81.9	81.5	12.5	7.52124e+09	7.95684e+09	7.91521e+09	7.73411e+09	6.83529e+08	1.3968e+09	1.11856e+09	2.28289e+09	1
FALSE	High	Master Protein	Q7KZF4	Staphylococcal nuclease domain-containing protein 1 OS=Homo sapiens OX=9606 GN=SND1 PE=1 SV=1	0	316.826	53	39	579	39	910	101.9	7.17	1898.23	39	0	124.2	134.7	157.5	223.9	124.2	134.7	157.5	198.7	5.17989e+09	5.61751e+09	6.56618e+09	9.33591e+09	4.70747e+08	9.86141e+08	9.27917e+08	2.75569e+09	1
FALSE	High	Master Protein	P15311	Ezrin OS=Homo sapiens OX=9606 GN=EZR PE=1 SV=4	0	310.118	53	41	699	25	586	69.4	6.27	2209.01	41	2	84.6	104.2	137.8	178.7	84.6	104.2	137.8	133.8	1.64684e+09	2.02762e+09	2.68134e+09	3.47772e+09	149664135	3.55944e+08	3.7892e+08	1.02652e+09	1
FALSE	High	Master Protein	P50991	T-complex protein 1 subunit delta OS=Homo sapiens OX=9606 GN=CCT4 PE=1 SV=4	0	261.966	53	27	610	27	539	57.9	7.83	2045.15	27	0	105.9	67.2	67.6	74.7	105.9	67.2	67.6	46.8	5.42382e+09	3.43863e+09	3.45918e+09	3.82318e+09	4.92915e+08	6.03643e+08	4.88843e+08	1.12849e+09	1
FALSE	High	Master Protein	P49915	GMP synthase [glutamine-hydrolyzing] OS=Homo sapiens OX=9606 GN=GMPS PE=1 SV=1	0	240.432	53	31	361	31	693	76.7	6.87	1234.15	31	0	71.5	63.9	90.7	96.6	71.5	63.9	90.7	46.9	1.10758e+09	9.90322e+08	1.4047e+09	1.49656e+09	1.00656e+08	1.73849e+08	1.98509e+08	4.41741e+08	1
FALSE	High	Master Protein	P43490	Nicotinamide phosphoribosyltransferase OS=Homo sapiens OX=9606 GN=NAMPT PE=1 SV=1	0	221.611	53	21	433	21	491	55.5	7.15	1660.71	21	0	88.9	81.5	70.1	76	88.9	81.5	70.1	197.9	2.0992e+09	1.92574e+09	1.65663e+09	1.79452e+09	1.90774e+08	338058364	2.34111e+08	5.29691e+08	1
FALSE	High	Master Protein	P13674	Prolyl 4-hydroxylase subunit alpha-1 OS=Homo sapiens OX=9606 GN=P4HA1 PE=1 SV=2	0	182.947	53	22	202	22	534	61	6.01	772.93	22	0	9	29.2	54	61.1	9	29.2	54	163.9	4.50906e+07	1.46375e+08	2.7057e+08	3.06031e+08	4.09782e+06	2.56959e+07	3.82363e+07	9.03317e+07	1
FALSE	High	Master Protein	P29692	Elongation factor 1-delta OS=Homo sapiens OX=9606 GN=EEF1D PE=1 SV=5	0	127.311	53	16	251	16	281	31.1	5.01	814.28	16	0	20.9	16	18.1	35.8	20.9	16	18.1	63.4	4.83457e+08	3.71255e+08	4.19162e+08	8.30162e+08	4.39365e+07	6.51729e+07	5.9235e+07	2.4504e+08	1
FALSE	High	Master Protein	Q99536	Synaptic vesicle membrane protein VAT-1 homolog OS=Homo sapiens OX=9606 GN=VAT1 PE=1 SV=2	0	125.315	53	14	179	14	393	41.9	6.29	667.07	14	0	160.2	196	185.9	156.4	160.2	196	185.9	278.7	7.03178e+09	8.60292e+09	8.15967e+09	6.86405e+09	6.39047e+08	1.51022e+09	1.1531e+09	2026070234	1
FALSE	High	Master Protein	Q9UBE0	SUMO-activating enzyme subunit 1 OS=Homo sapiens OX=9606 GN=SAE1 PE=1 SV=1	0	125.112	53	14	203	14	346	38.4	5.3	737.1	14	0	36.7	40	43.1	53.1	36.7	40	43.1	184.8	1.51701e+08	1.65222e+08	1.77894e+08	2.19148e+08	1.37866e+07	2.90043e+07	2.51396e+07	6.46864e+07	1
FALSE	High	Master Protein	Q12904	Aminoacyl tRNA synthase complex-interacting multifunctional protein 1 OS=Homo sapiens OX=9606 GN=AIMP1 PE=1 SV=2	0	123.002	53	11	177	11	312	34.3	8.43	706.17	11	0	35.3	41	41.7	30.8	35.3	41	41.7	95.5	1.99231e+08	2.31198e+08	2.35408e+08	1.7392e+08	1.8106e+07	4.05863e+07	3.32673e+07	5.13363e+07	1
FALSE	High	Master Protein	P63220	40S ribosomal protein S21 OS=Homo sapiens OX=9606 GN=RPS21 PE=1 SV=1	0	101.71	53	5	229	5	83	9.1	8.5	893.91	5	0	43.1	59.7	55.4	59.6	43.1	59.7	55.4	201.7	7.94585e+08	1.10121e+09	1.02182e+09	1.09796e+09	7.22117e+07	1.93314e+08	1.44402e+08	3.24087e+08	1
FALSE	High	Master Protein	P11234	Ras-related protein Ral-B OS=Homo sapiens OX=9606 GN=RALB PE=1 SV=1	0	98.736	53	12	170	6	206	23.4	6.62	576.71	12	9	154.3	134.2	130.5	113.1	154.3	134.2	130.5	47.8	1.08874e+09	9.46902e+08	9.20892e+08	7.97919e+08	9.89441e+07	1.66226e+08	1.30138e+08	2.35523e+08	1
FALSE	High	Master Protein	Q15717	ELAV-like protein 1 OS=Homo sapiens OX=9606 GN=ELAVL1 PE=1 SV=2	0	92.064	53	13	112	12	326	36.1	9.17	402.13	13	1	76.3	57.8	50.8	42.6	76.3	57.8	50.8	244.3	6.75242e+08	5.11623e+08	4.49861e+08	3.77038e+08	6.13659e+07	8.98141e+07	6.35733e+07	1.11291e+08	1
FALSE	High	Master Protein	P61313	60S ribosomal protein L15 OS=Homo sapiens OX=9606 GN=RPL15 PE=1 SV=2	0	82.845	53	12	220	12	204	24.1	11.62	651.9	12	0	216.2	171.9	142.7	111.4	216.2	171.9	142.7	84.3	6.45913e+09	5.13453e+09	4.26219e+09	3.32797e+09	5.87005e+08	9.01355e+08	6.02322e+08	9.82322e+08	1
FALSE	High	Master Protein	O43598	2'-deoxynucleoside 5'-phosphate N-hydrolase 1 OS=Homo sapiens OX=9606 GN=DNPH1 PE=1 SV=1	0	82.084	53	6	92	6	174	19.1	5.05	417.54	6	0	4.1	12.3	11.4	11.4	4.1	12.3	11.4	13.6	2.22876e+07	6.6198e+07	6.13696e+07	6.15902e+07	2.02549e+06	1.16209e+07	8.67261e+06	1.81797e+07	1
FALSE	High	Master Protein	P36405	ADP-ribosylation factor-like protein 3 OS=Homo sapiens OX=9606 GN=ARL3 PE=1 SV=2	0	67.61	53	7	104	7	182	20.4	7.24	437.15	7	0	58.6	58.4	53.3	42.6	58.6	58.4	53.3	97.2	3.40048e+08	3.38834e+08	3.09353e+08	2.47112e+08	3.09035e+07	5.94815e+07	4.3717e+07	7.29405e+07	1
FALSE	High	Master Protein	P82930	28S ribosomal protein S34, mitochondrial OS=Homo sapiens OX=9606 GN=MRPS34 PE=1 SV=2	0	61.198	53	10	146	10	218	25.6	9.98	409.68	10	0	34	29.1	23.9	22.3	34	29.1	23.9	124.9	1.37268e+08	1.17667e+08	9.67251e+07	9.02721e+07	1.24749e+07	2.06562e+07	1.3669e+07	2.66457e+07	1
FALSE	High	Master Protein	Q14019	Coactosin-like protein OS=Homo sapiens OX=9606 GN=COTL1 PE=1 SV=3	0	60.634	53	12	141	12	142	15.9	5.67	421.66	12	0	183.6	123.5	105.9	95.7	183.6	123.5	105.9	202.7	2.11318e+09	1.42094e+09	1.2183e+09	1.10187e+09	192045703	2.49443e+08	1.72167e+08	3.25242e+08	1
FALSE	High	Master Protein	P53701	Holocytochrome c-type synthase OS=Homo sapiens OX=9606 GN=HCCS PE=1 SV=1	0	59.395	53	11	95	11	268	30.6	6.68	284.9	11	0	38.6	50.5	49.4	44.4	38.6	50.5	49.4	124.2	1.29658e+08	1.69899e+08	1.65983e+08	1.49153e+08	1.17833e+07	2.98255e+07	2.34563e+07	4.40257e+07	1
FALSE	High	Master Protein	Q16718	NADH dehydrogenase [ubiquinone] 1 alpha subcomplex subunit 5 OS=Homo sapiens OX=9606 GN=NDUFA5 PE=1 SV=3	0	55.52	53	6	101	6	116	13.5	5.99	399.6	6	0	51.4	77.5	65.6	62.9	51.4	77.5	65.6	31.9	1.62955e+08	2.45608e+08	2.07904e+08	1.99457e+08	1.48093e+07	4.31158e+07	2.93805e+07	5.88741e+07	1
FALSE	High	Master Protein	Q9NP72	Ras-related protein Rab-18 OS=Homo sapiens OX=9606 GN=RAB18 PE=1 SV=1	0	45.414	53	9	68	9	206	23	5.24	227.84	9	0	160.9	153.3	137.2	118.6	160.9	153.3	137.2	23.5	5.56425e+08	5.30295e+08	4.74655e+08	4.10201e+08	5.05678e+07	9.30921e+07	6.7077e+07	1.2108e+08	1
FALSE	High	Master Protein	P55957	BH3-interacting domain death agonist OS=Homo sapiens OX=9606 GN=BID PE=1 SV=1	0	44.641	53	7	58	7	195	22	5.44	168.77	7	0	42.3	83.6	69.7	56.8	42.3	83.6	69.7	129.3	6.95181e+07	1.37332e+08	1.1438e+08	9.3318e+07	6.31779e+06	2.41084e+07	1.61639e+07	2.75448e+07	1
FALSE	High	Master Protein	P63173	60S ribosomal protein L38 OS=Homo sapiens OX=9606 GN=RPL38 PE=1 SV=2	0	43.697	53	6	104	6	70	8.2	10.1	362.57	6	0	19	30.1	37.7	63.3	19	30.1	37.7	198.3	1.56427e+08	2.47254e+08	3.09828e+08	5.20022e+08	1.4216e+07	4.34048e+07	4.37841e+07	153495564	1
FALSE	High	Master Protein	P09455	Retinol-binding protein 1 OS=Homo sapiens OX=9606 GN=RBP1 PE=1 SV=2	0	40.125	53	6	39	6	135	15.8	5.11	130.45	6	0	2.4			3.2	2.4			52.7	3.58633e+06			4.76099e+06	325925			1.40531e+06	1
FALSE	High	Master Protein	P52434	DNA-directed RNA polymerases I, II, and III subunit RPABC3 OS=Homo sapiens OX=9606 GN=POLR2H PE=1 SV=4	0	37.177	53	5	69	5	150	17.1	4.68	239.02	5	0	60.7	85.7	76.4	82.8	60.7	85.7	76.4	123.8	5.23095e+07	7.38187e+07	6.58417e+07	7.13525e+07	4.75388e+06	1.29587e+07	9.30459e+06	21061231	1
FALSE	High	Master Protein	P05387	60S acidic ribosomal protein P2 OS=Homo sapiens OX=9606 GN=RPLP2 PE=1 SV=1	0	27.869	53	4	23	4	115	11.7	4.54	83.64	4	0	78.6	57.5	58.6	19.9	78.6	57.5	58.6	105.2	4.05134e+07	2.96304e+07	3.01941e+07	1.02525e+07	3.68185e+06	5.20155e+06	4.26696e+06	3.02625e+06	1
FALSE	High	Master Protein	O14907	Tax1-binding protein 3 OS=Homo sapiens OX=9606 GN=TAX1BP3 PE=1 SV=2	0	24.576	53	3	33	3	124	13.7	8.48	134.49	3	0	72.5	165.2	147.3	126.7	72.5	165.2	147.3	235.5	7.80776e+07	1.77765e+08	1.58518e+08	1.36333e+08	7095677	3.12063e+07	2.24014e+07	4.02415e+07	1
FALSE	High	Master Protein	Q9Y490	Talin-1 OS=Homo sapiens OX=9606 GN=TLN1 PE=1 SV=3	0	1012.04	52	110	1812	96	2541	269.6	6.07	6964.28	110	15	51.7	129.3	170.7	206.8	51.7	129.3	170.7	188	6.4168e+09	1.60474e+10	2.11873e+10	2.56646e+10	5.83157e+08	2.81708e+09	2.99414e+09	7.57545e+09	1
FALSE	High	Master Protein	P49368	T-complex protein 1 subunit gamma OS=Homo sapiens OX=9606 GN=CCT3 PE=1 SV=4	0	408.348	52	36	967	36	545	60.5	6.49	3373.03	36	0	60.5	52.6	61	55.1	60.5	52.6	61	49.8	6.81952e+09	5.93249e+09	6.87462e+09	6.21691e+09	6.19757e+08	1.04144e+09	9.71505e+08	1.83505e+09	1
FALSE	High	Master Protein	O75083	WD repeat-containing protein 1 OS=Homo sapiens OX=9606 GN=WDR1 PE=1 SV=4	0	266.51	52	27	385	27	606	66.2	6.65	1368.01	27	0	230.1	178.6	171.7	145.4	230.1	178.6	171.7	49.4	1.4668e+10	1.13833e+10	1.0943e+10	9.27197e+09	1.33302e+09	1.99831e+09	1.54643e+09	2.73682e+09	1
FALSE	High	Master Protein	P07195	L-lactate dehydrogenase B chain OS=Homo sapiens OX=9606 GN=LDHB PE=1 SV=2	0	254.355	52	24	676	24	334	36.6	6.05	2313.72	24	0	121.3	67.5	62.5	67.1	121.3	67.5	62.5	58	1.57666e+10	8.76444e+09	8.12369e+09	8.72418e+09	1.43287e+09	1.53858e+09	1.14802e+09	2.57513e+09	1
FALSE	High	Master Protein	Q15084	Protein disulfide-isomerase A6 OS=Homo sapiens OX=9606 GN=PDIA6 PE=1 SV=1	0	197.997	52	23	405	23	440	48.1	5.08	1482.2	23	0	117.1	86.9	87.7	79.9	117.1	86.9	87.7	23.1	8.27817e+09	6.14123e+09	6.19618e+09	5.64913e+09	7.52318e+08	1.07808e+09	8.75629e+08	1.66746e+09	1
FALSE	High	Master Protein	Q06830	Peroxiredoxin-1 OS=Homo sapiens OX=9606 GN=PRDX1 PE=1 SV=1	0	189.974	52	18	631	14	199	22.1	8.13	1987.95	18	4	20.1	57.1	63.9	62	20.1	57.1	63.9	48.3	3.39197e+09	9.65069e+09	1.07933e+10	1.0488e+10	3.08262e+08	1.69416e+09	1.52528e+09	3.09575e+09	1
FALSE	High	Master Protein	Q15366	Poly(rC)-binding protein 2 OS=Homo sapiens OX=9606 GN=PCBP2 PE=1 SV=1	0	184.509	52	13	324	8	365	38.6	6.79	1208.33	13	0	11.3	36.5	44	41.3	11.3	36.5	44	88.7	2.00727e+08	6.50213e+08	7.85428e+08	7.36989e+08	1.8242e+07	1.14143e+08	1.10995e+08	2.17538e+08	1
FALSE	High	Master Protein	Q9Y262	Eukaryotic translation initiation factor 3 subunit L OS=Homo sapiens OX=9606 GN=EIF3L PE=1 SV=1	0	181.786	52	29	260	29	564	66.7	6.34	843.34	29	0	75.9	98.9	104.2	111.8	75.9	98.9	104.2	47.4	1.7922e+09	2.33683e+09	2.46207e+09	2.64131e+09	1.62875e+08	4.10225e+08	3.47934e+08	7.79641e+08	1
FALSE	High	Master Protein	Q16658	Fascin OS=Homo sapiens OX=9606 GN=FSCN1 PE=1 SV=3	0	157.318	52	24	302	24	493	54.5	7.24	923.4	24	0	206.7	151.3	128.5	139.3	206.7	151.3	128.5	79.2	7.76452e+09	5.68434e+09	4.82739e+09	5.23191e+09	7.05638e+08	9.97872e+08	6.82196e+08	1.54431e+09	1
FALSE	High	Master Protein	O43242	26S proteasome non-ATPase regulatory subunit 3 OS=Homo sapiens OX=9606 GN=PSMD3 PE=1 SV=2	0	154.425	52	29	225	29	534	60.9	8.44	721.45	29	0	182	155.8	151.7	153.5	182	155.8	151.7	142	1.95466e+09	1.67351e+09	1.62944e+09	1.64833e+09	1.77639e+08	2.93781e+08	2.30269e+08	4.86541e+08	1
FALSE	High	Master Protein	P22695	Cytochrome b-c1 complex subunit 2, mitochondrial OS=Homo sapiens OX=9606 GN=UQCRC2 PE=1 SV=3	0	152.033	52	16	259	16	453	48.4	8.63	955.79	16	0	48.2	75.3	88.8	84.5	48.2	75.3	88.8	72.7	4.11388e+08	6.43062e+08	7.58306e+08	7.21719e+08	3.73869e+07	1.12888e+08	1.07162e+08	2.13031e+08	1
FALSE	High	Master Protein	Q14240	Eukaryotic initiation factor 4A-II OS=Homo sapiens OX=9606 GN=EIF4A2 PE=1 SV=2	0	145.58	52	21	376	8	407	46.4	5.48	1234.49	21	0	99.5	81	82.6	92.3	99.5	81	82.6	85.2	1.28365e+08	1.04414e+08	1.06489e+08	1.19078e+08	1.16658e+07	1.83296e+07	1.50488e+07	3.51484e+07	1
FALSE	High	Master Protein	Q6DD88	Atlastin-3 OS=Homo sapiens OX=9606 GN=ATL3 PE=1 SV=1	0	142.886	52	18	174	17	541	60.5	5.66	629.76	18	2	64.4	143.6	161.3	157.8	64.4	143.6	161.3	150.5	2.55709e+08	5.70597e+08	6.40637e+08	6.27052e+08	2.32388e+07	1.00167e+08	9.05332e+07	1.85088e+08	1
FALSE	High	Master Protein	Q09028	Histone-binding protein RBBP4 OS=Homo sapiens OX=9606 GN=RBBP4 PE=1 SV=3	0	139.318	52	12	224	8	425	47.6	4.89	832.49	12	0	2.5	15.2	20.1	43.5	2.5	15.2	20.1	237.9	1.5228e+07	9.1646e+07	1.21332e+08	2.62891e+08	1.38392e+06	1.60882e+07	1.71464e+07	7.75979e+07	1
FALSE	High	Master Protein	P20290	Transcription factor BTF3 OS=Homo sapiens OX=9606 GN=BTF3 PE=1 SV=1	0	134.226	52	8	183	8	206	22.2	9.38	885.29	8	0	142.9	119.6	102	89.5	142.9	119.6	102	56.8	4.60072e+09	3.8507e+09	3.28309e+09	2.8828e+09	4.18113e+08	6.75982e+08	4.63958e+08	8.50919e+08	1
FALSE	High	Master Protein	P54709	Sodium/potassium-transporting ATPase subunit beta-3 OS=Homo sapiens OX=9606 GN=ATP1B3 PE=1 SV=1	0	127.607	52	13	204	13	279	31.5	8.35	727.73	13	0	44.2	36.3	29.1	30.2	44.2	36.3	29.1	104.3	6.65942e+08	5.46981e+08	4.38903e+08	4.54732e+08	6.05206e+07	9.60212e+07	6.20248e+07	1.34224e+08	1
FALSE	High	Master Protein	P61163	Alpha-centractin OS=Homo sapiens OX=9606 GN=ACTR1A PE=1 SV=1	0	125.712	52	12	189	7	376	42.6	6.64	715.89	12	6	170.5	119.5	109.5	129.6	170.5	119.5	109.5	51.8	1.63129e+09	1.14323e+09	1.04808e+09	1.24002e+09	1.48251e+08	2.00691e+08	1.48111e+08	3.66018e+08	1
FALSE	High	Master Protein	Q9Y3F4	Serine-threonine kinase receptor-associated protein OS=Homo sapiens OX=9606 GN=STRAP PE=1 SV=1	0	123.272	52	14	243	14	350	38.4	5.12	875.47	14	0	124.4	76.7	69.3	75.7	124.4	76.7	69.3	94.1	1.29713e+09	7.99369e+08	7.22478e+08	7.88962e+08	1.17883e+08	1.40327e+08	1.02099e+08	2.32879e+08	1
FALSE	High	Master Protein	P13073	Cytochrome c oxidase subunit 4 isoform 1, mitochondrial OS=Homo sapiens OX=9606 GN=COX4I1 PE=1 SV=1	0	117.814	52	13	273	13	169	19.6	9.51	845.3	13	0	79.7	66.9	54.4	47.6	79.7	66.9	54.4	51.1	1.99417e+09	1.67427e+09	1.36057e+09	1.18959e+09	1.81229e+08	2.93915e+08	1.92273e+08	3.51133e+08	1
FALSE	High	Master Protein	P12004	Proliferating cell nuclear antigen OS=Homo sapiens OX=9606 GN=PCNA PE=1 SV=1	0	115.68	52	11	312	11	261	28.8	4.69	1127.81	11	0	43	35.5	31.8	31.9	43	35.5	31.8	48.7	1.5618e+09	1.29097e+09	1.15689e+09	1.15868e+09	1.41936e+08	2.26627e+08	1.63489e+08	3.42009e+08	1
FALSE	High	Master Protein	P61289	Proteasome activator complex subunit 3 OS=Homo sapiens OX=9606 GN=PSME3 PE=1 SV=1	0	100.667	52	12	263	12	254	29.5	5.95	868.58	12	0	23.6	30.4	30.7	29.7	23.6	30.4	30.7	15.1	3.75518e+08	4.82308e+08	4.88075e+08	4.71896e+08	3.4127e+07	8.46681e+07	6.89736e+07	1.3929e+08	1
FALSE	High	Master Protein	Q86V81	THO complex subunit 4 OS=Homo sapiens OX=9606 GN=ALYREF PE=1 SV=3	0	91.744	52	9	148	9	257	26.9	11.15	573.13	9	0	3.6	5.3	6.3	6.7	3.6	5.3	6.3	44.3	5.04454e+07	7.52872e+07	8.86639e+07	9.52472e+07	4.58446e+06	1.32165e+07	1.25298e+07	2.81143e+07	1
FALSE	High	Master Protein	Q06323	Proteasome activator complex subunit 1 OS=Homo sapiens OX=9606 GN=PSME1 PE=1 SV=1	0	89.188	52	16	191	16	249	28.7	6.02	610.71	16	0	102.5	93.3	86	74.8	102.5	93.3	86	37.9	6.48384e+08	5.89811e+08	5.43788e+08	4.73234e+08	5.8925e+07	1.0354e+08	7.68468e+07	1.39685e+08	1
FALSE	High	Master Protein	P00568	Adenylate kinase isoenzyme 1 OS=Homo sapiens OX=9606 GN=AK1 PE=1 SV=3	0	88.114	52	11	187	11	194	21.6	8.63	633.66	11	0	31.1	81.3	74.9	65.8	31.1	81.3	74.9	197.6	3.29006e+08	8.60107e+08	7.91679e+08	6.95895e+08	2.99e+07	1.5099e+08	1.11878e+08	2.05408e+08	1
FALSE	High	Master Protein	O43396	Thioredoxin-like protein 1 OS=Homo sapiens OX=9606 GN=TXNL1 PE=1 SV=3	0	87.499	52	12	145	12	289	32.2	4.96	470.71	12	0	88.8	63.4	50.1	59	88.8	63.4	50.1	69.3	3.41546e+08	2.43742e+08	1.92522e+08	2.26845e+08	3.10396e+07	4.27883e+07	2.72068e+07	6.69581e+07	1
FALSE	High	Master Protein	Q9BRX8	Peroxiredoxin-like 2A OS=Homo sapiens OX=9606 GN=PRXL2A PE=1 SV=3	0	82.932	52	14	115	14	229	25.7	8.84	359.98	14	0	207.7	161.1	147.1	131.2	207.7	161.1	147.1	118.8	2.6276e+09	2.03834e+09	1.86063e+09	1.65917e+09	2.38796e+08	3.57826e+08	2.62939e+08	4.8974e+08	1
FALSE	High	Master Protein	Q9UHV9	Prefoldin subunit 2 OS=Homo sapiens OX=9606 GN=PFDN2 PE=1 SV=1	0	68.042	52	7	115	7	154	16.6	6.58	402.65	7	0	44.6	63.8	65.2	45.2	44.6	63.8	65.2	44.5	1.90981e+08	2.73365e+08	2.79314e+08	1.93381e+08	1.73564e+07	4.79886e+07	3.94719e+07	5.70805e+07	1
FALSE	High	Master Protein	P51452	Dual specificity protein phosphatase 3 OS=Homo sapiens OX=9606 GN=DUSP3 PE=1 SV=1	0	67.406	52	8	104	8	185	20.5	7.8	376.18	8	0	18.2	69.7	59.3	48.2	18.2	69.7	59.3	21.7	5.75459e+07	2.19921e+08	1.86905e+08	1.52114e+08	5.22976e+06	38606625	2.6413e+07	4.48996e+07	1
FALSE	High	Master Protein	P61353	60S ribosomal protein L27 OS=Homo sapiens OX=9606 GN=RPL27 PE=1 SV=2	0	64.672	52	11	164	11	136	15.8	10.56	430.57	11	0	218.2	157.6	130.3	97.2	218.2	157.6	130.3	172.3	6.48272e+09	4.68088e+09	3.87081e+09	2.88656e+09	5.89148e+08	8.21717e+08	5.47014e+08	8.52031e+08	1
FALSE	High	Master Protein	O00762	Ubiquitin-conjugating enzyme E2 C OS=Homo sapiens OX=9606 GN=UBE2C PE=1 SV=1	0	55.472	52	7	57	7	179	19.6	7.37	222.95	7	0	4.7	17.8	15.2	20.1	4.7	17.8	15.2	48.6	1.12045e+07	4.22083e+07	3.61851e+07	4.78393e+07	1.01826e+06	7.40957e+06	5.11359e+06	1.41208e+07	1
FALSE	High	Master Protein	O15498	Synaptobrevin homolog YKT6 OS=Homo sapiens OX=9606 GN=YKT6 PE=1 SV=1	0	54.861	52	8	80	8	198	22.4	6.92	265.72	8	0	118.8	133.8	148.1	105	118.8	133.8	148.1	92.3	2.12773e+08	2.39646e+08	2.65074e+08	1.87939e+08	1.93368e+07	4.20693e+07	3.74596e+07	5.54741e+07	1
FALSE	High	Master Protein	P14927	Cytochrome b-c1 complex subunit 7 OS=Homo sapiens OX=9606 GN=UQCRB PE=1 SV=2	0	41.089	52	7	60	7	111	13.5	8.78	200.98	7	0	1.9	59.5	56	56	1.9	59.5	56	140.8	2.92819e+06	9.01851e+07	8.48612e+07	8.49025e+07	266113	1.58318e+07	1.19924e+07	2.50608e+07	1
FALSE	High	Master Protein	P07311	Acylphosphatase-1 OS=Homo sapiens OX=9606 GN=ACYP1 PE=1 SV=2	0	14.61	52	5	25	5	99	11.3	9.31	66.93	5	0	306.3	146.5	87.1	48.6	306.3	146.5	87.1	55.8	7.93441e+08	3.79395e+08	2.25659e+08	1.25965e+08	7.21078e+07	66601866	3.18896e+07	3.71813e+07	1
FALSE	High	Master Protein	Q15149	Plectin OS=Homo sapiens OX=9606 GN=PLEC PE=1 SV=3	0	1262.39	51	218	1416	209	4684	531.5	5.96	4624.4	218	9	107.5	188.6	259.2	279.8	107.5	188.6	259.2	136.4	8.80845e+09	1.54528e+10	2.12346e+10	2.29166e+10	8.0051e+08	2.71271e+09	3.00082e+09	6.76433e+09	1
FALSE	High	Master Protein	P21333	Filamin-A OS=Homo sapiens OX=9606 GN=FLNA PE=1 SV=4	0	1018.32	51	113	1711	99	2647	280.6	6.06	5952.23	113	4	80.2	166.8	274.4	361.7	80.2	166.8	274.4	34.1	9.74084e+09	2.02466e+10	3.3317e+10	4.39033e+10	8.85246e+08	3.55425e+09	4.70827e+09	1.2959e+10	1
FALSE	High	Master Protein	P35580	Myosin-10 OS=Homo sapiens OX=9606 GN=MYH10 PE=1 SV=3	0	773.438	51	98	1056	78	1976	228.9	5.54	3789.29	98	8	70.3	113	139.6	178.8	70.3	113	139.6	55.1	2.04522e+09	3.29047e+09	4.06303e+09	5.20392e+09	1.85869e+08	5.77634e+08	5.74178e+08	1.53605e+09	1
FALSE	High	Master Protein	P52272	Heterogeneous nuclear ribonucleoprotein M OS=Homo sapiens OX=9606 GN=HNRNPM PE=1 SV=3	0	318.419	51	34	509	34	730	77.5	8.7	1763.79	34	0	30.7	31.9	30.3	34.3	30.7	31.9	30.3	69.3	1.40395e+09	1.4568e+09	1.38316e+09	1.56822e+09	1.2759e+08	2.55737e+08	1.95465e+08	4.62893e+08	1
FALSE	High	Master Protein	P34932	Heat shock 70 kDa protein 4 OS=Homo sapiens OX=9606 GN=HSPA4 PE=1 SV=4	0	312.346	51	36	513	34	840	94.3	5.19	1786.87	36	5	87.2	128.1	185.8	245	87.2	128.1	185.8	47.8	2.27036e+09	3.33427e+09	4.83517e+09	6.37559e+09	2.0633e+08	5.85322e+08	6.83295e+08	1.88189e+09	1
FALSE	High	Master Protein	Q16891	MICOS complex subunit MIC60 OS=Homo sapiens OX=9606 GN=IMMT PE=1 SV=1	0	307.674	51	34	366	34	758	83.6	6.48	1368.33	34	0	8.3	27.4	36.1	59.9	8.3	27.4	36.1	63.2	1.25042e+08	4.14191e+08	5.45849e+08	9.06309e+08	1.13638e+07	7.27103e+07	7.7138e+07	2.67517e+08	1
FALSE	High	Master Protein	Q92945	Far upstream element-binding protein 2 OS=Homo sapiens OX=9606 GN=KHSRP PE=1 SV=4	0	270.207	51	31	474	28	711	73.1	7.3	1666.43	31	3	23.6	34.7	42	49.4	23.6	34.7	42	49	1.02073e+09	1.50108e+09	1.81934e+09	2.13817e+09	9.27633e+07	2.6351e+08	2.57105e+08	6.31125e+08	1
FALSE	High	Master Protein	P40227	T-complex protein 1 subunit zeta OS=Homo sapiens OX=9606 GN=CCT6A PE=1 SV=3	0	249.104	51	29	505	23	531	58	6.68	1888.1	29	7	103.5	67	73.8	83.9	103.5	67	73.8	127.8	5.01627e+09	3.24681e+09	3.57552e+09	4.0663e+09	4.55878e+08	5.69969e+08	5.05284e+08	1.20026e+09	1
FALSE	High	Master Protein	P61978	Heterogeneous nuclear ribonucleoprotein K OS=Homo sapiens OX=9606 GN=HNRNPK PE=1 SV=1	0	237.959	51	25	588	25	463	50.9	5.54	2011.61	25	0	42.8	52	44.9	39.2	42.8	52	44.9	97.8	3.58724e+09	4.35929e+09	3.76302e+09	3.28857e+09	3.26007e+08	7.65264e+08	5.31781e+08	9.70691e+08	1
FALSE	High	Master Protein	P08865	40S ribosomal protein SA OS=Homo sapiens OX=9606 GN=RPSA PE=1 SV=4	0	233.321	51	18	554	18	295	32.8	4.87	2103.04	18	0	84.8	65.6	55.9	50.3	84.8	65.6	55.9	199.8	7.28683e+09	5.63466e+09	4.80292e+09	4.32045e+09	6.62225e+08	9.89151e+08	6.78737e+08	1.27528e+09	1
FALSE	High	Master Protein	P04259	Keratin, type II cytoskeletal 6B OS=Homo sapiens OX=9606 GN=KRT6B PE=1 SV=5	0	229.128	51	39	445	4	564	60	8	1348.72	39	0	323.3	428.4	30.5	44.8	323.3	428.4	30.5	104	2.07761e+08	2.75286e+08	1.96059e+07	2.88181e+07	1.88812e+07	4.83258e+07	2.77066e+06	8.50627e+06	1
FALSE	High	Master Protein	P46060	Ran GTPase-activating protein 1 OS=Homo sapiens OX=9606 GN=RANGAP1 PE=1 SV=1	0	214.478	51	25	371	25	587	63.5	4.68	1327.6	25	0	34.1	44	49.7	57.3	34.1	44	49.7	146.3	6.89406e+08	8.88709e+08	1.00416e+09	1.15855e+09	6.26531e+07	1.56011e+08	1.41905e+08	3.41972e+08	1
FALSE	High	Master Protein	Q9Y285	Phenylalanine--tRNA ligase alpha subunit OS=Homo sapiens OX=9606 GN=FARSA PE=1 SV=3	0	191.899	51	21	284	21	508	57.5	7.8	1022.4	21	0	16.9	45.6	49.5	46.5	16.9	45.6	49.5	38.5	1.87128e+08	5.05393e+08	5.4809e+08	5.15668e+08	1.70061e+07	8.87206e+07	7.74547e+07	1.52211e+08	1
FALSE	High	Master Protein	P67809	Y-box-binding protein 1 OS=Homo sapiens OX=9606 GN=YBX1 PE=1 SV=3	0	172.381	51	16	325	10	324	35.9	9.88	1170.06	16	6	56.3	56.6	45.5	48.3	56.3	56.6	45.5	30.9	8.18918e+08	8.23104e+08	6.62429e+08	7.02524e+08	7.44231e+07	1.44494e+08	9.36128e+07	2.07365e+08	1
FALSE	High	Master Protein	P62333	26S proteasome regulatory subunit 10B OS=Homo sapiens OX=9606 GN=PSMC6 PE=1 SV=1	0	167.621	51	17	302	17	389	44.1	7.49	1055.19	17	0	59.4	49.7	45.7	44.3	59.4	49.7	45.7	169.2	1.06254e+09	8.89731e+08	8.18227e+08	7.92322e+08	9.65631e+07	1.5619e+08	1.1563e+08	2.33871e+08	1
FALSE	High	Master Protein	Q15365	Poly(rC)-binding protein 1 OS=Homo sapiens OX=9606 GN=PCBP1 PE=1 SV=2	0	159.293	51	14	304	9	356	37.5	7.09	1161.61	14	7	20.4	59.3	61.8	59.7	20.4	59.3	61.8	59.7	6.05059e+08	1.7589e+09	1.83304e+09	1.7692e+09	5.49876e+07	3.08771e+08	2.59041e+08	5.22217e+08	1
FALSE	High	Master Protein	P20618	Proteasome subunit beta type-1 OS=Homo sapiens OX=9606 GN=PSMB1 PE=1 SV=2	0	149.41	51	12	273	12	241	26.5	8.13	1004.37	12	0	108.4	79.3	71.1	60.8	108.4	79.3	71.1	400.1	2.8119e+09	2.05661e+09	1.845e+09	1.57862e+09	2.55545e+08	3.61033e+08	2.6073e+08	4.65963e+08	1
FALSE	High	Master Protein	Q16576	Histone-binding protein RBBP7 OS=Homo sapiens OX=9606 GN=RBBP7 PE=1 SV=1	0	149.001	51	13	223	9	425	47.8	5.05	763.73	13	5	21.1	25.1	27.7	29.1	21.1	25.1	27.7	179.3	6.21847e+08	7.40846e+08	8.18746e+08	8.58447e+08	5.65133e+07	1.30054e+08	1.15703e+08	2.53389e+08	1
FALSE	High	Master Protein	Q12907	Vesicular integral-membrane protein VIP36 OS=Homo sapiens OX=9606 GN=LMAN2 PE=1 SV=1	0	136.282	51	15	217	15	356	40.2	6.95	806.33	15	0	85.6	48.1	53	57	85.6	48.1	53	11.8	9.62656e+08	5.41652e+08	5.9603e+08	6.41261e+08	8.74859e+07	9.50858e+07	8.42294e+07	1.89282e+08	1
FALSE	High	Master Protein	Q86UX7	Fermitin family homolog 3 OS=Homo sapiens OX=9606 GN=FERMT3 PE=1 SV=1	0	136.18	51	25	161	25	667	75.9	6.98	554.01	25	0	165	153.4	166.1	192.6	165	153.4	166.1	11.6	1.08053e+09	1.00429e+09	1.08758e+09	1.26091e+09	9.81988e+07	1.763e+08	1.53694e+08	3.72186e+08	1
FALSE	High	Master Protein	P05198	Eukaryotic translation initiation factor 2 subunit 1 OS=Homo sapiens OX=9606 GN=EIF2S1 PE=1 SV=3	0	122.177	51	16	223	16	315	36.1	5.08	687.95	16	0	166.4	112.6	115.9	144.6	166.4	112.6	115.9	49.6	1.81817e+09	1.23008e+09	1.26597e+09	1.57944e+09	1.65235e+08	2.15938e+08	1.78904e+08	4.66205e+08	1
FALSE	High	Master Protein	Q13347	Eukaryotic translation initiation factor 3 subunit I OS=Homo sapiens OX=9606 GN=EIF3I PE=1 SV=1	0	117.179	51	14	244	14	325	36.5	5.64	804.73	14	0	89.6	88.4	80.6	91.2	89.6	88.4	80.6		7.05795e+08	6.96938e+08	6.34934e+08	7.18404e+08	6.41425e+07	1.22346e+08	8.97272e+07	2.12052e+08	1
FALSE	High	Master Protein	Q99436	Proteasome subunit beta type-7 OS=Homo sapiens OX=9606 GN=PSMB7 PE=1 SV=1	0	111.437	51	12	186	12	277	29.9	7.68	669.36	12	0	60.4	67.1	58.4	53.6	60.4	67.1	58.4	36.7	6.27523e+08	6.96928e+08	6.0656e+08	5.57149e+08	5.70292e+07	1.22344e+08	8.57175e+07	1.64454e+08	1
FALSE	High	Master Protein	Q53GQ0	Very-long-chain 3-oxoacyl-CoA reductase OS=Homo sapiens OX=9606 GN=HSD17B12 PE=1 SV=2	0	103.156	51	14	195	14	312	34.3	9.32	701.24	14	0	75.3	117.4	108	102.6	75.3	117.4	108	113.9	4.51943e+08	7.04386e+08	6.47881e+08	6.15732e+08	4.10725e+07	1.23653e+08	9.1557e+07	181746451	1
FALSE	High	Master Protein	P35250	Replication factor C subunit 2 OS=Homo sapiens OX=9606 GN=RFC2 PE=1 SV=3	0	99.027	51	12	103	12	354	39.1	6.44	380.04	12	0	92	72.5	66.8	62.4	92	72.5	66.8	139.3	3.542e+08	2.79006e+08	2.57212e+08	2.40407e+08	3.21896e+07	4.89789e+07	3.63486e+07	7.09613e+07	1
FALSE	High	Master Protein	Q9BWF3	RNA-binding protein 4 OS=Homo sapiens OX=9606 GN=RBM4 PE=1 SV=1	0	80.382	51	15	140	15	364	40.3	7.08	406.44	15	0	24.8	46.9	36.9	36.4	24.8	46.9	36.9	125.6	1.56632e+08	2.95591e+08	2.32453e+08	2.29509e+08	1.42347e+07	5.18903e+07	3.28497e+07	6.77446e+07	1
FALSE	High	Master Protein	O14950	Myosin regulatory light chain 12B OS=Homo sapiens OX=9606 GN=MYL12B PE=1 SV=2	0	76.682	51	8	114	8	172	19.8	4.84	424.8	8	0	18.2	76.9	71.1	59	18.2	76.9	71.1	96.4	1.17535e+08	4.95905e+08	4.58142e+08	3.79991e+08	1.06816e+07	8.7055e+07	6.47435e+07	1.12162e+08	1
FALSE	High	Master Protein	P59998	Actin-related protein 2/3 complex subunit 4 OS=Homo sapiens OX=9606 GN=ARPC4 PE=1 SV=3	0	71.243	51	9	112	9	168	19.7	8.43	370.1	9	0	266.3	160.2	146.6	121.3	266.3	160.2	146.6	106.7	3.3402e+09	2.00883e+09	1.83818e+09	1.5215e+09	3.03557e+08	3.52645e+08	2.59768e+08	4.49105e+08	1
FALSE	High	Master Protein	Q7Z4H3	5'-deoxynucleotidase HDDC2 OS=Homo sapiens OX=9606 GN=HDDC2 PE=1 SV=1	0	69.854	51	9	84	9	204	23.4	5.49	293.71	9	0	1.3	18.6	1.8	0.6	1.3	18.6	1.8	193	2.8357e+06	4.01788e+07	3.90743e+06	1.25816e+06	257708	7.0533e+06	552188	371373	1
FALSE	High	Master Protein	P62913	60S ribosomal protein L11 OS=Homo sapiens OX=9606 GN=RPL11 PE=1 SV=2	0	60.25	51	8	136	8	178	20.2	9.6	499.38	8	0	13.9	86.4	97	89.9	13.9	86.4	97	10.5	3.57139e+08	2.22331e+09	2.49837e+09	2.31362e+09	3.24567e+07	3.90298e+08	3.53063e+08	6.82914e+08	1
FALSE	High	Master Protein	P60660	Myosin light polypeptide 6 OS=Homo sapiens OX=9606 GN=MYL6 PE=1 SV=2	0	59.359	51	7	105	6	151	16.9	4.65	394.06	7	1	79.5	101.3	78	63.7	79.5	101.3	78		3.8527e+08	4.90701e+08	3.77824e+08	3.08673e+08	3.50133e+07	8.61414e+07	5.33931e+07	9.11115e+07	1
FALSE	High	Master Protein	P82909	Alpha-ketoglutarate dehydrogenase component 4 OS=Homo sapiens OX=9606 GN=MRPS36 PE=1 SV=2	0	36.308	51	4	40	4	103	11.5	9.99	123.91	4	0	81.1	83.2	104.7	120.3	81.1	83.2	104.7	32.5	1.09572e+08	1.12465e+08	1.41478e+08	1.62532e+08	9.95785e+06	1.9743e+07	1.99934e+07	4.79749e+07	1
FALSE	High	Master Protein	Q8TDP1	Ribonuclease H2 subunit C OS=Homo sapiens OX=9606 GN=RNASEH2C PE=1 SV=1	0	23.411	51	6	30	6	164	17.8	5.03	85.92	6	0	32.5	102.8	122.1	76.5	32.5	102.8	122.1	135.2	4.6392e+07	1.46861e+08	1.74522e+08	1.09366e+08	4.21609e+06	2.57811e+07	2.4663e+07	3.22818e+07	1
FALSE	High	Master Protein	P49327	Fatty acid synthase OS=Homo sapiens OX=9606 GN=FASN PE=1 SV=3	0	927.679	50	98	1612	98	2511	273.3	6.44	5801.86	98	0	124.5	176.7	248.6	230.6	124.5	176.7	248.6	48.2	1.89288e+10	2.68727e+10	3.77941e+10	3.50701e+10	1.72025e+09	4.71744e+09	5.34096e+09	1.03517e+10	1
FALSE	High	Master Protein	Q99798	Aconitate hydratase, mitochondrial OS=Homo sapiens OX=9606 GN=ACO2 PE=1 SV=2	0	303.746	50	36	530	36	780	85.4	7.61	1926.66	36	0	72.9	89.9	103.8	119.8	72.9	89.9	103.8	70	1.70864e+09	2.10559e+09	2.43157e+09	2.80789e+09	1.55281e+08	3.69631e+08	3.43623e+08	8.28809e+08	1
FALSE	High	Master Protein	P54136	Arginine--tRNA ligase, cytoplasmic OS=Homo sapiens OX=9606 GN=RARS1 PE=1 SV=2	0	211.441	50	32	470	32	660	75.3	6.68	1490.91	32	0	53.3	113.3	108.6	88.4	53.3	113.3	108.6	30.7	1.57959e+09	3.35579e+09	3.21599e+09	2.61798e+09	143552792	5.89101e+08	4.54475e+08	7.72754e+08	1
FALSE	High	Master Protein	P49411	Elongation factor Tu, mitochondrial OS=Homo sapiens OX=9606 GN=TUFM PE=1 SV=2	0	204.559	50	20	393	20	452	49.5	7.61	1347.88	20	0	47.3	49.6	54.2	77.2	47.3	49.6	54.2	153.5	1.14026e+09	1.1955e+09	1.30597e+09	1.85975e+09	1.03627e+08	2.09867e+08	1.84556e+08	5.48944e+08	1
FALSE	High	Master Protein	Q02809	Procollagen-lysine,2-oxoglutarate 5-dioxygenase 1 OS=Homo sapiens OX=9606 GN=PLOD1 PE=1 SV=2	0	204.351	50	28	298	28	727	83.5	6.95	1024.9	28	0	122.2	183.9	196	221.1	122.2	183.9	196	47.2	1.59438e+09	2.39987e+09	2.55826e+09	2.8848e+09	1.44897e+08	4.21291e+08	3.61527e+08	8.5151e+08	1
FALSE	High	Master Protein	P17174	Aspartate aminotransferase, cytoplasmic OS=Homo sapiens OX=9606 GN=GOT1 PE=1 SV=3	0	146.793	50	17	221	17	413	46.2	7.01	842.38	17	0	78.1	40.8	39	39.4	78.1	40.8	39	156.6	8.97593e+08	4.69066e+08	4.48489e+08	4.5286e+08	8.15731e+07	8.23434e+07	6.33794e+07	1.33671e+08	1
FALSE	High	Master Protein	Q9UQ80	Proliferation-associated protein 2G4 OS=Homo sapiens OX=9606 GN=PA2G4 PE=1 SV=3	0	145.678	50	19	339	19	394	43.8	6.55	1102.05	19	0	78.7	79.6	75.4	81.1	78.7	79.6	75.4	333.1	2.33428e+09	2.35969e+09	2.23655e+09	2.40607e+09	2.12139e+08	4.14239e+08	3.16063e+08	7.10204e+08	1
FALSE	High	Master Protein	P23258	Tubulin gamma-1 chain OS=Homo sapiens OX=9606 GN=TUBG1 PE=1 SV=2	0	140.82	50	17	178	17	451	51.1	6.14	622.46	17	0	61.4	59.8	57.3	89.3	61.4	59.8	57.3	65.6	2.80882e+09	2.73687e+09	2.62143e+09	4.08258e+09	2.55265e+08	4.80452e+08	3.70453e+08	1.20506e+09	1
FALSE	High	Master Protein	P62829	60S ribosomal protein L23 OS=Homo sapiens OX=9606 GN=RPL23 PE=1 SV=1	0	122.71	50	11	228	11	140	14.9	10.51	817.61	11	0	12.2	58.2	84.6	99.4	12.2	58.2	84.6	59.3	3.72574e+08	1.77559e+09	2.58361e+09	3.03463e+09	3.38594e+07	3.117e+08	3.65109e+08	8.95737e+08	1
FALSE	High	Master Protein	Q9NVS9	Pyridoxine-5'-phosphate oxidase OS=Homo sapiens OX=9606 GN=PNPO PE=1 SV=1	0	112.976	50	11	142	11	261	30	7.06	512.4	11	0	21	20.4	22.6	21	21	20.4	22.6	86.9	6.78817e+07	6.59038e+07	7.31124e+07	6.78627e+07	6.16907e+06	1.15693e+07	1.03321e+07	2.00311e+07	1
FALSE	High	Master Protein	O00303	Eukaryotic translation initiation factor 3 subunit F OS=Homo sapiens OX=9606 GN=EIF3F PE=1 SV=1	0	101.156	50	14	220	14	357	37.5	5.45	715.55	14	0	49.9	61.2	62.8	62.2	49.9	61.2	62.8	161.2	7.19333e+08	8.81401e+08	9.05151e+08	8.96433e+08	6.53728e+07	1.54728e+08	1.27914e+08	2.64601e+08	1
FALSE	High	Master Protein	P54920	Alpha-soluble NSF attachment protein OS=Homo sapiens OX=9606 GN=NAPA PE=1 SV=3	0	90.843	50	11	128	8	295	33.2	5.36	468.28	11	4	44.4	93.9	91.4	96.8	44.4	93.9	91.4	45.2	1.02764e+08	2.17617e+08	2.11652e+08	2.24283e+08	9.33918e+06	3.82022e+07	2.99102e+07	6.62019e+07	1
FALSE	High	Master Protein	Q13526	Peptidyl-prolyl cis-trans isomerase NIMA-interacting 1 OS=Homo sapiens OX=9606 GN=PIN1 PE=1 SV=1	0	90.271	50	5	150	5	163	18.2	8.82	581.09	5	0	47.6	43.3	37.1	35.9	47.6	43.3	37.1	84.5	4.19515e+08	3.81605e+08	3.26394e+08	3.16297e+08	3.81254e+07	66989830	4.61252e+07	9.33618e+07	1
FALSE	High	Master Protein	Q13126	S-methyl-5'-thioadenosine phosphorylase OS=Homo sapiens OX=9606 GN=MTAP PE=1 SV=2	0	80.894	50	10	100	10	283	31.2	7.18	404.02	10	0	117.5	70.6	75.9	69.9	117.5	70.6	75.9	261.3	5.0805e+08	3.05185e+08	3.28248e+08	3.02507e+08	4.61714e+07	53574433	4.63871e+07	8.92914e+07	1
FALSE	High	Master Protein	Q9BUL8	Programmed cell death protein 10 OS=Homo sapiens OX=9606 GN=PDCD10 PE=1 SV=1	0	80.054	50	12	92	12	212	24.7	8.19	316.87	12	0	44.1	36.1	32.8	28.3	44.1	36.1	32.8	78.2	2.21277e+08	1.81428e+08	1.64887e+08	1.41939e+08	2.01096e+07	3.18493e+07	2.33015e+07	4.18963e+07	1
FALSE	High	Master Protein	P04632	Calpain small subunit 1 OS=Homo sapiens OX=9606 GN=CAPNS1 PE=1 SV=1	0	78.307	50	6	145	6	268	28.3	5.2	552.54	6	0	61.2	68.8	70.9	76.1	61.2	68.8	70.9	18.8	2.38454e+08	2.68137e+08	2.7647e+08	2.96583e+08	21670668	4.70708e+07	3.90701e+07	8.7543e+07	1
FALSE	High	Master Protein	P62899	60S ribosomal protein L31 OS=Homo sapiens OX=9606 GN=RPL31 PE=1 SV=1	0	64.765	50	10	157	10	125	14.5	10.54	465.27	10	0	30.4	87.6	79.3	73	30.4	87.6	79.3	76.3	1.4468e+09	4.17216e+09	3.77563e+09	3.47498e+09	1.31485e+08	7.32413e+08	5.33563e+08	1.02572e+09	1
FALSE	High	Master Protein	O75934	Pre-mRNA-splicing factor SPF27 OS=Homo sapiens OX=9606 GN=BCAS2 PE=1 SV=1	0	63.889	50	10	68	10	225	26.1	5.66	227.06	10	0	19.5	25.7	20.1	26.7	19.5	25.7	20.1	175.4	3.52766e+07	4.65493e+07	3.63355e+07	4.84462e+07	3.20593e+06	8.17162e+06	5.13484e+06	1.42999e+07	1
FALSE	High	Master Protein	P46108	Adapter molecule crk OS=Homo sapiens OX=9606 GN=CRK PE=1 SV=2	0	63.145	50	11	84	11	304	33.8	5.55	293.44	11	0	31.8	45.1	52.7	62.3	31.8	45.1	52.7	148.2	1.01917e+08	1.44596e+08	1.68983e+08	1.99883e+08	9.26223e+06	2.53835e+07	2.38802e+07	5.89997e+07	1
FALSE	High	Master Protein	Q00169	Phosphatidylinositol transfer protein alpha isoform OS=Homo sapiens OX=9606 GN=PITPNA PE=1 SV=2	0	61.033	50	10	87	8	270	31.8	6.55	264.24	10	0	89.3	76.8	75	81.9	89.3	76.8	75	59.9	9.87694e+07	8.49576e+07	8.29782e+07	9.0525e+07	8.97615e+06	1.49141e+07	1.17263e+07	2.67204e+07	1
FALSE	High	Master Protein	Q96DE0	U8 snoRNA-decapping enzyme OS=Homo sapiens OX=9606 GN=NUDT16 PE=1 SV=2	0	54.167	50	10	69	9	195	21.3	6.89	265.12	10	1	65.1	45.8	48.2	35.6	65.1	45.8	48.2	199.1	9.70137e+07	6.82238e+07	7.18317e+07	5.30278e+07	8.81658e+06	1.19765e+07	1.01511e+07	1.56523e+07	1
FALSE	High	Master Protein	P30050	60S ribosomal protein L12 OS=Homo sapiens OX=9606 GN=RPL12 PE=1 SV=1	0	51.14	50	9	183	9	165	17.8	9.42	671.87	9	0	147.9	96.1	88.1	70.9	147.9	96.1	88.1	60.8	5.21738e+09	3.39011e+09	3.10552e+09	2.49974e+09	4.74154e+08	5.95125e+08	4.38864e+08	7.37851e+08	1
FALSE	High	Master Protein	Q8N4V1	ER membrane protein complex subunit 5 OS=Homo sapiens OX=9606 GN=MMGT1 PE=1 SV=1	0	43.859	50	4	52	4	131	14.7	9.16	204.09	4	0	24.7	31.6	33.4	37.4	24.7	31.6	33.4	13.5	3.03984e+07	3.90161e+07	4.11897e+07	4.6132e+07	2.7626e+06	6.84919e+06	5.82083e+06	1.36168e+07	1
FALSE	High	Master Protein	Q96FQ6	Protein S100-A16 OS=Homo sapiens OX=9606 GN=S100A16 PE=1 SV=1	0	41.266	50	6	46	6	103	11.8	6.79	138.81	6	0	93.5	227.9	198.7	133.4	93.5	227.9	198.7	73.9	1.709e+08	4.16352e+08	3.63035e+08	2.43693e+08	1.55314e+07	7.30896e+07	5.13032e+07	7.19314e+07	1
FALSE	High	Master Protein	P61086	Ubiquitin-conjugating enzyme E2 K OS=Homo sapiens OX=9606 GN=UBE2K PE=1 SV=3	0	39.822	50	8	99	8	200	22.4	5.44	331.37	8	0	52.9	49	45.9	46.9	52.9	49	45.9	29.1	4.06717e+08	3.76369e+08	3.52899e+08	3.60449e+08	3.69624e+07	6.60707e+07	4.98709e+07	1.06394e+08	1
FALSE	High	Master Protein	Q9H840	Gem-associated protein 7 OS=Homo sapiens OX=9606 GN=GEMIN7 PE=1 SV=1	0	34.784	50	3	24	3	131	14.5	7.4	115.78	3	0				2.5				23				913928				269766	1
FALSE	High	Master Protein	Q13405	39S ribosomal protein L49, mitochondrial OS=Homo sapiens OX=9606 GN=MRPL49 PE=1 SV=1	0	34.665	50	7	67	7	166	19.2	9.45	235.51	7	0	86	66.1	46.8	51	86	66.1	46.8	261.8	2.54529e+08	1.95528e+08	1.38496e+08	1.50997e+08	2.31315e+07	3.43245e+07	1.9572e+07	4.45699e+07	1
FALSE	High	Master Protein	P40616	ADP-ribosylation factor-like protein 1 OS=Homo sapiens OX=9606 GN=ARL1 PE=1 SV=1	0	33.282	50	6	58	6	181	20.4	5.72	173.67	6	0	75	123.3	129.6	130.9	75	123.3	129.6	372.3	1.63741e+08	2.69155e+08	2.82896e+08	2.85739e+08	1.48808e+07	4.72496e+07	3.99782e+07	8.43421e+07	1
FALSE	High	Master Protein	L0R6Q1	SLC35A4 upstream open reading frame protein OS=Homo sapiens OX=9606 GN=SLC35A4 PE=3 SV=1	0	27.307	50	6	43	6	103	11.1	8.1	137.84	6	0	33.5	52.2	55.4	50.4	33.5	52.2	55.4	108.6	4.60276e+07	7.17336e+07	7.60871e+07	6.92282e+07	4.18298e+06	1.25927e+07	1.07524e+07	2.04342e+07	1
FALSE	High	Master Protein	Q9UBI6	Guanine nucleotide-binding protein G(I)/G(S)/G(O) subunit gamma-12 OS=Homo sapiens OX=9606 GN=GNG12 PE=1 SV=3	0	25.056	50	4	47	4	72	8	8.97	166.45	4	0	162.8	149.5	129.2	133.6	162.8	149.5	129.2	51.6	3.61378e+08	3.32006e+08	2.86829e+08	2.96508e+08	3.28419e+07	58282850	4.05339e+07	87520561	1
FALSE	High	Master Protein	Q9P086	Mediator of RNA polymerase II transcription subunit 11 OS=Homo sapiens OX=9606 GN=MED11 PE=1 SV=2	0	22.195	50	3	23	3	117	13.1	5.96	89	3	0	5.6	10.6	28.9	25.1	5.6	10.6	28.9	154.1	1.44362e+06	2.75969e+06	7.48654e+06	6.51776e+06	131196	484457	1.05798e+06	1.92386e+06	1
FALSE	High	Master Protein	Q9Y291	28S ribosomal protein S33, mitochondrial OS=Homo sapiens OX=9606 GN=MRPS33 PE=1 SV=1	0	18.009	50	4	31	4	106	12.6	10.11	93.36	4	0	72.5	30.5	38.3	30.6	72.5	30.5	38.3	61	8.81402e+07	3.70838e+07	4.65267e+07	3.72048e+07	8.01016e+06	6.50997e+06	6.57504e+06	10981797	1
FALSE	High	Master Protein	Q9BT73	Proteasome assembly chaperone 3 OS=Homo sapiens OX=9606 GN=PSMG3 PE=1 SV=1	0	17.529	50	4	36	4	122	13.1	7.88	111.96	4	0	95.6	90	71.8	72.8	95.6	90	71.8	26.2	8.19621e+07	7.71581e+07	6.15618e+07	6.23473e+07	7.4487e+06	1.35449e+07	8.69977e+06	1.84031e+07	1
FALSE	High	Master Protein	Q00610	Clathrin heavy chain 1 OS=Homo sapiens OX=9606 GN=CLTC PE=1 SV=5	0	775.826	49	74	1147	74	1675	191.5	5.69	4265.17	74	0	149.1	156.1	213	207.7	149.1	156.1	213	39.4	1.58572e+10	1.66071e+10	2.26584e+10	2.20935e+10	1.4411e+09	2.91533e+09	3.20203e+09	6.52138e+09	1
FALSE	High	Master Protein	P13639	Elongation factor 2 OS=Homo sapiens OX=9606 GN=EEF2 PE=1 SV=4	0	576.901	49	50	1769	49	858	95.3	6.83	6150.31	50	1	104.1	108.6	139.5	170.3	104.1	108.6	139.5	83.1	3.33842e+10	3.48261e+10	4.47312e+10	5.46238e+10	3.03395e+09	6.11365e+09	6.32131e+09	1.61234e+10	1
FALSE	High	Master Protein	P55786	Puromycin-sensitive aminopeptidase OS=Homo sapiens OX=9606 GN=NPEPPS PE=1 SV=2	0	289.849	49	38	408	38	919	103.2	5.72	1359.8	38	0	78.3	142.6	191.8	205	78.3	142.6	191.8	63.9	1.90891e+09	3.4781e+09	4.676e+09	4.99942e+09	1.73482e+08	6.10573e+08	6.608e+08	1.47569e+09	1
FALSE	High	Master Protein	O60506	Heterogeneous nuclear ribonucleoprotein Q OS=Homo sapiens OX=9606 GN=SYNCRIP PE=1 SV=2	0	281.965	49	29	565	25	623	69.6	8.59	2042.85	29	4	66.2	68	80.3	73.4	66.2	68	80.3	81.1	2.59184e+09	2.66209e+09	3.1406e+09	2.87202e+09	2.35546e+08	4.67323e+08	4.43822e+08	8.47738e+08	1
FALSE	High	Master Protein	P35241	Radixin OS=Homo sapiens OX=9606 GN=RDX PE=1 SV=1	0	276.04	49	36	569	19	583	68.5	6.37	1761.66	36	0	182.3	94.6	127.3	263.9	182.3	94.6	127.3	92.3	6.81665e+08	3.53662e+08	4.76069e+08	9.86732e+08	6.19496e+07	6.20845e+07	6.72769e+07	2.91255e+08	1
FALSE	High	Master Protein	P06737	Glycogen phosphorylase, liver form OS=Homo sapiens OX=9606 GN=PYGL PE=1 SV=4	0	250.884	49	36	440	29	847	97.1	7.17	1431.86	36	6	108.3	108.5	117.5	118.3	108.3	108.5	117.5	245.4	2.88314e+09	2.88715e+09	3.12699e+09	3.15031e+09	2.62019e+08	5.06832e+08	4.41898e+08	9.29882e+08	1
FALSE	High	Master Protein	P02538	Keratin, type II cytoskeletal 6A OS=Homo sapiens OX=9606 GN=KRT6A PE=1 SV=3	0	233.619	49	41	432	6	564	60	8	1333.35	41	18	360.5	311.5	48	66	360.5	311.5	48	40.2	2.21195e+09	1.91143e+09	2.94377e+08	4.04932e+08	2.01022e+08	3.35546e+08	4.16007e+07	1.19524e+08	1
FALSE	High	Master Protein	P11940	Polyadenylate-binding protein 1 OS=Homo sapiens OX=9606 GN=PABPC1 PE=1 SV=2	0	233.176	49	30	533	22	636	70.6	9.5	1708.19	30	11	62.6	65.9	62.9	60.9	62.6	65.9	62.9	223.1	4.17148e+09	4.38631e+09	4.18957e+09	4.05586e+09	3.79103e+08	7.70007e+08	5.9206e+08	1.19717e+09	1
FALSE	High	Master Protein	P28331	NADH-ubiquinone oxidoreductase 75 kDa subunit, mitochondrial OS=Homo sapiens OX=9606 GN=NDUFS1 PE=1 SV=3	0	230.443	49	29	431	29	727	79.4	6.23	1592.4	29	0	54.9	115.9	125.9	108	54.9	115.9	125.9	136.1	6.99152e+08	1.4749e+09	1.60192e+09	1.37492e+09	6.35388e+07	258914816	2.2638e+08	4.05836e+08	1
FALSE	High	Master Protein	P28838	Cytosol aminopeptidase OS=Homo sapiens OX=9606 GN=LAP3 PE=1 SV=3	0	200.173	49	22	408	22	519	56.1	7.93	1389.77	22	0	64.5	72.9	75.7	70.2	64.5	72.9	75.7	117.7	1.50159e+09	1.69563e+09	1.76225e+09	1.63357e+09	1.36464e+08	2.97663e+08	2.49037e+08	4.82185e+08	1
FALSE	High	Master Protein	O75390	Citrate synthase, mitochondrial OS=Homo sapiens OX=9606 GN=CS PE=1 SV=2	0	199.883	49	19	461	19	466	51.7	8.32	1550.72	19	0	122.9	75.9	60.1	68	122.9	75.9	60.1	251.7	4.58851e+09	2.83301e+09	2.24588e+09	2.54096e+09	4.17003e+08	4.97327e+08	3.17382e+08	7.50018e+08	1
FALSE	High	Master Protein	Q14195	Dihydropyrimidinase-related protein 3 OS=Homo sapiens OX=9606 GN=DPYSL3 PE=1 SV=1	0	192.891	49	18	241	15	570	61.9	6.49	893.06	18	0	166.6	185.8	195.1	194.8	166.6	185.8	195.1	66.6	1.17244e+09	1.30771e+09	1.37344e+09	1.37125e+09	1.06551e+08	2.29566e+08	1.94091e+08	4.04755e+08	1
FALSE	High	Master Protein	O75874	Isocitrate dehydrogenase [NADP] cytoplasmic OS=Homo sapiens OX=9606 GN=IDH1 PE=1 SV=2	0	192.144	49	17	438	16	414	46.6	7.01	1515.92	17	0	99.6	71.2	60.4	66.2	99.6	71.2	60.4	42	2.70856e+09	1.93583e+09	1.64181e+09	1.80045e+09	2.46153e+08	3.3983e+08	2.32017e+08	5.31443e+08	1
FALSE	High	Master Protein	P52292	Importin subunit alpha-1 OS=Homo sapiens OX=9606 GN=KPNA2 PE=1 SV=1	0	184.034	49	19	320	19	529	57.8	5.4	1175.57	19	0	4.8	9.2	12.3	16.4	4.8	9.2	12.3	157.8	2.00021e+08	3.87196e+08	5.16949e+08	6.87732e+08	1.81779e+07	6.79714e+07	7.30539e+07	2.02999e+08	1
FALSE	High	Master Protein	P61201	COP9 signalosome complex subunit 2 OS=Homo sapiens OX=9606 GN=COPS2 PE=1 SV=1	0	142.32	49	19	238	19	443	51.6	5.53	762.19	19	0	44	62.1	57.9	61.3	44	62.1	57.9	77.5	3.91338e+08	5.5268e+08	5.1533e+08	5.45523e+08	3.55647e+07	9.70216e+07	7.28251e+07	1.61023e+08	1
FALSE	High	Master Protein	P42167	Lamina-associated polypeptide 2, isoforms beta/gamma OS=Homo sapiens OX=9606 GN=TMPO PE=1 SV=2	0	140.814	49	17	146	7	454	50.6	9.38	528.14	17	0	2.2	14.5	19.5	25.9	2.2	14.5	19.5	99.8	7.267e+06	4.86751e+07	6.56574e+07	8.72974e+07	660424	8.54481e+06	9.27854e+06	25767714	1
FALSE	High	Master Protein	P61981	14-3-3 protein gamma OS=Homo sapiens OX=9606 GN=YWHAG PE=1 SV=2	0	137.392	49	17	418	9	247	28.3	4.89	1173.6	17	0	148	85.8	79.1	93.6	148	85.8	79.1	67.4	1.43929e+09	8.3448e+08	7.69696e+08	9.10433e+08	1.30802e+08	1.46491e+08	1.08771e+08	2.68734e+08	1
FALSE	High	Master Protein	P04040	Catalase OS=Homo sapiens OX=9606 GN=CAT PE=1 SV=3	0	136.136	49	21	209	21	527	59.7	7.39	713.63	21	0	100.3	78.7	70.8	60.1	100.3	78.7	70.8	61.3	6.32826e+08	4.9669e+08	4.4664e+08	3.79499e+08	5.75111e+07	8.71928e+07	6.31181e+07	1.12017e+08	1
FALSE	High	Master Protein	P04181	Ornithine aminotransferase, mitochondrial OS=Homo sapiens OX=9606 GN=OAT PE=1 SV=1	0	122.975	49	16	226	16	439	48.5	7.03	790.15	16	0	76.2	58.3	55.2	57.7	76.2	58.3	55.2		8.98232e+08	6.86734e+08	6.51057e+08	6.80371e+08	8.16312e+07	1.20555e+08	9.20058e+07	2.00826e+08	1
FALSE	High	Master Protein	Q9UMS4	Pre-mRNA-processing factor 19 OS=Homo sapiens OX=9606 GN=PRPF19 PE=1 SV=1	0	122.569	49	14	174	14	504	55.1	6.61	642.7	14	0	99.8	62.9	51.4	56.3	99.8	62.9	51.4	59.5	5.44731e+08	3.43639e+08	2.80789e+08	3.07259e+08	4.9505e+07	6.0325e+07	3.96804e+07	9.06942e+07	1
FALSE	High	Master Protein	O75821	Eukaryotic translation initiation factor 3 subunit G OS=Homo sapiens OX=9606 GN=EIF3G PE=1 SV=2	0	106.379	49	13	146	13	320	35.6	6.13	521.26	13	0	10.3	36.4	47.3	60.5	10.3	36.4	47.3	106.5	7.32132e+07	2.59451e+08	3.37545e+08	4.31708e+08	6.6536e+06	4.5546e+07	4.7701e+07	1.27428e+08	1
FALSE	High	Master Protein	Q15785	Mitochondrial import receptor subunit TOM34 OS=Homo sapiens OX=9606 GN=TOMM34 PE=1 SV=2	0	103.354	49	14	163	14	309	34.5	8.98	589.67	14	0	13.7	31.2	37	42.8	13.7	31.2	37	82.6	6.81507e+07	1.54979e+08	1.83602e+08	2.1225e+08	6.19352e+06	2.72062e+07	2.59462e+07	6.26502e+07	1
FALSE	High	Master Protein	O43809	Cleavage and polyadenylation specificity factor subunit 5 OS=Homo sapiens OX=9606 GN=NUDT21 PE=1 SV=1	0	99.198	49	12	194	12	227	26.2	8.82	634.13	12	0	49.4	32.9	31.6	26.6	49.4	32.9	31.6	123.6	6.84229e+08	4.55393e+08	4.38311e+08	3.68225e+08	6.21826e+07	7.99431e+07	6.1941e+07	1.08689e+08	1
FALSE	High	Master Protein	O60884	DnaJ homolog subfamily A member 2 OS=Homo sapiens OX=9606 GN=DNAJA2 PE=1 SV=1	0	78.065	49	14	118	14	412	45.7	6.48	393.56	14	0	51.2	58.8	53.6	74.4	51.2	58.8	53.6	14.3	1.91032e+08	2.19381e+08	1.99991e+08	2.77473e+08	17360988	3.85119e+07	2.82623e+07	8.19021e+07	1
FALSE	High	Master Protein	Q96K17	Transcription factor BTF3 homolog 4 OS=Homo sapiens OX=9606 GN=BTF3L4 PE=1 SV=1	0	70.302	49	7	88	7	158	17.3	6.35	336.22	7	0	7.4	18.6	27.5	46.6	7.4	18.6	27.5	89.3	3.05931e+07	7.70263e+07	1.13582e+08	1.92526e+08	2.78029e+06	1.35218e+07	1.60511e+07	5.68282e+07	1
FALSE	High	Master Protein	P46109	Crk-like protein OS=Homo sapiens OX=9606 GN=CRKL PE=1 SV=1	0	69.322	49	12	101	12	303	33.8	6.74	344.1	12	0	70.6	55.8	49.6	55.2	70.6	55.8	49.6	25.9	2.53256e+08	2.00158e+08	1.77894e+08	1.97959e+08	2.30158e+07	3.51373e+07	2.51395e+07	5.84318e+07	1
FALSE	High	Master Protein	Q9BRG1	Vacuolar protein-sorting-associated protein 25 OS=Homo sapiens OX=9606 GN=VPS25 PE=1 SV=1	0	63.968	49	10	101	10	176	20.7	6.34	370.24	10	0	74.6	64.4	60.1	58.3	74.6	64.4	60.1	243.2	4.65971e+08	4.02234e+08	3.75651e+08	3.64308e+08	4.23473e+07	7.06113e+07	5.30861e+07	1.07533e+08	1
FALSE	High	Master Protein	P51151	Ras-related protein Rab-9A OS=Homo sapiens OX=9606 GN=RAB9A PE=1 SV=1	0	63.881	49	9	69	9	201	22.8	5.47	257.94	9	0	9.3	18.3	31.5	37.2	9.3	18.3	31.5	81	1.70333e+07	3.35085e+07	5.78063e+07	6.82233e+07	1.54798e+06	5.88234e+06	8.16904e+06	2.01376e+07	1
FALSE	High	Master Protein	Q13242	Serine/arginine-rich splicing factor 9 OS=Homo sapiens OX=9606 GN=SRSF9 PE=1 SV=1	0	62.463	49	12	113	11	221	25.5	8.65	319.21	12	0	0.7	12.5	11	12	0.7	12.5	11	62.9	3.97479e+06	6.83936e+07	6.03335e+07	6.57111e+07	361228	1.20063e+07	8.52618e+06	1.9396e+07	1
FALSE	High	Master Protein	Q92905	COP9 signalosome complex subunit 5 OS=Homo sapiens OX=9606 GN=COPS5 PE=1 SV=4	0	61.108	49	13	100	13	334	37.6	6.54	322.89	13	0	107.3	98.4	86	104.9	107.3	98.4	86	135.3	1.85003e+08	1.69668e+08	1.48358e+08	1.809e+08	1.6813e+07	2.97848e+07	2.09656e+07	5.33964e+07	1
FALSE	High	Master Protein	O43169	Cytochrome b5 type B OS=Homo sapiens OX=9606 GN=CYB5B PE=1 SV=3	0	57.577	49	4	115	4	150	16.7	4.97	452.97	4	0	65.7	72.6	65.9	71.9	65.7	72.6	65.9	150.4	3.32051e+08	3.66666e+08	3.33028e+08	3.63161e+08	3.01767e+07	6.43673e+07	4.70627e+07	1.07195e+08	1
FALSE	High	Master Protein	P53004	Biliverdin reductase A OS=Homo sapiens OX=9606 GN=BLVRA PE=1 SV=2	0	55.266	49	13	103	13	296	33.4	6.44	299.52	13	0	124	75.9	71.7	80.8	124	75.9	71.7	68.3	8.54375e+08	5.23348e+08	4.94487e+08	5.56523e+08	7.76454e+07	91872497	6.98796e+07	1.6427e+08	1
FALSE	High	Master Protein	Q9BTE7	DCN1-like protein 5 OS=Homo sapiens OX=9606 GN=DCUN1D5 PE=1 SV=1	0	52.414	49	10	84	10	237	27.5	5.58	268.22	10	0	17.1	24.8	21.2	19.8	17.1	24.8	21.2	34.8	6.18108e+07	8.97572e+07	7.68185e+07	7.16821e+07	5.61736e+06	1.57567e+07	1.08558e+07	2.11585e+07	1
FALSE	High	Master Protein	O60573	Eukaryotic translation initiation factor 4E type 2 OS=Homo sapiens OX=9606 GN=EIF4E2 PE=1 SV=1	0	51.701	49	9	51	9	245	28.3	8.88	167.53	9	0	131	96.5	90.4	94	131	96.5	90.4	43.5	3.09501e+08	2.28003e+08	2.13631e+08	2.22072e+08	2.81273e+07	4.00253e+07	3.01897e+07	6.55492e+07	1
FALSE	High	Master Protein	Q14691	DNA replication complex GINS protein PSF1 OS=Homo sapiens OX=9606 GN=GINS1 PE=1 SV=1	0	50.583	49	8	47	8	196	23	7.39	165.7	8	0	21.7	20	19.2	18.1	21.7	20	19.2	92.5	3.07992e+07	2.83725e+07	2.73115e+07	2.57039e+07	2.79903e+06	4.98072e+06	3.8596e+06	7.58705e+06	1
FALSE	High	Master Protein	Q9NQT5	Exosome complex component RRP40 OS=Homo sapiens OX=9606 GN=EXOSC3 PE=1 SV=3	0	49.998	49	8	56	8	275	29.6	8.1	218.89	8	0	2.6	17.7	15	12.4	2.6	17.7	15	47.5	3.08273e+06	2.09404e+07	1.77537e+07	1.46935e+07	280158	3.67604e+06	2.50891e+06	4.33712e+06	1
FALSE	High	Master Protein	P51153	Ras-related protein Rab-13 OS=Homo sapiens OX=9606 GN=RAB13 PE=1 SV=1	0	36.723	49	8	69	6	203	22.8	9.19	201.35	8	0	69.3	182.8	223.2	213.9	69.3	182.8	223.2	123.4	1.07908e+08	2.84904e+08	3.47794e+08	3.33258e+08	9.80663e+06	5.00141e+07	4.91494e+07	9.83684e+07	1
FALSE	High	Master Protein	O95295	SNARE-associated protein Snapin OS=Homo sapiens OX=9606 GN=SNAPIN PE=1 SV=1	0	31.99	49	4	33	4	136	14.9	9.31	111.21	4	0	49	40.3	37.7	20.1	49	40.3	37.7	65.1	3.70764e+07	3.04823e+07	2.84878e+07	1.51795e+07	3.36949e+06	5351087	4.02582e+06	4.48054e+06	1
FALSE	High	Master Protein	Q9UHA4	Ragulator complex protein LAMTOR3 OS=Homo sapiens OX=9606 GN=LAMTOR3 PE=1 SV=1	0	31.416	49	4	55	4	124	13.6	7.34	168.3	4	0	85.6	67.5	68.9	57.8	85.6	67.5	68.9	46.3	1.23544e+08	9.74327e+07	9.94336e+07	8.34212e+07	1.12276e+07	1.71041e+07	1.40517e+07	2.46236e+07	1
FALSE	High	Master Protein	P01834	Immunoglobulin kappa constant OS=Homo sapiens OX=9606 GN=IGKC PE=1 SV=2	0	29.505	49	4	29	1	107	11.8	6.52	101.74	4	0	134.8	898.5	66.5	42.5	134.8	898.5	66.5	143	7.42138e+07	4.94781e+08	3.66382e+07	2.33941e+07	6.74454e+06	86857623	5177622	6.90526e+06	1
FALSE	High	Master Protein	Q14204	Cytoplasmic dynein 1 heavy chain 1 OS=Homo sapiens OX=9606 GN=DYNC1H1 PE=1 SV=5	0	1486.79	48	201	1749	201	4646	532.1	6.4	5975.59	201	0	138.8	182.6	188.2	157.3	138.8	182.6	188.2	83.5	1.53964e+10	2.02557e+10	2.08765e+10	1.74499e+10	1.39922e+09	3.55584e+09	2.95022e+09	5.15073e+09	1
FALSE	High	Master Protein	Q14315	Filamin-C OS=Homo sapiens OX=9606 GN=FLNC PE=1 SV=3	0	617.641	48	104	814	89	2725	290.8	5.97	2628.15	104	0	127.1	166.8	261.8	295.3	127.1	166.8	261.8	55.3	3.93958e+09	5.17221e+09	8.11863e+09	9.15757e+09	3.58028e+08	9.0797e+08	1.1473e+09	2.70305e+09	1
FALSE	High	Master Protein	P09874	Poly [ADP-ribose] polymerase 1 OS=Homo sapiens OX=9606 GN=PARP1 PE=1 SV=4	0	392.816	48	48	655	48	1014	113	8.88	2274.85	48	0	150.2	104	104.1	111.4	150.2	104	104.1	93.6	5.20671e+09	3.60513e+09	3.60701e+09	3.86295e+09	4.73185e+08	6.32873e+08	5.09734e+08	1.14023e+09	1
FALSE	High	Master Protein	P27824	Calnexin OS=Homo sapiens OX=9606 GN=CANX PE=1 SV=2	0	353.586	48	36	769	36	592	67.5	4.6	2711.61	36	0	40.8	75.7	102.3	114.5	40.8	75.7	102.3	176.4	3.72957e+09	6.91418e+09	9.34478e+09	1.04527e+10	3.38943e+08	1.21377e+09	1.32058e+09	3.08534e+09	1
FALSE	High	Master Protein	P36578	60S ribosomal protein L4 OS=Homo sapiens OX=9606 GN=RPL4 PE=1 SV=5	0	287.723	48	33	573	33	427	47.7	11.06	1784.76	33	0	87.4	102.3	97.8	95.1	87.4	102.3	97.8	102.4	6.2811e+09	7.35538e+09	7.03033e+09	6.83809e+09	5.70825e+08	1.29122e+09	9.9351e+08	2.01841e+09	1
FALSE	High	Master Protein	Q13616	Cullin-1 OS=Homo sapiens OX=9606 GN=CUL1 PE=1 SV=2	0	187.172	48	30	271	30	776	89.6	8	898	30	0	90.6	156.8	166.6	186	90.6	156.8	166.6	26	4.93149e+08	8.53711e+08	9.06726e+08	1.01223e+09	4.48173e+07	1.49867e+08	1.28136e+08	2.98781e+08	1
FALSE	High	Master Protein	P61247	40S ribosomal protein S3a OS=Homo sapiens OX=9606 GN=RPS3A PE=1 SV=2	0	183.203	48	21	589	21	264	29.9	9.73	1859.48	21	0	63.3	69	61.8	59.7	63.3	69	61.8	89.2	5.42264e+09	5.90948e+09	5.29318e+09	5.11838e+09	4.92808e+08	1.0374e+09	7.48019e+08	1.5108e+09	1
FALSE	High	Master Protein	P28070	Proteasome subunit beta type-4 OS=Homo sapiens OX=9606 GN=PSMB4 PE=1 SV=4	0	142.464	48	9	262	9	264	29.2	5.97	1118.64	9	0	96.7	77.6	69.8	67.4	96.7	77.6	69.8	54.4	1.59488e+09	1.27981e+09	1.15119e+09	1.1125e+09	1.44943e+08	2.24668e+08	1.62684e+08	3.28378e+08	1
FALSE	High	Master Protein	P49720	Proteasome subunit beta type-3 OS=Homo sapiens OX=9606 GN=PSMB3 PE=1 SV=2	0	130.056	48	10	213	10	205	22.9	6.55	868.04	10	0	146.4	112.6	105.3	84.6	146.4	112.6	105.3	70.1	2.30262e+09	1.77175e+09	1.65685e+09	1.33119e+09	2.09261e+08	3.11026e+08	2.34142e+08	3.92929e+08	1
FALSE	High	Master Protein	Q14558	Phosphoribosyl pyrophosphate synthase-associated protein 1 OS=Homo sapiens OX=9606 GN=PRPSAP1 PE=1 SV=2	0	129.475	48	12	175	10	356	39.4	7.2	623	12	2	41.9	30.6	24.1	37.4	41.9	30.6	24.1	117.8	2.25311e+08	1.64484e+08	1.29567e+08	2.00861e+08	2.04762e+07	2.88747e+07	1.831e+07	5.92886e+07	1
FALSE	High	Master Protein	Q6IBS0	Twinfilin-2 OS=Homo sapiens OX=9606 GN=TWF2 PE=1 SV=2	0	123.184	48	13	188	11	349	39.5	6.84	724.77	13	0	117.6	108	94.8	92.7	117.6	108	94.8	29.3	5.97732e+08	5.48599e+08	4.81627e+08	4.71121e+08	5.43217e+07	9.63053e+07	6.80624e+07	1.39061e+08	1
FALSE	High	Master Protein	P28482	Mitogen-activated protein kinase 1 OS=Homo sapiens OX=9606 GN=MAPK1 PE=1 SV=3	0	110.286	48	18	193	15	360	41.4	6.98	587.97	18	5	155.3	96.7	84.5	88.2	155.3	96.7	84.5	49.5	1.51374e+09	9.4303e+08	8.24119e+08	8.59789e+08	1.37569e+08	1.65547e+08	1.16462e+08	2.53785e+08	1
FALSE	High	Master Protein	P82650	28S ribosomal protein S22, mitochondrial OS=Homo sapiens OX=9606 GN=MRPS22 PE=1 SV=1	0	109.906	48	18	129	18	360	41.3	7.9	425.04	18	0	71.6	49.8	52.9	60.5	71.6	49.8	52.9	46.1	3.00458e+08	2.08966e+08	2.22048e+08	2.53641e+08	2.73055e+07	3.66835e+07	3.13792e+07	7.48677e+07	1
FALSE	High	Master Protein	P18621	60S ribosomal protein L17 OS=Homo sapiens OX=9606 GN=RPL17 PE=1 SV=3	0	109.376	48	13	312	12	184	21.4	10.17	989.17	13	0	7.4	52	59.7	58.9	7.4	52	59.7	86.3	3.19407e+08	2.23273e+09	2.56035e+09	2.52493e+09	2.90277e+07	3.9195e+08	361822446	7.45289e+08	1
FALSE	High	Master Protein	P48637	Glutathione synthetase OS=Homo sapiens OX=9606 GN=GSS PE=1 SV=1	0	103.29	48	18	179	18	474	52.4	5.92	654.37	18	0	91.3	82.1	63	67.5	91.3	82.1	63	57	4.88666e+08	4.39406e+08	3.37437e+08	3.61148e+08	4.44099e+07	7.71366e+07	4.76858e+07	1.06601e+08	1
FALSE	High	Master Protein	P50453	Serpin B9 OS=Homo sapiens OX=9606 GN=SERPINB9 PE=1 SV=1	0	96.756	48	17	110	16	376	42.4	5.86	349.91	17	1	229.5	133.4	129	142.4	229.5	133.4	129	125.2	1.19937e+09	6.97358e+08	6.74035e+08	7.44188e+08	1.08999e+08	1.2242e+08	9.5253e+07	2.19663e+08	1
FALSE	High	Master Protein	P28074	Proteasome subunit beta type-5 OS=Homo sapiens OX=9606 GN=PSMB5 PE=1 SV=3	0	92.006	48	12	235	12	263	28.5	6.92	845.59	12	0	136.4	141.6	121.4	97.7	136.4	141.6	121.4	192.6	2.41525e+09	2.50761e+09	2.14983e+09	1.73083e+09	2.19498e+08	4.40204e+08	3.03808e+08	5.10893e+08	1
FALSE	High	Master Protein	P10768	S-formylglutathione hydrolase OS=Homo sapiens OX=9606 GN=ESD PE=1 SV=2	0	87.337	48	9	217	9	282	31.4	7.02	762.07	9	0	87.1	50.1	45.1	42.6	87.1	50.1	45.1	60.1	9.29245e+08	5.34755e+08	4.80803e+08	4.53926e+08	8.44496e+07	9.38751e+07	6.79459e+07	1.33986e+08	1
FALSE	High	Master Protein	Q96FW1	Ubiquitin thioesterase OTUB1 OS=Homo sapiens OX=9606 GN=OTUB1 PE=1 SV=2	0	86.639	48	10	170	10	271	31.3	4.94	624.53	10	0	78.6	61.6	66.7	57	78.6	61.6	66.7	107	8.21836e+08	6.44365e+08	6.97979e+08	5.96174e+08	7.46882e+07	1.13117e+08	9.86367e+07	1.75974e+08	1
FALSE	High	Master Protein	Q9Y2R9	28S ribosomal protein S7, mitochondrial OS=Homo sapiens OX=9606 GN=MRPS7 PE=1 SV=2	0	85.248	48	12	127	12	242	28.1	9.99	409.63	12	0	33.2	42.6	33.2	26.6	33.2	42.6	33.2	120.6	1.46822e+08	1.88837e+08	1.47074e+08	1.17636e+08	1.33431e+07	3.315e+07	2.07842e+07	3.47229e+07	1
FALSE	High	Master Protein	P46781	40S ribosomal protein S9 OS=Homo sapiens OX=9606 GN=RPS9 PE=1 SV=3	0	82.08	48	16	303	16	194	22.6	10.65	835.55	16	0	175.8	135.9	112.5	95.3	175.8	135.9	112.5	88.3	1.00221e+10	7.75012e+09	6.41492e+09	5.43206e+09	9.10809e+08	1.36052e+09	9.06541e+08	1.60339e+09	1
FALSE	High	Master Protein	P13995	Bifunctional methylenetetrahydrofolate dehydrogenase/cyclohydrolase, mitochondrial OS=Homo sapiens OX=9606 GN=MTHFD2 PE=1 SV=2	0	80.549	48	9	78	9	350	37.9	8.73	320.74	9	0	19.5	26.3	29.1	29	19.5	26.3	29.1	27.7	1.67256e+08	2.2556e+08	2.50221e+08	2.48882e+08	1.52002e+07	3.95965e+07	3.53607e+07	7.3463e+07	1
FALSE	High	Master Protein	P42771	Cyclin-dependent kinase inhibitor 2A OS=Homo sapiens OX=9606 GN=CDKN2A PE=1 SV=2	0	72.532	48	5	93	5	156	16.5	5.81	362.02	5	0	1.6	0.7	0.9		1.6	0.7	0.9	42.6	9.45491e+06	3.79005e+06	5.42969e+06		859260	665335	767311		1
FALSE	High	Master Protein	Q96IU4	Protein ABHD14B OS=Homo sapiens OX=9606 GN=ABHD14B PE=1 SV=1	0	69.647	48	8	126	8	210	22.3	6.4	426.67	8	0	58.2	21.6	23	10.1	58.2	21.6	23	40.6	2.94583e+08	1.09361e+08	1.16672e+08	5.12977e+07	2.67717e+07	1.9198e+07	1.64879e+07	1.51416e+07	1
FALSE	High	Master Protein	Q9H6E4	Coiled-coil domain-containing protein 134 OS=Homo sapiens OX=9606 GN=CCDC134 PE=1 SV=1	0	61.75	48	9	53	9	229	26.5	8.85	184.28	9	0	2.7	30.3	15	17.7	2.7	30.3	15	57.4	2.60098e+06	2.9322e+07	1.44804e+07	1.7111e+07	236377	5.14741e+06	2.04634e+06	5.05068e+06	1
FALSE	High	Master Protein	P62316	Small nuclear ribonucleoprotein Sm D2 OS=Homo sapiens OX=9606 GN=SNRPD2 PE=1 SV=1	0	59.206	48	8	164	8	118	13.5	9.91	556.19	8	0	68.5	44.6	40.8	31	68.5	44.6	40.8	89.9	1.45715e+09	9.48807e+08	8.69214e+08	6.59125e+08	1.32426e+08	1.66561e+08	1.22835e+08	1.94555e+08	1
FALSE	High	Master Protein	P61020	Ras-related protein Rab-5B OS=Homo sapiens OX=9606 GN=RAB5B PE=1 SV=1	0	58.674	48	8	115	5	215	23.7	8.13	419.28	8	0	98.4	149.3	130.5	127.1	98.4	149.3	130.5	89.5	2.34238e+09	3.55278e+09	3.10546e+09	3.02464e+09	2.12875e+08	6.23683e+08	438856106	892786810	1
FALSE	High	Master Protein	Q9HBM1	Kinetochore protein Spc25 OS=Homo sapiens OX=9606 GN=SPC25 PE=1 SV=1	0	55.2	48	9	28	9	224	26.1	8	117	9	0	412.7	139.7	183.2	66.7	412.7	139.7	183.2	324.9	2.63439e+09	8.91547e+08	1.16938e+09	4.25998e+08	2.39413e+08	1.56509e+08	1.65254e+08	1.25743e+08	1
FALSE	High	Master Protein	P27105	Stomatin OS=Homo sapiens OX=9606 GN=STOM PE=1 SV=3	0	53.926	48	9	56	9	288	31.7	7.88	192.54	9	0	136.5	166.1	166.6	193.9	136.5	166.1	166.6	104.4	2.74012e+08	3.33402e+08	3.34413e+08	3.89241e+08	2.49021e+07	5.85278e+07	4.72584e+07	1.14893e+08	1
FALSE	High	Master Protein	Q9NUP9	Protein lin-7 homolog C OS=Homo sapiens OX=9606 GN=LIN7C PE=1 SV=1	0	52.307	48	7	54	4	197	21.8	8.43	212.4	7	3	18.1	18.5	16.8	17.6	18.1	18.5	16.8	58.6	3.28283e+07	3.3499e+07	3.04843e+07	3.18976e+07	2.98343e+06	5.88066e+06	4.30796e+06	9.41527e+06	1
FALSE	High	Master Protein	P26885	Peptidyl-prolyl cis-trans isomerase FKBP2 OS=Homo sapiens OX=9606 GN=FKBP2 PE=1 SV=2	0	51.888	48	5	80	5	142	15.6	9.13	302.18	5	0	41.3	79.1	88.1	73.1	41.3	79.1	88.1	118.9	7.40577e+07	1.41858e+08	1.58013e+08	1.31099e+08	6.73035e+06	2.49029e+07	2.233e+07	3.86966e+07	1
FALSE	High	Master Protein	Q9BSD7	Cancer-related nucleoside-triphosphatase OS=Homo sapiens OX=9606 GN=NTPCR PE=1 SV=1	0	47.503	48	9	77	9	190	20.7	9.54	257.33	9	0	4.9	14.7	20.7	25.8	4.9	14.7	20.7	101.1	1.53985e+07	4.64153e+07	6.53281e+07	8.1514e+07	1.39942e+06	8.1481e+06	9.232e+06	2.40606e+07	1
FALSE	High	Master Protein	P62070	Ras-related protein R-Ras2 OS=Homo sapiens OX=9606 GN=RRAS2 PE=1 SV=1	0	44.221	48	8	66	6	204	23.4	6.01	232.37	8	3	90.8	86.1	84.5	79.3	90.8	86.1	84.5	167.3	3.60034e+08	3.41475e+08	3.35154e+08	3.14378e+08	3.27198e+07	5.99452e+07	4.73632e+07	9.27955e+07	1
FALSE	High	Master Protein	Q9BRT9	DNA replication complex GINS protein SLD5 OS=Homo sapiens OX=9606 GN=GINS4 PE=1 SV=1	0	42.493	48	9	59	9	223	26	4.98	192.3	9	0	12.9	9	9.1	6.9	12.9	9	9.1	19.7	1.87413e+07	1.31164e+07	1.31298e+07	1.00585e+07	1.7032e+06	2.30256e+06	1.85547e+06	2.96897e+06	1
FALSE	High	Master Protein	O75964	ATP synthase subunit g, mitochondrial OS=Homo sapiens OX=9606 GN=ATP5MG PE=1 SV=3	0	38.719	48	5	101	5	103	11.4	9.64	315.51	5	0	13.1	45.4	69.3	87.8	13.1	45.4	69.3	132.8	1.16065e+08	4.03631e+08	6.16074e+08	7.80293e+08	1.0548e+07	7.08564e+07	87062022	2.3032e+08	1
FALSE	High	Master Protein	P56556	NADH dehydrogenase [ubiquinone] 1 alpha subcomplex subunit 6 OS=Homo sapiens OX=9606 GN=NDUFA6 PE=1 SV=4	0	37.433	48	5	83	5	128	15.1	9.98	231.44	5	0	87.4	129.2	82.8	67	87.4	129.2	82.8	37.6	3.23221e+08	4.77614e+08	3.06083e+08	2.47749e+08	2.93742e+07	8.38439e+07	4.32549e+07	73128351	1
FALSE	High	Master Protein	P36404	ADP-ribosylation factor-like protein 2 OS=Homo sapiens OX=9606 GN=ARL2 PE=1 SV=4	0	29.808	48	7	33	7	184	20.9	6.34	99.96	7	0	111.2	97.5	84.7	78.2	111.2	97.5	84.7	85.1	2.57291e+08	2.25679e+08	1.95966e+08	1.8098e+08	2.33826e+07	3.96175e+07	2.76934e+07	5.34201e+07	1
FALSE	High	Master Protein	Q8IZQ5	Selenoprotein H OS=Homo sapiens OX=9606 GN=SELENOH PE=1 SV=2	0	15.488	48	4	23	4	122	13.4	9.74	80.5	4	0	56	95.6	144.3	119.8	56	95.6	144.3	105.9	2.81804e+07	4.81276e+07	7.26504e+07	6.03214e+07	2.56103e+06	8.44869e+06	1.02668e+07	1.78052e+07	1
FALSE	High	Master Protein	Q9NZM1	Myoferlin OS=Homo sapiens OX=9606 GN=MYOF PE=1 SV=1	0	558.031	47	88	625	87	2061	234.6	6.18	2027.7	88	1	155.6	190.3	224.5	274.7	155.6	190.3	224.5	65.9	4.7636e+09	5.82666e+09	6.87518e+09	8.41286e+09	4.32915e+08	1022856687	9.71584e+08	2.48323e+09	1
FALSE	High	Master Protein	Q9UQE7	Structural maintenance of chromosomes protein 3 OS=Homo sapiens OX=9606 GN=SMC3 PE=1 SV=2	0	324.761	47	53	387	53	1217	141.5	7.18	1289.17	53	0	42.8	52.7	71.8	74.6	42.8	52.7	71.8	124.1	5.26221e+08	6.47559e+08	8.82079e+08	9.16573e+08	4.78229e+07	1.13677e+08	1.24653e+08	2.70546e+08	1
FALSE	High	Master Protein	Q92598	Heat shock protein 105 kDa OS=Homo sapiens OX=9606 GN=HSPH1 PE=1 SV=1	0	321.728	47	34	535	32	858	96.8	5.39	1904.63	34	1	57.8	99.4	146.6	228.3	57.8	99.4	146.6	166.1	1.48666e+09	2.55741e+09	3.77441e+09	5.87497e+09	1.35108e+08	4.48948e+08	5.3339e+08	1.73412e+09	1
FALSE	High	Master Protein	P41250	Glycine--tRNA ligase OS=Homo sapiens OX=9606 GN=GARS1 PE=1 SV=3	0	241.444	47	29	402	29	739	83.1	7.03	1437.83	29	0	112.7	170	171.9	167.6	112.7	170	171.9	82.7	2.88319e+09	4.34891e+09	4.39817e+09	4.28947e+09	2.62024e+08	7.63441e+08	6.21539e+08	1.26613e+09	1
FALSE	High	Master Protein	P45974	Ubiquitin carboxyl-terminal hydrolase 5 OS=Homo sapiens OX=9606 GN=USP5 PE=1 SV=2	0	235.321	47	32	405	30	858	95.7	5.03	1464.88	32	2	53.1	124	143.9	169.3	53.1	124	143.9	95.9	8.0248e+08	1.87498e+09	2.17671e+09	2.55988e+09	7.29292e+07	3.29149e+08	3.07608e+08	7.55604e+08	1
FALSE	High	Master Protein	Q12931	Heat shock protein 75 kDa, mitochondrial OS=Homo sapiens OX=9606 GN=TRAP1 PE=1 SV=3	0	200.525	47	27	293	26	704	80.1	8.21	1055.34	27	0	36.5	68.8	87.6	98.1	36.5	68.8	87.6	107.9	4.96543e+08	9.35682e+08	1.19121e+09	1.33518e+09	4.51257e+07	1.64257e+08	1.68339e+08	3.94106e+08	1
FALSE	High	Master Protein	P50570	Dynamin-2 OS=Homo sapiens OX=9606 GN=DNM2 PE=1 SV=2	0	199.385	47	37	285	23	870	98	7.44	898.31	37	14	72.2	76.6	100.6	130.1	72.2	76.6	100.6	59.1	1.00561e+09	1.06664e+09	1.40108e+09	1.81102e+09	9.13894e+07	1.87247e+08	1.97997e+08	5.34563e+08	1
FALSE	High	Master Protein	Q01518	Adenylyl cyclase-associated protein 1 OS=Homo sapiens OX=9606 GN=CAP1 PE=1 SV=5	0	168.523	47	20	352	19	475	51.9	8.06	1165.53	20	1	164.2	125.1	107.7	104.3	164.2	125.1	107.7	111.7	3.80491e+09	2.89908e+09	2.49463e+09	2.41619e+09	3.4579e+08	5.08927e+08	3.52536e+08	7.13191e+08	1
FALSE	High	Master Protein	P60228	Eukaryotic translation initiation factor 3 subunit E OS=Homo sapiens OX=9606 GN=EIF3E PE=1 SV=1	0	150.594	47	19	321	19	445	52.2	6.04	1079.95	19	0	72.5	79.2	68.1	78.2	72.5	79.2	68.1	147.9	9.58423e+08	1.04763e+09	9.00596e+08	1.03423e+09	8.71013e+07	1.8391e+08	1.2727e+08	3.05275e+08	1
FALSE	High	Master Protein	Q9NVI7	ATPase family AAA domain-containing protein 3A OS=Homo sapiens OX=9606 GN=ATAD3A PE=1 SV=2	0	149.162	47	26	230	9	634	71.3	8.98	755.66	26	17	117.4	105.2	101.3	73.9	117.4	105.2	101.3	57.7	1.74208e+09	1.55979e+09	1.50241e+09	1.09609e+09	1.5832e+08	2.73818e+08	2.12317e+08	3.23533e+08	1
FALSE	High	Master Protein	Q16181	Septin-7 OS=Homo sapiens OX=9606 GN=SEPTIN7 PE=1 SV=2	0	141.148	47	21	188	19	437	50.6	8.63	624.59	21	2	176.6	106.4	104.5	106.5	176.6	106.4	104.5	88.5	1.47016e+09	8.85531e+08	8.69715e+08	8.87002e+08	1.33607e+08	1.55453e+08	1.22906e+08	2.61818e+08	1
FALSE	High	Master Protein	P49903	Selenide, water dikinase 1 OS=Homo sapiens OX=9606 GN=SEPHS1 PE=1 SV=2	0	116.525	47	11	107	11	392	42.9	5.97	458.51	11	0	31.5	17.8	18	23.1	31.5	17.8	18	84.6	1.02722e+08	5.82469e+07	5.88332e+07	7.53531e+07	9.33537e+06	1.02251e+07	8.31416e+06	2.22421e+07	1
FALSE	High	Master Protein	Q07955	Serine/arginine-rich splicing factor 1 OS=Homo sapiens OX=9606 GN=SRSF1 PE=1 SV=2	0	115.914	47	18	340	17	248	27.7	10.36	996.47	18	1	28.3	26.1	17.7	34.9	28.3	26.1	17.7	67.1	9.11753e+08	8.40806e+08	5.68633e+08	1.12278e+09	8.28599e+07	1.47602e+08	8.03578e+07	3.31412e+08	1
FALSE	High	Master Protein	P46783	40S ribosomal protein S10 OS=Homo sapiens OX=9606 GN=RPS10 PE=1 SV=1	0	109.84	47	10	258	9	165	18.9	10.15	877.56	10	0	5.4	19.6	37.6	57.3	5.4	19.6	37.6	138.6	1.59285e+08	5.75814e+08	1.10552e+09	1.68356e+09	1.44757e+07	1.01083e+08	1.56229e+08	4.96938e+08	1
FALSE	High	Master Protein	Q04917	14-3-3 protein eta OS=Homo sapiens OX=9606 GN=YWHAH PE=1 SV=4	0	105.334	47	16	354	10	246	28.2	4.84	1028.39	16	0	121.9	82.7	77.2	88.7	121.9	82.7	77.2	49.2	8.61791e+08	5.84663e+08	5.45969e+08	6.27195e+08	7.83194e+07	1.02636e+08	7.7155e+07	1.8513e+08	1
FALSE	High	Master Protein	Q9HC38	Glyoxalase domain-containing protein 4 OS=Homo sapiens OX=9606 GN=GLOD4 PE=1 SV=1	0	103.071	47	12	165	12	313	34.8	5.6	608.87	12	0	41.3	35.5	30.9	34.7	41.3	35.5	30.9	37.4	3.60179e+08	3.09184e+08	2.68853e+08	3.02158e+08	3.2733e+07	5.42766e+07	3.79937e+07	8.91885e+07	1
FALSE	High	Master Protein	Q9HDC9	Adipocyte plasma membrane-associated protein OS=Homo sapiens OX=9606 GN=APMAP PE=1 SV=2	0	99.834	47	17	154	17	416	46.5	6.16	478.4	17	0	185.6	114	103.5	115.3	185.6	114	103.5	134.3	1.28269e+09	7.87433e+08	7.15462e+08	7.96661e+08	1.1657e+08	1.38232e+08	1.01107e+08	2.35152e+08	1
FALSE	High	Master Protein	P35237	Serpin B6 OS=Homo sapiens OX=9606 GN=SERPINB6 PE=1 SV=3	0	98.947	47	13	120	12	376	42.6	5.27	446.62	13	1	133.4	131.7	161.6	225	133.4	131.7	161.6	77.1	8.08984e+08	7.98259e+08	9.79802e+08	1.36423e+09	7.35203e+07	140132483	1.38463e+08	4.0268e+08	1
FALSE	High	Master Protein	Q9Y5X3	Sorting nexin-5 OS=Homo sapiens OX=9606 GN=SNX5 PE=1 SV=1	0	92.687	47	19	104	18	404	46.8	6.76	317.37	19	2	48	51.9	42.1	40.8	48	51.9	42.1	92.4	2.16389e+08	2.34017e+08	1.89772e+08	1.84052e+08	1.96654e+07	4.10811e+07	2.68181e+07	5.43268e+07	1
FALSE	High	Master Protein	O94788	Retinal dehydrogenase 2 OS=Homo sapiens OX=9606 GN=ALDH1A2 PE=1 SV=3	0	91.594	47	19	162	16	518	56.7	6.05	535.34	19	0	87.7	66.5	70.7	78.5	87.7	66.5	70.7	218.6	1.78307e+08	1.35247e+08	1.43738e+08	1.595e+08	1.62045e+07	2.37424e+07	2.03127e+07	4.70798e+07	1
FALSE	High	Master Protein	Q9UJ70	N-acetyl-D-glucosamine kinase OS=Homo sapiens OX=9606 GN=NAGK PE=1 SV=4	0	85.385	47	12	125	12	344	37.4	6.24	442.34	12	0	160.1	99.3	83.5	93.5	160.1	99.3	83.5	122.9	4.4988e+08	2.7896e+08	2.34483e+08	2.6263e+08	4.0885e+07	4.89707e+07	3.31365e+07	7.75209e+07	1
FALSE	High	Master Protein	P19623	Spermidine synthase OS=Homo sapiens OX=9606 GN=SRM PE=1 SV=1	0	73.877	47	12	133	12	302	33.8	5.49	427.39	12	0	105.3	100	102.7	91.5	105.3	100	102.7	293.3	5.13481e+08	4.87764e+08	5.00954e+08	4.46094e+08	4.6665e+07	8.56258e+07	7.07936e+07	131674107	1
FALSE	High	Master Protein	P38117	Electron transfer flavoprotein subunit beta OS=Homo sapiens OX=9606 GN=ETFB PE=1 SV=3	0	73.658	47	14	151	14	255	27.8	8.1	441.31	14	0	67.6	42.5	48.5	54.1	67.6	42.5	48.5	129.8	4.45771e+08	2.79787e+08	3.19867e+08	3.56647e+08	4.05116e+07	4.91159e+07	4.52028e+07	1.05272e+08	1
FALSE	High	Master Protein	P83731	60S ribosomal protein L24 OS=Homo sapiens OX=9606 GN=RPL24 PE=1 SV=1	0	69.148	47	10	160	10	157	17.8	11.25	491.4	10	0	24.8	53.6	78.6	65.1	24.8	53.6	78.6	18.5	9.89788e+08	2.13631e+09	3.13405e+09	2.59651e+09	8.99517e+07	3.75025e+08	4.42897e+08	7.66416e+08	1
FALSE	High	Master Protein	Q12792	Twinfilin-1 OS=Homo sapiens OX=9606 GN=TWF1 PE=1 SV=3	0	67.9	47	14	114	12	350	40.3	6.96	338.11	14	3	157.8	133.5	101.9	95	157.8	133.5	101.9	136.6	6.31345e+08	5.34053e+08	4.07631e+08	3.80035e+08	5.73765e+07	9.37517e+07	5.76054e+07	1.12176e+08	1
FALSE	High	Master Protein	Q03135	Caveolin-1 OS=Homo sapiens OX=9606 GN=CAV1 PE=1 SV=4	0	60.33	47	8	66	8	178	20.5	6.02	227.36	8	0	226.9	165	163.1	146.1	226.9	165	163.1	135.2	1.60738e+09	1.1691e+09	1.1559e+09	1.03498e+09	1.46078e+08	2.05233e+08	1.63349e+08	3.05497e+08	1
FALSE	High	Master Protein	P46779	60S ribosomal protein L28 OS=Homo sapiens OX=9606 GN=RPL28 PE=1 SV=3	0	53.228	47	10	127	10	137	15.7	12.02	382.81	10	0	83.3	151.6	149.6	131	83.3	151.6	149.6	30.2	8.63147e+08	1.57127e+09	1.55041e+09	1.35739e+09	7.84426e+07	2.75833e+08	2.19099e+08	4.00664e+08	1
FALSE	High	Master Protein	O00264	Membrane-associated progesterone receptor component 1 OS=Homo sapiens OX=9606 GN=PGRMC1 PE=1 SV=3	0	49.448	47	10	71	10	195	21.7	4.7	255	10	0	36.4	15.7	13.2	6.8	36.4	15.7	13.2	45.5	2.58299e+08	1.11218e+08	9.33654e+07	4.82358e+07	2.34741e+07	1.9524e+07	1.31942e+07	1.42378e+07	1
FALSE	High	Master Protein	Q9NTX5	Ethylmalonyl-CoA decarboxylase OS=Homo sapiens OX=9606 GN=ECHDC1 PE=1 SV=2	0	49.385	47	10	51	10	307	33.7	8.21	181.42	10	0	33.1	40.3	79.7	145.3	33.1	40.3	79.7	35.8	8.59581e+07	1.04592e+08	2.07104e+08	3.77445e+08	7.81185e+06	18360959	2.92675e+07	1.11411e+08	1
FALSE	High	Master Protein	Q9NX08	COMM domain-containing protein 8 OS=Homo sapiens OX=9606 GN=COMMD8 PE=1 SV=1	0	44.605	47	6	44	6	183	21.1	5.43	171.52	6	0	34.2	45.7	33.1	24.1	34.2	45.7	33.1	108.4	2.08456e+07	2.78417e+07	2.01507e+07	1.46852e+07	1.89444e+06	4.88754e+06	2.84764e+06	4.33466e+06	1
FALSE	High	Master Protein	Q9H0A8	COMM domain-containing protein 4 OS=Homo sapiens OX=9606 GN=COMMD4 PE=1 SV=1	0	41.939	47	6	37	6	199	21.8	7.31	135.08	6	0	50.1	161.9	138.8	102.7	50.1	161.9	138.8	61.9	2.93496e+07	9.48326e+07	8.13075e+07	6.0126e+07	2.66729e+06	1.66476e+07	1.14902e+07	1.77475e+07	1
FALSE	High	Master Protein	O75347	Tubulin-specific chaperone A OS=Homo sapiens OX=9606 GN=TBCA PE=1 SV=3	0	41.234	47	7	49	7	108	12.8	5.29	167.19	7	0	21.9	14	15.5	24.4	21.9	14	15.5	24.7	1.79999e+07	1.15192e+07	1.2703e+07	1.99795e+07	1.63583e+06	2.02217e+06	1.79516e+06	5.89737e+06	1
FALSE	High	Master Protein	Q5XKP0	MICOS complex subunit MIC13 OS=Homo sapiens OX=9606 GN=MICOS13 PE=1 SV=1	0	37.194	47	4	44	4	118	13.1	9.42	189.9	4	0	12.1	51.3	74.6	64.1	12.1	51.3	74.6	134.1	1.55976e+07	6.59771e+07	9.59039e+07	8.24454e+07	1.4175e+06	11582130	1.35529e+07	2.43355e+07	1
FALSE	High	Master Protein	Q8WUW1	Protein BRICK1 OS=Homo sapiens OX=9606 GN=BRK1 PE=1 SV=1	0	13.134	47	4	28	4	75	8.7	5.45	79.36	4	0	73.2	66.2	54.6	54	73.2	66.2	54.6	84.6	9.93068e+07	8.98423e+07	7.40485e+07	7.3288e+07	9.02498e+06	1.57716e+07	1.04644e+07	2.16325e+07	1
FALSE	High	Master Protein	O00410	Importin-5 OS=Homo sapiens OX=9606 GN=IPO5 PE=1 SV=4	0	507.184	46	39	959	36	1097	123.6	4.94	3568.44	39	5	171.4	166.3	195.1	166.9	171.4	166.3	195.1	67.7	8.01532e+10	7.77941e+10	9.12448e+10	7.80727e+10	7.28431e+09	1.36566e+10	1.28945e+10	2.30448e+10	1
FALSE	High	Master Protein	Q15075	Early endosome antigen 1 OS=Homo sapiens OX=9606 GN=EEA1 PE=1 SV=2	0	402.24	46	62	549	62	1411	162.4	5.68	1983.89	62	0	41.3	107.8	188	189.1	41.3	107.8	188	264.4	6.77582e+08	1.76667e+09	3.08156e+09	3.09957e+09	6.15785e+07	3.10135e+08	4.35478e+08	9.14903e+08	1
FALSE	High	Master Protein	P53621	Coatomer subunit alpha OS=Homo sapiens OX=9606 GN=COPA PE=1 SV=2	0	373.897	46	56	538	56	1224	138.3	7.66	1788.85	56	0	141.3	144.8	148	192.8	141.3	144.8	148	129.6	3.76994e+09	3.86495e+09	3.94877e+09	5.14465e+09	3.42612e+08	6.78483e+08	5.58031e+08	1.51855e+09	1
FALSE	High	Master Protein	Q9P2J5	Leucine--tRNA ligase, cytoplasmic OS=Homo sapiens OX=9606 GN=LARS1 PE=1 SV=2	0	333.848	46	46	484	46	1176	134.4	7.3	1646	46	0	75.2	117	163.7	195.8	75.2	117	163.7	57.3	1.94461e+09	3.02704e+09	4.23309e+09	5.06507e+09	1.76726e+08	5.31391e+08	5.9821e+08	1.49506e+09	1
FALSE	High	Master Protein	Q9Y4L1	Hypoxia up-regulated protein 1 OS=Homo sapiens OX=9606 GN=HYOU1 PE=1 SV=1	0	321.391	46	36	432	36	999	111.3	5.22	1602.92	36	0	22	45.1	75	152.1	22	45.1	75	76.7	3.41119e+08	7.00325e+08	1.16386e+09	2.36009e+09	3.10008e+07	1.2294e+08	1.64474e+08	6.96631e+08	1
FALSE	High	Master Protein	Q13200	26S proteasome non-ATPase regulatory subunit 2 OS=Homo sapiens OX=9606 GN=PSMD2 PE=1 SV=3	0	314.943	46	38	460	38	908	100.1	5.2	1514.94	38	0	110.4	156.3	206.5	253.6	110.4	156.3	206.5	65.3	2.73289e+09	3.8683e+09	5.1105e+09	6.27834e+09	2.48365e+08	6.79071e+08	7.22203e+08	1.85319e+09	1
FALSE	High	Master Protein	O95347	Structural maintenance of chromosomes protein 2 OS=Homo sapiens OX=9606 GN=SMC2 PE=1 SV=2	0	301.246	46	53	512	53	1197	135.6	8.43	1694.73	53	0	38.1	55.4	83	89.7	38.1	55.4	83	109.7	7.61762e+08	1.10811e+09	1.66069e+09	1.79375e+09	6.92288e+07	1.94525e+08	2.34684e+08	5.29465e+08	1
FALSE	High	Master Protein	O00159	Unconventional myosin-Ic OS=Homo sapiens OX=9606 GN=MYO1C PE=1 SV=4	0	265.381	46	43	299	42	1063	121.6	9.41	1008.01	43	1	135.1	133.5	164.2	203.2	135.1	133.5	164.2	156.4	3.51892e+09	3.4787e+09	4.27931e+09	5.2943e+09	3.19799e+08	6.10677e+08	6.04741e+08	1.56273e+09	1
FALSE	High	Master Protein	P40939	Trifunctional enzyme subunit alpha, mitochondrial OS=Homo sapiens OX=9606 GN=HADHA PE=1 SV=2	0	248.857	46	29	358	29	763	82.9	9.04	1325.52	29	0	173.2	207.8	232.9	216.8	173.2	207.8	232.9	36	5.31764e+09	6.379e+09	7.15142e+09	6.65669e+09	4.83266e+08	1.11982e+09	1.01062e+09	1.96487e+09	1
FALSE	High	Master Protein	P25205	DNA replication licensing factor MCM3 OS=Homo sapiens OX=9606 GN=MCM3 PE=1 SV=3	0	223.739	46	34	403	34	808	90.9	5.77	1433.39	34	0	100.9	76.6	79.2	113	100.9	76.6	79.2	53.1	1.69073e+09	1.28217e+09	1.32583e+09	1.89337e+09	1.53654e+08	2.25082e+08	1.87363e+08	5.5887e+08	1
FALSE	High	Master Protein	P42166	Lamina-associated polypeptide 2, isoform alpha OS=Homo sapiens OX=9606 GN=TMPO PE=1 SV=2	0	208.433	46	24	196	14	694	75.4	7.66	753.32	24	9	3.3	8.8	15.9	26.9	3.3	8.8	15.9	147.3	1.9853e+07	5.22772e+07	9.44881e+07	1.59872e+08	1.80423e+06	9.17715e+06	1.33528e+07	4.71897e+07	1
FALSE	High	Master Protein	P26639	Threonine--tRNA ligase 1, cytoplasmic OS=Homo sapiens OX=9606 GN=TARS1 PE=1 SV=3	0	191.716	46	34	368	34	723	83.4	6.67	1158.91	34	0	114.9	167	180.5	174.5	114.9	167	180.5	93.3	2.94812e+09	4.28573e+09	4.63307e+09	4.47895e+09	2.67924e+08	7.5235e+08	6.54734e+08	1.32206e+09	1
FALSE	High	Master Protein	P00505	Aspartate aminotransferase, mitochondrial OS=Homo sapiens OX=9606 GN=GOT2 PE=1 SV=3	0	159.89	46	21	410	21	430	47.5	9.01	1328.11	21	0	104.2	41.2	39.2	38.5	104.2	41.2	39.2	47.7	4.97299e+09	1.96699e+09	1.87318e+09	1.83911e+09	4.51944e+08	3.453e+08	2.64714e+08	5.42854e+08	1
FALSE	High	Master Protein	P40222	Alpha-taxilin OS=Homo sapiens OX=9606 GN=TXLNA PE=1 SV=3	0	157.789	46	22	249	22	546	61.9	6.52	866.52	22	0	10.8	23.2	27.6	36.7	10.8	23.2	27.6	52.3	1.02697e+08	2.20943e+08	2.62392e+08	3.48669e+08	9.33311e+06	3.8786e+07	3.70806e+07	1.02917e+08	1
FALSE	High	Master Protein	Q9NY33	Dipeptidyl peptidase 3 OS=Homo sapiens OX=9606 GN=DPP3 PE=1 SV=2	0	155.35	46	24	208	24	737	82.5	5.1	787.46	24	0	162.6	182.2	148.9	135.2	162.6	182.2	148.9	71.6	1.44576e+09	1.61987e+09	1.32365e+09	1.20202e+09	1.3139e+08	2.84365e+08	1.87055e+08	3.54802e+08	1
FALSE	High	Master Protein	Q9Y266	Nuclear migration protein nudC OS=Homo sapiens OX=9606 GN=NUDC PE=1 SV=1	0	154.706	46	20	308	20	331	38.2	5.38	1003.44	20	0	65.2	69.4	67	70	65.2	69.4	67	24.6	1.20469e+09	1.28125e+09	1.23688e+09	1.29333e+09	1.09482e+08	2.24921e+08	1.74793e+08	3.81754e+08	1
FALSE	High	Master Protein	P31943	Heterogeneous nuclear ribonucleoprotein H OS=Homo sapiens OX=9606 GN=HNRNPH1 PE=1 SV=4	0	154.479	46	12	367	8	449	49.2	6.3	1508.83	12	4	46.3	31.3	30.7	30.7	46.3	31.3	30.7	115.7	1.53645e+09	1.03882e+09	1.02107e+09	1.01873e+09	1.39632e+08	1.82363e+08	1.44295e+08	300699573	1
FALSE	High	Master Protein	Q00688	Peptidyl-prolyl cis-trans isomerase FKBP3 OS=Homo sapiens OX=9606 GN=FKBP3 PE=1 SV=1	0	134.894	46	16	233	16	224	25.2	9.28	843.75	16	0	12.4	35.7	41.7	42.6	12.4	35.7	41.7	45.4	2.1708e+08	6.25886e+08	7.31343e+08	7.46161e+08	1.97282e+07	1.09873e+08	1.03352e+08	2.20245e+08	1
FALSE	High	Master Protein	P62917	60S ribosomal protein L8 OS=Homo sapiens OX=9606 GN=RPL8 PE=1 SV=2	0	115.546	46	16	236	16	257	28	11.03	703.04	16	0	119.7	133.2	127.7	91.5	119.7	133.2	127.7	30.8	4.54989e+09	5.06194e+09	4.85295e+09	3.47771e+09	4.13493e+08	8.88612e+08	6.85807e+08	1.02652e+09	1
FALSE	High	Master Protein	Q9H2U2	Inorganic pyrophosphatase 2, mitochondrial OS=Homo sapiens OX=9606 GN=PPA2 PE=1 SV=2	0	110.777	46	13	132	12	334	37.9	7.39	425.14	13	0	48	32.7	24.8	31.5	48	32.7	24.8	190	1.38486e+08	9.42095e+07	7.16714e+07	9.09473e+07	1.25856e+07	1.65383e+07	1.01284e+07	2.68451e+07	1
FALSE	High	Master Protein	Q16851	UTP--glucose-1-phosphate uridylyltransferase OS=Homo sapiens OX=9606 GN=UGP2 PE=1 SV=5	0	110.204	46	18	157	18	508	56.9	8.15	517.72	18	0	203.8	146.2	110	114.6	203.8	146.2	110	51.2	1.04582e+09	7.50559e+08	5.64393e+08	5.88031e+08	9.50443e+07	1.31759e+08	7.97587e+07	1.7357e+08	1
FALSE	High	Master Protein	P62495	Eukaryotic peptide chain release factor subunit 1 OS=Homo sapiens OX=9606 GN=ETF1 PE=1 SV=3	0	105.588	46	16	187	16	437	49	5.71	619.27	16	0	128.1	101.9	102.1	102.7	128.1	101.9	102.1	75.7	8.3378e+08	6.63685e+08	6.6448e+08	6.68488e+08	7.57737e+07	1.16508e+08	9.39027e+07	1.97319e+08	1
FALSE	High	Master Protein	P07910	Heterogeneous nuclear ribonucleoproteins C1/C2 OS=Homo sapiens OX=9606 GN=HNRNPC PE=1 SV=4	0	100.024	46	14	203	14	306	33.7	5.08	715.78	14	0	190.3	105.2	90.8	58.2	190.3	105.2	90.8	46.4	1.14026e+10	6.3e+09	5.43999e+09	3.48383e+09	1.03627e+09	1.10595e+09	7.68766e+08	1.02833e+09	1
FALSE	High	Master Protein	P31942	Heterogeneous nuclear ribonucleoprotein H3 OS=Homo sapiens OX=9606 GN=HNRNPH3 PE=1 SV=2	0	96.44	46	10	95	10	346	36.9	6.87	358.96	10	0	38.3	33.5	32.8	26.2	38.3	33.5	32.8	92.7	2.44497e+08	2.13354e+08	2.09306e+08	1.67151e+08	2.22198e+07	3.74539e+07	2.95786e+07	4.93381e+07	1
FALSE	High	Master Protein	P09525	Annexin A4 OS=Homo sapiens OX=9606 GN=ANXA4 PE=1 SV=4	0	91.221	46	14	178	13	319	35.9	6.13	582.52	14	0	165.1	110.9	97.1	117.4	165.1	110.9	97.1	34.2	7.27831e+08	4.88822e+08	4.27882e+08	5.17719e+08	6.61451e+07	8.58115e+07	6.04672e+07	1.52816e+08	1
FALSE	High	Master Protein	P27695	DNA-(apurinic or apyrimidinic site) endonuclease OS=Homo sapiens OX=9606 GN=APEX1 PE=1 SV=2	0	89.449	46	14	123	14	318	35.5	8.12	473.68	14	0	164.1	90.4	92.1	96.7	164.1	90.4	92.1	30.8	7.10115e+08	3.91166e+08	3.98732e+08	4.18475e+08	6.45351e+07	6.86683e+07	5.63478e+07	1.23522e+08	1
FALSE	High	Master Protein	P35249	Replication factor C subunit 4 OS=Homo sapiens OX=9606 GN=RFC4 PE=1 SV=2	0	86.38	46	14	104	14	363	39.7	8.02	367.45	14	0	38.2	32.7	24.7	29.4	38.2	32.7	24.7	57.7	1.58007e+08	1.35274e+08	1.01988e+08	1.2135e+08	1.43597e+07	2.37469e+07	1.44126e+07	3.58191e+07	1
FALSE	High	Master Protein	P09661	U2 small nuclear ribonucleoprotein A' OS=Homo sapiens OX=9606 GN=SNRPA1 PE=1 SV=2	0	73.836	46	12	155	12	255	28.4	8.62	502.07	12	0	246.8	147.6	116.3	75.4	246.8	147.6	116.3	34.1	1.5754e+10	9.42247e+09	7.42295e+09	4.81492e+09	1.43172e+09	1.65409e+09	1.04899e+09	1.42123e+09	1
FALSE	High	Master Protein	P60891	Ribose-phosphate pyrophosphokinase 1 OS=Homo sapiens OX=9606 GN=PRPS1 PE=1 SV=2	0	62.343	46	11	129	5	318	34.8	6.98	434.67	11	0	81.8	48.4	44.8	49.9	81.8	48.4	44.8	99.4	2.39895e+08	1.41751e+08	1.31432e+08	1.46415e+08	2.18016e+07	2.4884e+07	1.85737e+07	4.32176e+07	1
FALSE	High	Master Protein	P46778	60S ribosomal protein L21 OS=Homo sapiens OX=9606 GN=RPL21 PE=1 SV=2	0	60.475	46	10	106	10	160	18.6	10.49	376.88	10	0	87.6	148.6	152.9	146.8	87.6	148.6	152.9	56.3	1.44389e+09	2.44808e+09	2.51974e+09	2.41907e+09	1.31221e+08	4.29755e+08	3.56084e+08	7.14042e+08	1
FALSE	High	Master Protein	Q15126	Phosphomevalonate kinase OS=Homo sapiens OX=9606 GN=PMVK PE=1 SV=3	0	57.547	46	11	69	11	192	22	5.73	217.02	11	0	33	73.1	71.8	59.6	33	73.1	71.8	113.1	8.02102e+07	1.77515e+08	1.74214e+08	1.44755e+08	7.28949e+06	3.11623e+07	2.46195e+07	4.27274e+07	1
FALSE	High	Master Protein	Q15369	Elongin-C OS=Homo sapiens OX=9606 GN=ELOC PE=1 SV=1	0	51.809	46	4	93	4	112	12.5	4.78	333.86	4	0	22.4	37	35.3	36	22.4	37	35.3	144.6	9.40092e+07	1.55409e+08	1.48081e+08	1.51019e+08	8.54353e+06	2.72816e+07	2.09265e+07	4.45765e+07	1
FALSE	High	Master Protein	O15511	Actin-related protein 2/3 complex subunit 5 OS=Homo sapiens OX=9606 GN=ARPC5 PE=1 SV=3	0	50.493	46	6	107	5	151	16.3	5.67	373.77	6	1	142.7	110.1	106.1	92.2	142.7	110.1	106.1	87.6	1.07724e+09	8.31467e+08	8.00666e+08	6.96373e+08	9.78993e+07	1.45962e+08	1.13148e+08	2.0555e+08	1
FALSE	High	Master Protein	P62851	40S ribosomal protein S25 OS=Homo sapiens OX=9606 GN=RPS25 PE=1 SV=1	0	44.624	46	10	160	10	125	13.7	10.11	434.87	10	0	23	53.3	68.1	62.8	23	53.3	68.1	132.8	1.44507e+09	3.34573e+09	4.27385e+09	3.9416e+09	1.31327e+08	5.87334e+08	6.03971e+08	1.16345e+09	1
FALSE	High	Master Protein	Q9Y3D7	Mitochondrial import inner membrane translocase subunit TIM16 OS=Homo sapiens OX=9606 GN=PAM16 PE=1 SV=2	0	44.461	46	4	53	4	125	13.8	9.7	203.25	4	0		26.6	34.7	33.5		26.6	34.7	59.4		3.68556e+07	4.80182e+07	4.64412e+07		6.46991e+06	6.78581e+06	1.37081e+07	1
FALSE	High	Master Protein	Q13257	Mitotic spindle assembly checkpoint protein MAD2A OS=Homo sapiens OX=9606 GN=MAD2L1 PE=1 SV=1	0	41.163	46	8	80	8	205	23.5	5.08	257.11	8	0	73.1	78.5	81.5	68.4	73.1	78.5	81.5	133.4	1.74782e+08	1.87575e+08	1.94852e+08	1.63487e+08	1.58842e+07	3.29283e+07	2.75361e+07	4.82567e+07	1
FALSE	High	Master Protein	P04080	Cystatin-B OS=Homo sapiens OX=9606 GN=CSTB PE=1 SV=2	0	34.295	46	3	48	3	98	11.1	7.56	153.33	3	0	188.5	47.1	31.6	25.6	188.5	47.1	31.6	42.4	3.38584e+08	8.45611e+07	5.67368e+07	4.59397e+07	3.07704e+07	1.48445e+07	8.0179e+06	1.35601e+07	1
FALSE	High	Master Protein	Q9H7C9	Mth938 domain-containing protein OS=Homo sapiens OX=9606 GN=AAMDC PE=1 SV=1	0	33.111	46	6	87	6	122	13.3	8.46	273.36	6	0	53.9	64	62.1	55.9	53.9	64	62.1	44.9	2.25608e+08	2.67652e+08	2.59821e+08	2.33922e+08	2.05032e+07	4.69856e+07	3.67173e+07	6.90471e+07	1
FALSE	High	Master Protein	Q99584	Protein S100-A13 OS=Homo sapiens OX=9606 GN=S100A13 PE=1 SV=1	0	24.194	46	4	29	4	98	11.5	6.16	90.54	4	0	25.2	73.6	80.3	48.8	25.2	73.6	80.3	58.3	3.63452e+07	1.06293e+08	1.16033e+08	7.0503e+07	3.30304e+06	1.86595e+07	1.63975e+07	2.08105e+07	1
FALSE	High	Master Protein	Q15843	NEDD8 OS=Homo sapiens OX=9606 GN=NEDD8 PE=1 SV=1	0	22.976	46	4	34	4	81	9.1	8.43	102.27	4	0	55.5	87.4	105.9	79.8	55.5	87.4	105.9	58.6	2.84082e+07	4.47628e+07	5.42499e+07	4.0887e+07	2.58173e+06	7.858e+06	7.66646e+06	1.20687e+07	1
FALSE	High	Master Protein	P07814	Bifunctional glutamate/proline--tRNA ligase OS=Homo sapiens OX=9606 GN=EPRS1 PE=1 SV=5	0	450.911	45	60	722	59	1512	170.5	7.33	2566.71	60	1	65.5	103.5	129.4	185.1	65.5	103.5	129.4	54.6	1.57941e+09	2.49282e+09	3.11903e+09	4.45997e+09	1.43537e+08	4.37609e+08	4.40773e+08	1.31646e+09	1
FALSE	High	Master Protein	P11216	Glycogen phosphorylase, brain form OS=Homo sapiens OX=9606 GN=PYGB PE=1 SV=5	0	249.95	45	34	329	27	843	96.6	6.86	1113.57	34	0	77.2	165.3	213.2	235.6	77.2	165.3	213.2	67.4	6.94133e+08	1.48726e+09	1.91821e+09	2.11992e+09	6.30827e+07	2.61085e+08	2.71076e+08	6.25739e+08	1
FALSE	High	Master Protein	Q8WUM4	Programmed cell death 6-interacting protein OS=Homo sapiens OX=9606 GN=PDCD6IP PE=1 SV=1	0	245.487	45	40	503	40	868	96	6.52	1645.39	40	0	45.7	115.6	134.7	156.1	45.7	115.6	134.7	61.2	1.32001e+09	3.33665e+09	3.88686e+09	4.50654e+09	1.19962e+08	5.85741e+08	5.49282e+08	1.3302e+09	1
FALSE	High	Master Protein	P06748	Nucleophosmin OS=Homo sapiens OX=9606 GN=NPM1 PE=1 SV=2	0	228.286	45	16	477	16	294	32.6	4.78	2015.32	16	0	16.5	34.9	30.8	23.9	16.5	34.9	30.8	48.8	9.29416e+08	1.96635e+09	1.73882e+09	1.34832e+09	8.44652e+07	3.45187e+08	2.45726e+08	3.97985e+08	1
FALSE	High	Master Protein	Q92499	ATP-dependent RNA helicase DDX1 OS=Homo sapiens OX=9606 GN=DDX1 PE=1 SV=2	0	225.433	45	27	310	27	740	82.4	7.23	1118.65	27	0	51.4	113.3	165.5	202.3	51.4	113.3	165.5	125.1	9.39108e+08	2.07162e+09	3.02673e+09	3.69892e+09	8.5346e+07	3.63667e+08	4.2773e+08	1.09182e+09	1
FALSE	High	Master Protein	P47897	Glutamine--tRNA ligase OS=Homo sapiens OX=9606 GN=QARS1 PE=1 SV=1	0	205.231	45	34	291	33	775	87.7	7.15	940.97	34	0	138.3	149	160.9	175.1	138.3	149	160.9	236.5	2.0296e+09	2.1858e+09	2.36058e+09	2.5687e+09	1.84449e+08	3.83713e+08	3.33592e+08	7.58208e+08	1
FALSE	High	Master Protein	P51659	Peroxisomal multifunctional enzyme type 2 OS=Homo sapiens OX=9606 GN=HSD17B4 PE=1 SV=3	0	189.664	45	25	281	25	736	79.6	8.84	999.13	25	0	120	99.3	108.1	125.2	120	99.3	108.1	138.8	8.24594e+08	6.81892e+08	7.42203e+08	8.59888e+08	7.49389e+07	119704517	1.04886e+08	2.53814e+08	1
FALSE	High	Master Protein	O60568	Multifunctional procollagen lysine hydroxylase and glycosyltransferase LH3 OS=Homo sapiens OX=9606 GN=PLOD3 PE=1 SV=1	0	168.849	45	26	280	26	738	84.7	6.05	909.72	26	0	98	148.4	155.2	150.5	98	148.4	155.2	91	1.00136e+09	1.51644e+09	1.58616e+09	1.53719e+09	9.10032e+07	2.66207e+08	2.24152e+08	4.53735e+08	1
FALSE	High	Master Protein	Q9UH65	Switch-associated protein 70 OS=Homo sapiens OX=9606 GN=SWAP70 PE=1 SV=1	0	166.814	45	31	231	31	585	69	5.87	743.67	31	0	78.4	90.9	143.9	197.6	78.4	90.9	143.9	86.5	5.81628e+08	6.74039e+08	1.06727e+09	1.46583e+09	5.28583e+07	1.18326e+08	1.50825e+08	4.32672e+08	1
FALSE	High	Master Protein	O00232	26S proteasome non-ATPase regulatory subunit 12 OS=Homo sapiens OX=9606 GN=PSMD12 PE=1 SV=3	0	156.994	45	21	229	21	456	52.9	7.65	766.39	21	0	179.7	154	125.5	125.6	179.7	154	125.5	270.4	1.89358e+09	1.62291e+09	1.32266e+09	1.32308e+09	1.72088e+08	2.84898e+08	1.86915e+08	3.90535e+08	1
FALSE	High	Master Protein	P20700	Lamin-B1 OS=Homo sapiens OX=9606 GN=LMNB1 PE=1 SV=2	0	146.171	45	25	212	24	586	66.4	5.16	671.44	25	0	95.5	79.2	98.1	83.1	95.5	79.2	98.1	186.8	1.2504e+09	1.03688e+09	1.28385e+09	1.08775e+09	1.13636e+08	1.82023e+08	1.8143e+08	3.21073e+08	1
FALSE	High	Master Protein	P15880	40S ribosomal protein S2 OS=Homo sapiens OX=9606 GN=RPS2 PE=1 SV=2	0	138.519	45	17	315	17	293	31.3	10.24	1092.07	17	0	171.8	139.2	123.4	92.5	171.8	139.2	123.4	47.6	7.20884e+09	5.8428e+09	5.17996e+09	3.88103e+09	6.55138e+08	1.02569e+09	7.3202e+08	1.14557e+09	1
FALSE	High	Master Protein	Q16222	UDP-N-acetylhexosamine pyrophosphorylase OS=Homo sapiens OX=9606 GN=UAP1 PE=1 SV=3	0	138.109	45	22	207	20	522	58.7	6.33	650.29	22	2	142.5	150	160.1	143	142.5	150	160.1	81.7	1.27682e+09	1.344e+09	1.43436e+09	1.28066e+09	1.16037e+08	2.35936e+08	2.027e+08	3.78015e+08	1
FALSE	High	Master Protein	P63241	Eukaryotic translation initiation factor 5A-1 OS=Homo sapiens OX=9606 GN=EIF5A PE=1 SV=2	0	137.616	45	14	455	14	154	16.8	5.24	1645.14	14	0	64.1	64.3	60.7	55.3	64.1	64.3	60.7	164	3.91959e+09	3.93519e+09	3.70976e+09	3.38122e+09	3.56211e+08	6.90814e+08	5.24254e+08	9.9804e+08	1
FALSE	High	Master Protein	P30566	Adenylosuccinate lyase OS=Homo sapiens OX=9606 GN=ADSL PE=1 SV=2	0	135.995	45	16	177	16	484	54.9	7.11	659.1	16	0	71.9	63.8	66	88.3	71.9	63.8	66	69.4	5.09203e+08	4.51399e+08	4.67485e+08	6.24768e+08	4.62763e+07	7.9242e+07	6.60638e+07	184413790	1
FALSE	High	Master Protein	Q9H4A4	Aminopeptidase B OS=Homo sapiens OX=9606 GN=RNPEP PE=1 SV=2	0	132.054	45	24	183	24	650	72.5	5.74	580.95	24	0	119.7	204.1	203.7	166.1	119.7	204.1	203.7	68.6	7.85179e+08	1.33848e+09	1.33565e+09	1.08945e+09	7.13569e+07	2.34966e+08	1.8875e+08	3.21573e+08	1
FALSE	High	Master Protein	Q15008	26S proteasome non-ATPase regulatory subunit 6 OS=Homo sapiens OX=9606 GN=PSMD6 PE=1 SV=1	0	121.925	45	19	167	19	389	45.5	5.62	512.79	19	0	214.8	139.4	112.7	132.8	214.8	139.4	112.7	91.2	1.33113e+09	8.63576e+08	6.98565e+08	8.23015e+08	1.20972e+08	1.51599e+08	9.87194e+07	2.4293e+08	1
FALSE	High	Master Protein	P00352	Aldehyde dehydrogenase 1A1 OS=Homo sapiens OX=9606 GN=ALDH1A1 PE=1 SV=2	0	116.002	45	20	146	17	501	54.8	6.73	503.15	20	1	219.9	162	155.2	146.7	219.9	162	155.2	262.2	1.72412e+09	1.27006e+09	1.21674e+09	1.15019e+09	1.56688e+08	222956057	1.71947e+08	3.39503e+08	1
FALSE	High	Master Protein	P14868	Aspartate--tRNA ligase, cytoplasmic OS=Homo sapiens OX=9606 GN=DARS1 PE=1 SV=2	0	115.179	45	18	236	18	501	57.1	6.55	754.49	18	0	236.4	148	141.8	88.3	236.4	148	141.8	162.3	1.67411e+10	1.04791e+10	1.00379e+10	6.25244e+09	1.52142e+09	1.83957e+09	1.41853e+09	1.84554e+09	1
FALSE	High	Master Protein	Q12849	G-rich sequence factor 1 OS=Homo sapiens OX=9606 GN=GRSF1 PE=1 SV=3	0	110.329	45	15	141	15	480	53.1	6.19	499.97	15	0	14.6	43.4	27.4	26.6	14.6	43.4	27.4	56.1	5.27605e+07	1.56295e+08	9.8568e+07	9.57307e+07	4.79486e+06	2.74371e+07	1.39294e+07	2.8257e+07	1
FALSE	High	Master Protein	Q13451	Peptidyl-prolyl cis-trans isomerase FKBP5 OS=Homo sapiens OX=9606 GN=FKBP5 PE=1 SV=2	0	102.168	45	17	147	17	457	51.2	5.9	506.43	17	0	73.2	118.7	150.3	126.9	73.2	118.7	150.3	94	3.37848e+08	5.48097e+08	6.93824e+08	5.86079e+08	3.07035e+07	9.62172e+07	9.80495e+07	1.72994e+08	1
FALSE	High	Master Protein	P22570	NADPH:adrenodoxin oxidoreductase, mitochondrial OS=Homo sapiens OX=9606 GN=FDXR PE=1 SV=3	0	99.523	45	18	163	18	491	53.8	8.44	514.05	18	0	72	72.8	86.1	85.2	72	72.8	86.1	46	3.08516e+08	3.11966e+08	3.68914e+08	3.65123e+08	2.80379e+07	5.47648e+07	52134071	1.07774e+08	1
FALSE	High	Master Protein	Q14554	Protein disulfide-isomerase A5 OS=Homo sapiens OX=9606 GN=PDIA5 PE=1 SV=1	0	95.227	45	17	159	17	519	59.6	7.91	519.07	17	0	100.2	115.7	96.8	104.2	100.2	115.7	96.8	228.3	4.82471e+08	5.57078e+08	4.65924e+08	5.01781e+08	4.38469e+07	97793801	6.58432e+07	1.48111e+08	1
FALSE	High	Master Protein	P35270	Sepiapterin reductase OS=Homo sapiens OX=9606 GN=SPR PE=1 SV=1	0	94.549	45	9	118	9	261	28	8.05	459.11	9	0	7.6	54	42.9	45.9	7.6	54	42.9	23.1	2.01466e+07	1.43418e+08	1.14155e+08	1.22028e+08	1.83092e+06	2.51767e+07	1.61322e+07	3.60192e+07	1
FALSE	High	Master Protein	Q96P16	Regulation of nuclear pre-mRNA domain-containing protein 1A OS=Homo sapiens OX=9606 GN=RPRD1A PE=1 SV=1	0	93.432	45	13	116	9	312	35.7	7.55	409.58	13	4	48.4	37.6	33.4	20.3	48.4	37.6	33.4	93.6	1.35141e+08	1.04929e+08	9.3296e+07	5.66802e+07	1.22815e+07	1.84201e+07	1.31844e+07	1.67304e+07	1
FALSE	High	Master Protein	P31689	DnaJ homolog subfamily A member 1 OS=Homo sapiens OX=9606 GN=DNAJA1 PE=1 SV=2	0	90.827	45	13	169	13	397	44.8	7.08	554.08	13	0	99.2	78.3	79	74.8	99.2	78.3	79	78.1	5.26053e+08	4.15153e+08	4.1886e+08	3.96602e+08	4.78076e+07	7.2879e+07	5.91923e+07	1.17066e+08	1
FALSE	High	Master Protein	O75436	Vacuolar protein sorting-associated protein 26A OS=Homo sapiens OX=9606 GN=VPS26A PE=1 SV=2	0	77.302	45	12	118	10	327	38.1	6.57	380.24	12	2	120	64.7	60	57	120	64.7	60	157.1	1.12765e+09	6.08389e+08	5.63788e+08	5.35713e+08	1.0248e+08	1.06801e+08	7.96732e+07	1.58127e+08	1
FALSE	High	Master Protein	P15121	Aldo-keto reductase family 1 member B1 OS=Homo sapiens OX=9606 GN=AKR1B1 PE=1 SV=3	0	72.969	45	10	135	9	316	35.8	6.98	420.79	10	0	206.9	123.6	99.2	112.1	206.9	123.6	99.2	37.7	1.28474e+09	7.67421e+08	6.15787e+08	6.95906e+08	1.16757e+08	1.34719e+08	87021550	205411559	1
FALSE	High	Master Protein	Q04323	UBX domain-containing protein 1 OS=Homo sapiens OX=9606 GN=UBXN1 PE=1 SV=2	0	70.276	45	9	82	9	297	33.3	5.25	306.99	9	0	26.9	33.4	46.5	39.4	26.9	33.4	46.5	25	6.78681e+07	8.42483e+07	1.17422e+08	9.96081e+07	6167839	1.47896e+07	1.65938e+07	2.94015e+07	1
FALSE	High	Master Protein	Q9GZZ1	N-alpha-acetyltransferase 50 OS=Homo sapiens OX=9606 GN=NAA50 PE=1 SV=1	0	66.655	45	12	101	12	169	19.4	8.81	331.7	12	0	130.5	123.3	99.3	87.2	130.5	123.3	99.3	146.7	4.67368e+08	4.41288e+08	3.55427e+08	3.12294e+08	4.24743e+07	7.7467e+07	5.02281e+07	9.21802e+07	1
FALSE	High	Master Protein	Q9H2J4	Phosducin-like protein 3 OS=Homo sapiens OX=9606 GN=PDCL3 PE=1 SV=1	0	65.389	45	9	99	9	239	27.6	4.84	335.99	9	0	73.6	57.4	53.6	39.9	73.6	57.4	53.6	143	1.86348e+08	1.45523e+08	1.35729e+08	1.01047e+08	1.69353e+07	2.55462e+07	1.91809e+07	2.98262e+07	1
FALSE	High	Master Protein	Q8TAE8	Growth arrest and DNA damage-inducible proteins-interacting protein 1 OS=Homo sapiens OX=9606 GN=GADD45GIP1 PE=1 SV=1	0	62.168	45	9	66	9	222	25.4	10.02	240.27	9	0	13.5	48	35.6	30.3	13.5	48	35.6	95.3	2.0367e+07	7.2188e+07	5.3592e+07	4.55672e+07	1.85095e+06	1.26724e+07	7.57349e+06	1.34501e+07	1
FALSE	High	Master Protein	P10301	Ras-related protein R-Ras OS=Homo sapiens OX=9606 GN=RRAS PE=1 SV=1	0	49.462	45	7	70	5	218	23.5	6.93	264.94	7	0	229.2	182.7	153.8	151.5	229.2	182.7	153.8	142.9	2.03903e+08	1.6253e+08	1.36847e+08	1.34825e+08	1.85307e+07	2.85318e+07	1.93389e+07	3.97966e+07	1
FALSE	High	Master Protein	Q9Y3A5	Ribosome maturation protein SBDS OS=Homo sapiens OX=9606 GN=SBDS PE=1 SV=4	0	48.244	45	11	96	11	250	28.7	8.75	318.26	11	0	134.2	90.7	57.3	69.2	134.2	90.7	57.3	34.9	6.63838e+08	4.48795e+08	2.83396e+08	3.42255e+08	6.03295e+07	7.87848e+07	4.00488e+07	101023780	1
FALSE	High	Master Protein	Q9UBW8	COP9 signalosome complex subunit 7a OS=Homo sapiens OX=9606 GN=COPS7A PE=1 SV=1	0	45.829	45	9	56	9	275	30.3	8.22	201.18	9	0	106.2	60.4	46.2	48.6	106.2	60.4	46.2	297.2	2.33569e+08	1.32903e+08	1.01545e+08	1.06885e+08	2.12267e+07	2.33308e+07	1.43501e+07	3.15495e+07	1
FALSE	High	Master Protein	Q9NRX2	39S ribosomal protein L17, mitochondrial OS=Homo sapiens OX=9606 GN=MRPL17 PE=1 SV=1	0	44.138	45	9	59	9	175	20	10.11	188.73	9	0	59.3	46.8	41.2	35.3	59.3	46.8	41.2	31.9	1.2453e+08	9.82266e+07	8.64073e+07	7.4175e+07	1.13173e+07	1.72434e+07	1.22109e+07	2.18944e+07	1
FALSE	High	Master Protein	P01111	GTPase NRas OS=Homo sapiens OX=9606 GN=NRAS PE=1 SV=1	0	41.347	45	7	69	1	189	21.2	5.17	234.21	7	7	142.9	120.6	103.3	86.6	142.9	120.6	103.3	251.8	5.24205e+08	4.42485e+08	3.78682e+08	3.17472e+08	4.76396e+07	7.76772e+07	5.35145e+07	93708598	1
FALSE	High	Master Protein	P01112	GTPase HRas OS=Homo sapiens OX=9606 GN=HRAS PE=1 SV=1	0	39.65	45	7	57	2	189	21.3	5.31	196.44	7	0	163	97.9	161.3	79	163	97.9	161.3	33.4	5.43137e+07	3.26068e+07	5.37564e+07	2.6313e+07	4.93602e+06	5.72404e+06	7.59672e+06	7.76686e+06	1
FALSE	High	Master Protein	P19388	DNA-directed RNA polymerases I, II, and III subunit RPABC1 OS=Homo sapiens OX=9606 GN=POLR2E PE=1 SV=4	0	34.967	45	7	64	7	210	24.5	5.95	200.22	7	0	48.8	26.7	35.6	28.9	48.8	26.7	35.6	91.5	8.47451e+07	4.64303e+07	6.18677e+07	5.00908e+07	7.70162e+06	8.15073e+06	8.74299e+06	1.47854e+07	1
FALSE	High	Master Protein	P61225	Ras-related protein Rap-2b OS=Homo sapiens OX=9606 GN=RAP2B PE=1 SV=1	0	27.897	45	6	57	3	183	20.5	4.81	176.1	6	3	104.9	97.2	99.8	111	104.9	97.2	99.8	50.3	1.5505e+08	1.43677e+08	1.47455e+08	1.64067e+08	1.40909e+07	2.52221e+07	2.0838e+07	4.8428e+07	1
FALSE	High	Master Protein	Q6P5R6	60S ribosomal protein L22-like 1 OS=Homo sapiens OX=9606 GN=RPL22L1 PE=1 SV=2	0	24.679	45	4	24	4	122	14.6	9.38	80.83	4	0	66.1	229.3	203.2	226.3	66.1	229.3	203.2	91.7	7.76245e+07	2.69236e+08	2.38542e+08	2.65713e+08	7.0545e+06	4.72637e+07	33710120	78430814	1
FALSE	High	Master Protein	Q14974	Importin subunit beta-1 OS=Homo sapiens OX=9606 GN=KPNB1 PE=1 SV=2	0	429.987	44	32	876	32	876	97.1	4.78	3318.09	32	0	16.7	43.9	67.9	84.5	16.7	43.9	67.9	36.5	1.6703e+09	4.3983e+09	6.79749e+09	8.45645e+09	1.51797e+08	7.72112e+08	9.60604e+08	2.4961e+09	1
FALSE	High	Master Protein	P15144	Aminopeptidase N OS=Homo sapiens OX=9606 GN=ANPEP PE=1 SV=4	0	360.875	44	43	399	43	967	109.5	5.48	1375.78	43	0	136.2	178.2	289.3	287.5	136.2	178.2	289.3	39.1	3.67017e+09	4.80284e+09	7.79658e+09	7.7493e+09	3.33544e+08	8.43127e+08	1.10179e+09	2.28737e+09	1
FALSE	High	Master Protein	P54886	Delta-1-pyrroline-5-carboxylate synthase OS=Homo sapiens OX=9606 GN=ALDH18A1 PE=1 SV=2	0	238.507	44	30	363	30	795	87.2	7.12	1236.85	30	0	76.1	73.5	73.5	86.4	76.1	73.5	73.5	88.3	2.14951e+09	2.07581e+09	2.07766e+09	2.44125e+09	1.95347e+08	3.64403e+08	2.93609e+08	7.20587e+08	1
FALSE	High	Master Protein	P21399	Cytoplasmic aconitate hydratase OS=Homo sapiens OX=9606 GN=ACO1 PE=1 SV=3	0	190.963	44	28	221	28	889	98.3	6.68	724.96	28	0	150.7	188.3	229.3	251.9	150.7	188.3	229.3	9.5	1.20384e+09	1.5036e+09	1.83153e+09	2.01195e+09	1.09405e+08	2.63953e+08	2.58827e+08	5.93869e+08	1
FALSE	High	Master Protein	P00367	Glutamate dehydrogenase 1, mitochondrial OS=Homo sapiens OX=9606 GN=GLUD1 PE=1 SV=2	0	178.36	44	22	324	22	558	61.4	7.8	1098.24	22	0	139.1	107.6	101.5	97.2	139.1	107.6	101.5	55.9	2.35421e+09	1.82094e+09	1.71769e+09	1.6449e+09	2.1395e+08	3.19662e+08	2.42739e+08	4.85528e+08	1
FALSE	High	Master Protein	P30837	Aldehyde dehydrogenase X, mitochondrial OS=Homo sapiens OX=9606 GN=ALDH1B1 PE=1 SV=4	0	172.673	44	20	208	18	517	57.2	6.99	760.63	20	2	21.4	23.9	22.3	23.1	21.4	23.9	22.3	206.6	2.0187e+08	2.25113e+08	2.10236e+08	2.17451e+08	1.83459e+07	3.95181e+07	2.971e+07	6.41852e+07	1
FALSE	High	Master Protein	P31150	Rab GDP dissociation inhibitor alpha OS=Homo sapiens OX=9606 GN=GDI1 PE=1 SV=2	0	165.689	44	18	254	9	447	50.6	5.14	1008.48	18	0	145	160	178.2	172.3	145	160	178.2	278	3.49154e+08	3.85292e+08	4.29126e+08	4.14909e+08	3.17311e+07	6.76371e+07	6.0643e+07	122469288	1
FALSE	High	Master Protein	O75832	26S proteasome non-ATPase regulatory subunit 10 OS=Homo sapiens OX=9606 GN=PSMD10 PE=1 SV=1	0	144.641	44	13	203	13	226	24.4	6.1	701.02	13	0	57.6	51.9	46.7	40.2	57.6	51.9	46.7	111.3	6.03981e+08	5.44369e+08	4.90299e+08	4.21726e+08	5.48897e+07	9.55627e+07	6.92879e+07	1.24481e+08	1
FALSE	High	Master Protein	P16435	NADPH--cytochrome P450 reductase OS=Homo sapiens OX=9606 GN=POR PE=1 SV=2	0	132.095	44	23	193	23	677	76.6	5.58	660.59	23	0	88.5	136.9	136.1	124.1	88.5	136.9	136.1	83.9	4.93952e+08	7.6419e+08	7.59834e+08	6.9304e+08	4.48902e+07	1.34152e+08	1.07378e+08	2.04566e+08	1
FALSE	High	Master Protein	P40926	Malate dehydrogenase, mitochondrial OS=Homo sapiens OX=9606 GN=MDH2 PE=1 SV=3	0	123.196	44	12	338	12	338	35.5	8.68	1239.57	12	0	85.2	50.2	45.4	46.4	85.2	50.2	45.4	52.8	5.76883e+09	3.39752e+09	3.07333e+09	3.14013e+09	5.2427e+08	5.96426e+08	4.34316e+08	9.26878e+08	1
FALSE	High	Master Protein	P62241	40S ribosomal protein S8 OS=Homo sapiens OX=9606 GN=RPS8 PE=1 SV=2	0	119.616	44	16	224	16	208	24.2	10.32	745.27	16	0	28.2	151.6	221.8	125.1	28.2	151.6	221.8	27.1	9.9426e+08	5.34502e+09	7.8175e+09	4.40833e+09	9.03582e+07	9.38305e+08	1.10475e+09	1.30121e+09	1
FALSE	High	Master Protein	P05141	ADP/ATP translocase 2 OS=Homo sapiens OX=9606 GN=SLC25A5 PE=1 SV=7	0	108.38	44	15	310	3	298	32.8	9.69	926.72	15	14	100.9	129.6	112.4	102.6	100.9	129.6	112.4	65	6.45009e+09	8.28387e+09	7.1835e+09	6.55806e+09	5.86183e+08	1.45421e+09	1.01516e+09	1.93575e+09	1
FALSE	High	Master Protein	P62910	60S ribosomal protein L32 OS=Homo sapiens OX=9606 GN=RPL32 PE=1 SV=2	0	107.732	44	13	207	13	135	15.9	11.33	613.82	13	0	73.4	140.9	191.9	119.4	73.4	140.9	191.9	214.5	1.25386e+09	2.40787e+09	3.27932e+09	2.04041e+09	1.1395e+08	4.22696e+08	4.63425e+08	6.02271e+08	1
FALSE	High	Master Protein	P30084	Enoyl-CoA hydratase, mitochondrial OS=Homo sapiens OX=9606 GN=ECHS1 PE=1 SV=4	0	107.68	44	13	222	13	290	31.4	8.07	748.8	13	0	30.5	57.5	52.9	63	30.5	57.5	52.9	99.2	2.80866e+08	5.30274e+08	4.87414e+08	5.80469e+08	2.55251e+07	9.30883e+07	6.88802e+07	1.71338e+08	1
FALSE	High	Master Protein	P49755	Transmembrane emp24 domain-containing protein 10 OS=Homo sapiens OX=9606 GN=TMED10 PE=1 SV=2	0	101.088	44	9	223	9	219	25	7.44	893.59	9	0	42.7	84.2	84.4	83.3	42.7	84.2	84.4	159.4	6.60309e+08	1.3033e+09	1.30659e+09	1.29029e+09	6.00088e+07	228791644	1.84645e+08	3.80856e+08	1
FALSE	High	Master Protein	P12235	ADP/ATP translocase 1 OS=Homo sapiens OX=9606 GN=SLC25A4 PE=1 SV=4	0	96.908	44	14	201	3	298	33	9.76	628.3	14	1	119.6	142.4	111	88.9	119.6	142.4	111	200.3	2.2467e+08	2.67576e+08	2.0854e+08	1.66942e+08	2.0418e+07	4.69723e+07	29470426	4.92764e+07	1
FALSE	High	Master Protein	P49593	Protein phosphatase 1F OS=Homo sapiens OX=9606 GN=PPM1F PE=1 SV=3	0	94.981	44	14	88	14	454	49.8	5.1	291.48	14	0	3.2	180.9	207.6	234.7	3.2	180.9	207.6	23.7	6.83023e+06	3.86716e+08	4.4378e+08	5.01724e+08	620730	6.7887e+07	62713885	1.48095e+08	1
FALSE	High	Master Protein	Q15645	Pachytene checkpoint protein 2 homolog OS=Homo sapiens OX=9606 GN=TRIP13 PE=1 SV=2	0	94.942	44	15	125	15	432	48.5	6.09	437.24	15	0	247.4	217.9	89	111.7	247.4	217.9	89	163.2	2.09998e+09	1.84941e+09	7.55483e+08	9.48419e+08	1.90846e+08	3.2466e+08	1.06763e+08	2.79946e+08	1
FALSE	High	Master Protein	P63244	Receptor of activated protein C kinase 1 OS=Homo sapiens OX=9606 GN=RACK1 PE=1 SV=3	0	92.761	44	12	204	12	317	35.1	7.69	693.89	12	0	179.6	124.1	104.3	111.1	179.6	124.1	104.3	21	6.10272e+09	4.21502e+09	3.54456e+09	3.77477e+09	5.54614e+08	7.39936e+08	5.00909e+08	1.11421e+09	1
FALSE	High	Master Protein	P32119	Peroxiredoxin-2 OS=Homo sapiens OX=9606 GN=PRDX2 PE=1 SV=5	0	88.479	44	13	277	12	198	21.9	5.97	837.03	13	0	67.7	63.4	53.3	46.9	67.7	63.4	53.3	315.8	2.82859e+09	2.65064e+09	2.22741e+09	1.95975e+09	2.57061e+08	4.65314e+08	3.14773e+08	5.78463e+08	1
FALSE	High	Master Protein	P00492	Hypoxanthine-guanine phosphoribosyltransferase OS=Homo sapiens OX=9606 GN=HPRT1 PE=1 SV=2	0	87.152	44	9	213	9	218	24.6	6.68	656.29	9	0	34.8	20.8	18	16.4	34.8	20.8	18	268.8	1.0579e+09	6.3273e+08	5.48811e+08	5.00148e+08	9.61416e+07	1.11074e+08	7.75567e+07	1.47629e+08	1
FALSE	High	Master Protein	Q07021	Complement component 1 Q subcomponent-binding protein, mitochondrial OS=Homo sapiens OX=9606 GN=C1QBP PE=1 SV=1	0	84.798	44	9	155	9	282	31.3	4.84	618	9	0	21.1	22.9	29.1	39.3	21.1	22.9	29.1	116.5	3.32502e+08	3.6015e+08	4.58092e+08	6.19021e+08	3.02177e+07	6.32235e+07	6.47364e+07	1.82717e+08	1
FALSE	High	Master Protein	Q13564	NEDD8-activating enzyme E1 regulatory subunit OS=Homo sapiens OX=9606 GN=NAE1 PE=1 SV=1	0	84.277	44	16	87	16	534	60.2	5.4	276.85	16	0	124.4	175.4	174.9	128.6	124.4	175.4	174.9	84	3.97402e+08	5.60373e+08	5.58871e+08	4.11027e+08	3.61158e+07	9.83722e+07	7.89783e+07	1.21323e+08	1
FALSE	High	Master Protein	Q7L0Y3	tRNA methyltransferase 10 homolog C OS=Homo sapiens OX=9606 GN=TRMT10C PE=1 SV=2	0	78.706	44	15	92	15	403	47.3	9.36	285.35	15	0	13.4	44.1	36.3	43.5	13.4	44.1	36.3	5.3	3.40476e+07	1.11882e+08	9.21982e+07	1.10311e+08	3.09424e+06	1.96407e+07	1.30292e+07	3.25608e+07	1
FALSE	High	Master Protein	Q9NUQ9	CYFIP-related Rac1 interactor B OS=Homo sapiens OX=9606 GN=CYRIB PE=1 SV=1	0	77.636	44	11	104	10	324	36.7	6.06	338.79	11	1	46.2	89.7	83.3	96.8	46.2	89.7	83.3	147.8	9.30661e+07	1.80647e+08	1.67595e+08	1.94822e+08	8.45783e+06	3.17121e+07	2.36842e+07	5.75059e+07	1
FALSE	High	Master Protein	O75828	Carbonyl reductase [NADPH] 3 OS=Homo sapiens OX=9606 GN=CBR3 PE=1 SV=3	0	76.586	44	11	129	8	277	30.8	6.18	454.54	11	0	87.4	59.5	45.3	41.8	87.4	59.5	45.3	182.7	1.0437e+08	7.10535e+07	5.40706e+07	4.99209e+07	9.48516e+06	1.24733e+07	7.64112e+06	1.47352e+07	1
FALSE	High	Master Protein	P47985	Cytochrome b-c1 complex subunit Rieske, mitochondrial OS=Homo sapiens OX=9606 GN=UQCRFS1 PE=1 SV=2	0	73.713	44	10	76	10	274	29.6	8.32	275.12	10	0	103.6	77.4	91.5	71.1	103.6	77.4	91.5	148.9	2.67164e+08	1.99655e+08	2.36056e+08	1.83393e+08	2.42798e+07	3.50489e+07	3.33588e+07	5.41324e+07	1
FALSE	High	Master Protein	O60870	DNA/RNA-binding protein KIN17 OS=Homo sapiens OX=9606 GN=KIN PE=1 SV=2	0	73.265	44	14	63	14	393	45.3	8.95	211.39	14	0	92.5	44.4	49	40.8	92.5	44.4	49	108.9	1.95894e+08	9.40666e+07	1.03689e+08	8.64608e+07	1.78028e+07	1.65132e+07	1.4653e+07	2.55208e+07	1
FALSE	High	Master Protein	Q8WXX5	DnaJ homolog subfamily C member 9 OS=Homo sapiens OX=9606 GN=DNAJC9 PE=1 SV=1	0	72.417	44	12	83	12	260	29.9	5.73	292.58	12	0	15.2	25	25.3	34.5	15.2	25	25.3	98	4.21291e+07	6.92278e+07	7.00069e+07	9.54425e+07	3.82868e+06	1.21528e+07	9.8932e+06	2.81719e+07	1
FALSE	High	Master Protein	P28161	Glutathione S-transferase Mu 2 OS=Homo sapiens OX=9606 GN=GSTM2 PE=1 SV=2	0	71.343	44	10	119	5	218	25.7	6.37	387.03	10	6	36.3	49.6	45.3	35.2	36.3	49.6	45.3	112	2.60234e+08	3.55805e+08	3.25013e+08	2.52855e+08	2.365e+07	6.24607e+07	4.593e+07	7.46354e+07	1
FALSE	High	Master Protein	O43447	Peptidyl-prolyl cis-trans isomerase H OS=Homo sapiens OX=9606 GN=PPIH PE=1 SV=1	0	63.586	44	9	128	9	177	19.2	8.07	425.77	9	0	35.1	30.5	20.2	18.3	35.1	30.5	20.2	22.6	1.73876e+08	1.51247e+08	1.00114e+08	9.06003e+07	1.58018e+07	2.65511e+07	14147931	26742627	1
FALSE	High	Master Protein	Q9BVG4	Protein PBDC1 OS=Homo sapiens OX=9606 GN=PBDC1 PE=1 SV=1	0	62.784	44	12	99	12	233	26	4.79	304.06	12	0	84.4	52.9	42.3	33.6	84.4	52.9	42.3	207.3	2.75049e+08	1.72362e+08	1.38036e+08	1.09591e+08	2.49964e+07	3.02578e+07	1.95069e+07	3.23482e+07	1
FALSE	High	Master Protein	Q9NX46	ADP-ribosylhydrolase ARH3 OS=Homo sapiens OX=9606 GN=ADPRS PE=1 SV=1	0	58.842	44	10	74	10	363	38.9	5.07	266.47	10	0	82.3	44.1	25.1	47.6	82.3	44.1	25.1	59.4	1.50341e+08	8.06092e+07	4.57784e+07	8.68516e+07	1.3663e+07	1.41508e+07	6.4693e+06	2.56361e+07	1
FALSE	High	Master Protein	Q9UKD2	mRNA turnover protein 4 homolog OS=Homo sapiens OX=9606 GN=MRTO4 PE=1 SV=2	0	51.312	44	11	84	11	239	27.5	8.29	244.88	11	0	100.8	77	58	61.3	100.8	77	58	145.2	4.96386e+08	3.79375e+08	2.8538e+08	3.01711e+08	4.51115e+07	6.65984e+07	4.03292e+07	89056387	1
FALSE	High	Master Protein	Q9H773	dCTP pyrophosphatase 1 OS=Homo sapiens OX=9606 GN=DCTPP1 PE=1 SV=1	0	51.306	44	10	73	10	170	18.7	5.03	205.81	10	0	18.7	27.6	32.1	23.6	18.7	27.6	32.1	27.6	5.59296e+07	8.24297e+07	9.57035e+07	7.05443e+07	5.08287e+06	1.44703e+07	1.35246e+07	2.08227e+07	1
FALSE	High	Master Protein	Q9GZN8	UPF0687 protein C20orf27 OS=Homo sapiens OX=9606 GN=C20orf27 PE=1 SV=3	0	51.09	44	5	65	5	174	19.3	6.84	226.16	5	0	70.2	61.3	49.1	55.1	70.2	61.3	49.1	282.7	7.67039e+07	6.6945e+07	5.36403e+07	6.02086e+07	6.97083e+06	1.1752e+07	7.58032e+06	1.77719e+07	1
FALSE	High	Master Protein	O95816	BAG family molecular chaperone regulator 2 OS=Homo sapiens OX=9606 GN=BAG2 PE=1 SV=1	0	49.931	44	8	71	8	211	23.8	6.7	236.19	8	0	45.1	49.7	43.3	38.4	45.1	49.7	43.3	64.9	1.28439e+08	1.41539e+08	1.23164e+08	1.09265e+08	1.16725e+07	2.48468e+07	1.74052e+07	3.22518e+07	1
FALSE	High	Master Protein	O75340	Programmed cell death protein 6 OS=Homo sapiens OX=9606 GN=PDCD6 PE=1 SV=1	0	44.293	44	8	79	8	191	21.9	5.4	249.62	8	0	53.8	43.4	30.6	25.8	53.8	43.4	30.6	113.5	1.71097e+08	1.37987e+08	9.72078e+07	8.19262e+07	1.55493e+07	2.42233e+07	1.37372e+07	2.41823e+07	1
FALSE	High	Master Protein	P05161	Ubiquitin-like protein ISG15 OS=Homo sapiens OX=9606 GN=ISG15 PE=1 SV=5	0	34.703	44	5	41	5	165	17.9	7.44	131.64	5	0	221.8	174	159.9	149.6	221.8	174	159.9	49.7	3.21383e+08	2.52088e+08	2.31647e+08	2.16702e+08	2.92072e+07	4.42535e+07	3.27357e+07	6.39641e+07	1
FALSE	High	Master Protein	P62942	Peptidyl-prolyl cis-trans isomerase FKBP1A OS=Homo sapiens OX=9606 GN=FKBP1A PE=1 SV=2	0	33.979	44	3	98	3	108	11.9	8.16	353.83	3	0	154.8	101.9	85.1	78	154.8	101.9	85.1	53.6	1.78971e+09	1.17858e+09	9.83752e+08	9.02173e+08	1.62648e+08	2.06897e+08	1.39021e+08	2.66296e+08	1
FALSE	High	Master Protein	Q13084	39S ribosomal protein L28, mitochondrial OS=Homo sapiens OX=9606 GN=MRPL28 PE=1 SV=4	0	30.789	44	8	37	8	256	30.1	8.29	113	8	0	86.6	50.5	34.5	57.7	86.6	50.5	34.5	113.8	5.00001e+07	2.91893e+07	1.9916e+07	3.33035e+07	4.544e+06	5.12411e+06	2.81448e+06	9.83023e+06	1
FALSE	High	Master Protein	P35080	Profilin-2 OS=Homo sapiens OX=9606 GN=PFN2 PE=1 SV=3	0	29.903	44	5	56	5	140	15	6.99	192.33	5	0	116.8	95.7	75.7	71.8	116.8	95.7	75.7	108.9	4.0858e+08	3.34769e+08	2.64671e+08	2.5101e+08	3.71317e+07	5.87679e+07	3.74027e+07	7.40909e+07	1
FALSE	High	Master Protein	Q9H299	SH3 domain-binding glutamic acid-rich-like protein 3 OS=Homo sapiens OX=9606 GN=SH3BGRL3 PE=1 SV=1	0	27.83	44	5	60	5	93	10.4	4.93	153.83	5	0	158.9	164.3	141.4	145.4	158.9	164.3	141.4	183.3	1.47451e+09	1.52494e+09	1.31186e+09	1.34942e+09	1.34003e+08	2.677e+08	1.85389e+08	3.98312e+08	1
FALSE	High	Master Protein	O95182	NADH dehydrogenase [ubiquinone] 1 alpha subcomplex subunit 7 OS=Homo sapiens OX=9606 GN=NDUFA7 PE=1 SV=3	0	23.457	44	4	33	4	113	12.5	10.18	99.38	4	0	1.5	27.6	56	72.4	1.5	27.6	56	92	920224	1.69046e+07	3.4306e+07	4.43895e+07	83629.8	2.96756e+06	4.84804e+06	1.31025e+07	1
FALSE	High	Master Protein	Q16881	Thioredoxin reductase 1, cytoplasmic OS=Homo sapiens OX=9606 GN=TXNRD1 PE=1 SV=3	0	360.456	43	24	429	24	649	70.9	7.39	1713.85	24	0	197.1	190.1	185.3	168.6	197.1	190.1	185.3	44.2	6.16152e+09	5.94118e+09	5.79279e+09	5.26912e+09	5.59958e+08	1.04296e+09	8.18623e+08	1.55529e+09	1
FALSE	High	Master Protein	Q00341	Vigilin OS=Homo sapiens OX=9606 GN=HDLBP PE=1 SV=2	0	353.759	43	47	560	47	1268	141.4	6.87	1947.09	47	0	123.4	120.5	169.6	189.2	123.4	120.5	169.6	39	4.17343e+09	4.07636e+09	5.73709e+09	6.40095e+09	3.7928e+08	7.15596e+08	8.10751e+08	1.88938e+09	1
FALSE	High	Master Protein	P68032	Actin, alpha cardiac muscle 1 OS=Homo sapiens OX=9606 GN=ACTC1 PE=1 SV=1	0	351.874	43	27	1961	3	377	42	5.39	5682.9	27	0	32.6	83.4	84.7	107.7	32.6	83.4	84.7	31.5	2.99342e+09	7.65588e+09	7.7722e+09	9.88879e+09	2.72041e+08	1.34397e+09	1.09835e+09	2.91889e+09	1
FALSE	High	Master Protein	Q5JRX3	Presequence protease, mitochondrial OS=Homo sapiens OX=9606 GN=PITRM1 PE=1 SV=3	0	291.324	43	34	508	34	1037	117.3	6.92	1713.72	34	0	61.2	105.3	123.1	152.8	61.2	105.3	123.1	82	1.49891e+09	2.57824e+09	3.01521e+09	3.74186e+09	1.36221e+08	4.52604e+08	4.26102e+08	1.10449e+09	1
FALSE	High	Master Protein	P33991	DNA replication licensing factor MCM4 OS=Homo sapiens OX=9606 GN=MCM4 PE=1 SV=5	0	251.184	43	31	368	31	863	96.5	6.74	1387.33	31	0	19.9	87.2	105	127.5	19.9	87.2	105	60.4	2.47521e+08	1.0842e+09	1.3062e+09	1.58555e+09	2.24946e+07	1.90329e+08	1.84588e+08	4.6801e+08	1
FALSE	High	Master Protein	Q9Y678	Coatomer subunit gamma-1 OS=Homo sapiens OX=9606 GN=COPG1 PE=1 SV=1	0	229.868	43	29	268	27	874	97.7	5.47	973.7	29	2	108.2	173.3	182.3	236.5	108.2	173.3	182.3	43.9	1.4867e+09	2.37998e+09	2.50469e+09	3.24916e+09	1.35111e+08	4.17799e+08	3.53957e+08	9.59059e+08	1
FALSE	High	Master Protein	P49591	Serine--tRNA ligase, cytoplasmic OS=Homo sapiens OX=9606 GN=SARS1 PE=1 SV=3	0	218.899	43	25	337	25	514	58.7	6.43	1301.13	25	0	46.3	61.6	64.2	67.6	46.3	61.6	64.2	167.1	7.20408e+08	9.5829e+08	9.98603e+08	1.05135e+09	6.54705e+07	1.68225e+08	1.4112e+08	3.10329e+08	1
FALSE	High	Master Protein	P52209	6-phosphogluconate dehydrogenase, decarboxylating OS=Homo sapiens OX=9606 GN=PGD PE=1 SV=3	0	175.635	43	21	387	21	483	53.1	7.23	1338.27	21	0	229.5	158.3	138.5	129.3	229.5	158.3	138.5	51.2	1.20641e+10	8.31967e+09	7.27816e+09	6.79916e+09	1.09639e+09	1.4605e+09	1.02853e+09	2.00692e+09	1
FALSE	High	Master Protein	P61011	Signal recognition particle 54 kDa protein OS=Homo sapiens OX=9606 GN=SRP54 PE=1 SV=1	0	149.916	43	19	190	19	504	55.7	8.75	725.26	19	0	36.1	53.3	50.1	59.9	36.1	53.3	50.1	37.3	2.29484e+08	3.38881e+08	3.18172e+08	3.80426e+08	20855476	5.94897e+07	4.49633e+07	1.12291e+08	1
FALSE	High	Master Protein	P31153	S-adenosylmethionine synthase isoform type-2 OS=Homo sapiens OX=9606 GN=MAT2A PE=1 SV=1	0	131.542	43	17	258	17	395	43.6	6.48	851.28	17	0	159.7	94.7	78.2	95.9	159.7	94.7	78.2	26.6	2.82519e+09	1.67518e+09	1.38457e+09	1.69667e+09	2.56752e+08	2.94074e+08	1.95664e+08	5.00809e+08	1
FALSE	High	Master Protein	P62906	60S ribosomal protein L10a OS=Homo sapiens OX=9606 GN=RPL10A PE=1 SV=2	0	130.288	43	14	316	14	217	24.8	9.94	1091.17	14	0	188	123.4	110.8	88.5	188	123.4	110.8	88.2	7.24545e+09	4.75751e+09	4.27163e+09	3.41211e+09	6.58465e+08	8.3517e+08	6.03656e+08	1.00716e+09	1
FALSE	High	Master Protein	Q9UN86	Ras GTPase-activating protein-binding protein 2 OS=Homo sapiens OX=9606 GN=G3BP2 PE=1 SV=2	0	129.835	43	14	206	13	482	54.1	5.55	724.93	14	0	48.5	42.4	45.4	67.1	48.5	42.4	45.4	114.6	2.96841e+08	2.59542e+08	2.77778e+08	4.10626e+08	2.69768e+07	4.5562e+07	3.9255e+07	1.21205e+08	1
FALSE	High	Master Protein	P09936	Ubiquitin carboxyl-terminal hydrolase isozyme L1 OS=Homo sapiens OX=9606 GN=UCHL1 PE=1 SV=2	0	121.531	43	8	256	8	223	24.8	5.48	932.94	8	0	78.2	67.8	67	44.9	78.2	67.8	67	65.6	1.34366e+09	1.16513e+09	1.15045e+09	7.71185e+08	1.22112e+08	2.04536e+08	1.62579e+08	2.27632e+08	1
FALSE	High	Master Protein	Q15691	Microtubule-associated protein RP/EB family member 1 OS=Homo sapiens OX=9606 GN=MAPRE1 PE=1 SV=3	0	121.306	43	13	221	11	268	30	5.14	847.17	13	2	46.7	57.5	51.7	58.3	46.7	57.5	51.7	122.3	9.33341e+08	1.14766e+09	1.03187e+09	1.1646e+09	8.48218e+07	2.01469e+08	1.45821e+08	3.43756e+08	1
FALSE	High	Master Protein	P52565	Rho GDP-dissociation inhibitor 1 OS=Homo sapiens OX=9606 GN=ARHGDIA PE=1 SV=3	0	115.381	43	10	294	10	204	23.2	5.11	984.05	10	0	121.1	107.2	86.8	91.7	121.1	107.2	86.8	73.1	2.89709e+09	2.56562e+09	2.07762e+09	2.19319e+09	2.63287e+08	4.50389e+08	2.93604e+08	6.47367e+08	1
FALSE	High	Master Protein	O95394	Phosphoacetylglucosamine mutase OS=Homo sapiens OX=9606 GN=PGM3 PE=1 SV=1	0	112.788	43	19	189	19	542	59.8	6.25	627.17	19	0	99.9	135.1	127.2	116.5	99.9	135.1	127.2	60.5	6.56604e+08	8.88084e+08	8.36185e+08	7.65677e+08	5.9672e+07	1.55901e+08	1.18168e+08	2.26006e+08	1
FALSE	High	Master Protein	P84098	60S ribosomal protein L19 OS=Homo sapiens OX=9606 GN=RPL19 PE=1 SV=1	0	110.173	43	17	285	17	196	23.5	11.47	893.43	17	0	20.4	67.8	71.3	65.6	20.4	67.8	71.3	57.3	8.48573e+08	2.81521e+09	2.96346e+09	2.72495e+09	7.71181e+07	4.94203e+08	4.18789e+08	8.04329e+08	1
FALSE	High	Master Protein	P27635	60S ribosomal protein L10 OS=Homo sapiens OX=9606 GN=RPL10 PE=1 SV=5	0	97.459	43	11	309	11	214	24.6	10.08	916.67	11	0	16.5	64.2	74.3	67.2	16.5	64.2	74.3	221.7	6.94018e+08	2.7095e+09	3.13457e+09	2.83568e+09	6.30722e+07	4.75646e+08	4.42969e+08	8.37011e+08	1
FALSE	High	Master Protein	P11172	Uridine 5'-monophosphate synthase OS=Homo sapiens OX=9606 GN=UMPS PE=1 SV=1	0	95.557	43	17	132	17	480	52.2	7.24	448.69	17	0	84.3	86.8	82.5	75.5	84.3	86.8	82.5	92.2	4.01601e+08	4.13727e+08	3.92919e+08	3.59775e+08	3.64974e+07	7.26288e+07	5.55264e+07	1.06195e+08	1
FALSE	High	Master Protein	O75937	DnaJ homolog subfamily C member 8 OS=Homo sapiens OX=9606 GN=DNAJC8 PE=1 SV=2	0	90.49	43	13	134	13	253	29.8	9.06	485.54	13	0	11.9	16.9	21.3	12.1	11.9	16.9	21.3	29	8.05968e+07	1.14235e+08	1.44377e+08	8.16317e+07	7.32462e+06	2.00536e+07	2.0403e+07	2.40954e+07	1
FALSE	High	Master Protein	P78417	Glutathione S-transferase omega-1 OS=Homo sapiens OX=9606 GN=GSTO1 PE=1 SV=2	0	90.475	43	16	234	16	241	27.5	6.6	649.99	16	0	90.5	67.6	61.4	63.1	90.5	67.6	61.4	8.1	1.77854e+09	1.32981e+09	1.20732e+09	1.24058e+09	1.61634e+08	2.33445e+08	1.70615e+08	3.66182e+08	1
FALSE	High	Master Protein	P05783	Keratin, type I cytoskeletal 18 OS=Homo sapiens OX=9606 GN=KRT18 PE=1 SV=2	0	89.369	43	15	122	13	430	48	5.45	407.36	15	1	12.7	14.5	10.6	15.3	12.7	14.5	10.6	58.9	1.32291e+08	1.50937e+08	1.10075e+08	1.59974e+08	1.20225e+07	2.64967e+07	1.55555e+07	4.72198e+07	1
FALSE	High	Master Protein	Q13907	Isopentenyl-diphosphate Delta-isomerase 1 OS=Homo sapiens OX=9606 GN=IDI1 PE=1 SV=2	0	86.546	43	9	130	9	227	26.3	6.34	486.13	9	0	103.8	64.5	53.2	42.7	103.8	64.5	53.2	77.5	3.85994e+08	2.39846e+08	1.97775e+08	1.58825e+08	3.50791e+07	4.21043e+07	2.79491e+07	4.68806e+07	1
FALSE	High	Master Protein	Q96CW1	AP-2 complex subunit mu OS=Homo sapiens OX=9606 GN=AP2M1 PE=1 SV=2	0	82.819	43	18	88	18	435	49.6	9.54	253.85	18	0	286	149.5	127.3	131.1	286	149.5	127.3	113.3	1.17252e+09	6.13032e+08	5.21957e+08	5.37443e+08	1.06559e+08	1.07616e+08	7.37617e+07	158637975	1
FALSE	High	Master Protein	Q15631	Translin OS=Homo sapiens OX=9606 GN=TSN PE=1 SV=1	0	82.229	43	10	144	10	228	26.2	6.44	519.89	10	0	46.4	29.2	21.3	29.3	46.4	29.2	21.3	66.9	5.29768e+08	3.3395e+08	2.43091e+08	3.3474e+08	4.81452e+07	5.86242e+07	3.4353e+07	9.88056e+07	1
FALSE	High	Master Protein	Q9BXS5	AP-1 complex subunit mu-1 OS=Homo sapiens OX=9606 GN=AP1M1 PE=1 SV=3	0	82.111	43	15	88	15	423	48.6	7.3	268.43	15	0	181.2	112.1	116	125	181.2	112.1	116	87.3	1.0854e+09	6.71324e+08	6.9483e+08	7.49058e+08	9.86406e+07	1.17849e+08	9.81916e+07	2.211e+08	1
FALSE	High	Master Protein	Q9H9B4	Sideroflexin-1 OS=Homo sapiens OX=9606 GN=SFXN1 PE=1 SV=4	0	75.794	43	12	145	11	322	35.6	9.07	472.38	12	1	16	36.2	39.9	44.1	16	36.2	39.9	108.1	1.72386e+08	3.90897e+08	4.31057e+08	4.76681e+08	1.56664e+07	6.8621e+07	6.0916e+07	1.40703e+08	1
FALSE	High	Master Protein	O00299	Chloride intracellular channel protein 1 OS=Homo sapiens OX=9606 GN=CLIC1 PE=1 SV=4	0	71.088	43	12	189	12	241	26.9	5.17	605.15	12	0	153.6	97.9	89.4	78	153.6	97.9	89.4	109.6	4.6072e+09	2.93723e+09	2.68316e+09	2.34065e+09	4.18701e+08	515624209	3.79177e+08	6.90894e+08	1
FALSE	High	Master Protein	P07741	Adenine phosphoribosyltransferase OS=Homo sapiens OX=9606 GN=APRT PE=1 SV=2	0	67.081	43	8	164	8	180	19.6	6.02	548.67	8	0	67.4	44.1	40.3	32.1	67.4	44.1	40.3	46.4	1.45575e+09	9.51956e+08	8.70038e+08	6.9446e+08	1.32298e+08	1.67114e+08	1.22952e+08	2.04985e+08	1
FALSE	High	Master Protein	Q9NQ88	Fructose-2,6-bisphosphatase TIGAR OS=Homo sapiens OX=9606 GN=TIGAR PE=1 SV=1	0	59.333	43	8	86	8	270	30	7.69	330.92	8	0	24.2	59.5	44.2	41.5	24.2	59.5	44.2	187.8	7.33982e+07	1.80415e+08	1.33791e+08	1.25699e+08	6.67042e+06	3.16715e+07	1.8907e+07	37102863	1
FALSE	High	Master Protein	Q9NRX4	14 kDa phosphohistidine phosphatase OS=Homo sapiens OX=9606 GN=PHPT1 PE=1 SV=1	0	57.646	43	4	83	4	125	13.8	6.07	321.27	4	0	47.4	67.5	54.6	64.4	47.4	67.5	54.6	102.6	1.3284e+08	1.8912e+08	1.52969e+08	1.8049e+08	1.20725e+07	3.31996e+07	2.16173e+07	5.32756e+07	1
FALSE	High	Master Protein	P69905	Hemoglobin subunit alpha OS=Homo sapiens OX=9606 GN=HBA1 PE=1 SV=2	0	52.08	43	6	90	6	142	15.2	8.68	263.5	6	0	116.4	135.4	154.9	168.5	116.4	135.4	154.9	57.6	1.17328e+09	1.3655e+09	1.56118e+09	1.69875e+09	106627426	2.39711e+08	2.20623e+08	5.01423e+08	1
FALSE	High	Master Protein	Q15286	Ras-related protein Rab-35 OS=Homo sapiens OX=9606 GN=RAB35 PE=1 SV=1	0	51.322	43	6	88	4	201	23	8.29	312.8	6	0	84.1	153.6	147.9	144	84.1	153.6	147.9	120.9	1.1638e+08	2.12688e+08	2.04711e+08	1.9933e+08	1.05766e+07	3.73369e+07	2.89293e+07	5.88365e+07	1
FALSE	High	Master Protein	Q99627	COP9 signalosome complex subunit 8 OS=Homo sapiens OX=9606 GN=COPS8 PE=1 SV=1	0	47.997	43	5	54	5	209	23.2	5.38	209.39	5	0	56	47.1	38.2	32	56	47.1	38.2	129.2	2.25627e+08	1.89924e+08	1.53806e+08	1.28886e+08	2.05049e+07	3.33407e+07	2.17355e+07	3.80435e+07	1
FALSE	High	Master Protein	P60983	Glia maturation factor beta OS=Homo sapiens OX=9606 GN=GMFB PE=1 SV=2	0	39.388	43	7	61	6	142	16.7	5.29	213.08	7	1	39.1	40.6	31.1	31.9	39.1	40.6	31.1	67.3	1.59111e+08	1.64999e+08	1.26308e+08	1.29653e+08	14459979	2.89652e+07	1.78495e+07	3.827e+07	1
FALSE	High	Master Protein	Q9Y3B4	Splicing factor 3B subunit 6 OS=Homo sapiens OX=9606 GN=SF3B6 PE=1 SV=1	0	29.224	43	5	55	5	125	14.6	9.38	168.35	5	0	30	37.6	34.4	31.3	30	37.6	34.4	119.4	1.02605e+08	1.28822e+08	1.17626e+08	1.07098e+08	9.32473e+06	22614384	1.66227e+07	3.16122e+07	1
FALSE	High	Master Protein	O14949	Cytochrome b-c1 complex subunit 8 OS=Homo sapiens OX=9606 GN=UQCRQ PE=1 SV=4	0	19.501	43	4	46	4	82	9.9	10.08	114.03	4	0	28.9	54.3	51.7	49.1	28.9	54.3	51.7	63	1.43528e+08	2.69546e+08	2.5642e+08	2.43755e+08	1.30438e+07	4.73182e+07	3.62366e+07	7.19495e+07	1
FALSE	High	Master Protein	Q14980	Nuclear mitotic apparatus protein 1 OS=Homo sapiens OX=9606 GN=NUMA1 PE=1 SV=2	0	499.814	42	69	538	68	2115	238.1	5.78	1993.56	69	1	30.5	43	51.8	87.7	30.5	43	51.8	104.4	4.16533e+08	5.87261e+08	7.07719e+08	1.19863e+09	3.78544e+07	1.03092e+08	1.00013e+08	3.53801e+08	1
FALSE	High	Master Protein	P41252	Isoleucine--tRNA ligase, cytoplasmic OS=Homo sapiens OX=9606 GN=IARS1 PE=1 SV=2	0	409.797	42	48	633	48	1262	144.4	6.15	2148.1	48	0	80.3	113.1	179.9	199.3	80.3	113.1	179.9	69.5	2.4751e+09	3.48586e+09	5.54364e+09	6.13897e+09	2.24937e+08	6.11934e+08	7.83413e+08	1.81205e+09	1
FALSE	High	Master Protein	Q14203	Dynactin subunit 1 OS=Homo sapiens OX=9606 GN=DCTN1 PE=1 SV=3	0	388.139	42	45	502	45	1278	141.6	5.81	1769.29	45	0	23.1	30.7	64.6	101.7	23.1	30.7	64.6	75	3.73083e+08	4.96006e+08	1.04425e+09	1.64476e+09	3.39057e+07	8.70726e+07	1.47571e+08	4.85485e+08	1
FALSE	High	Master Protein	P19338	Nucleolin OS=Homo sapiens OX=9606 GN=NCL PE=1 SV=3	0	325.056	42	45	1000	45	710	76.6	4.7	3597.07	45	0	36.3	38.1	41	54.6	36.3	38.1	41	28.5	8.20841e+09	8.62351e+09	9.28413e+09	1.23637e+10	7.45979e+08	1.51384e+09	1.31201e+09	3.6494e+09	1
FALSE	High	Master Protein	Q9NYU2	UDP-glucose:glycoprotein glucosyltransferase 1 OS=Homo sapiens OX=9606 GN=UGGT1 PE=1 SV=3	0	303.25	42	48	391	46	1555	177.1	5.63	1347.02	48	2	105.3	169.6	253.1	253.4	105.3	169.6	253.1	144.7	1.43724e+09	2.31418e+09	3.45415e+09	3.45912e+09	1.30616e+08	4.06248e+08	4.88133e+08	1.02103e+09	1
FALSE	High	Master Protein	Q15021	Condensin complex subunit 1 OS=Homo sapiens OX=9606 GN=NCAPD2 PE=1 SV=3	0	301.041	42	42	380	42	1401	157.1	6.61	1294.89	42	0	28.9	53	71.4	102.4	28.9	53	71.4	312.3	3.24902e+08	5.95829e+08	8.01965e+08	1.15009e+09	2.95271e+07	1.04596e+08	1.13332e+08	3.39474e+08	1
FALSE	High	Master Protein	P55060	Exportin-2 OS=Homo sapiens OX=9606 GN=CSE1L PE=1 SV=3	0	270.969	42	36	481	36	971	110.3	5.77	1703.94	36	0	88	77.3	97.9	163.2	88	77.3	97.9	58.2	2.07809e+09	1.82572e+09	2.31263e+09	3.85459e+09	1.88856e+08	3.20501e+08	3.26816e+08	1.13777e+09	1
FALSE	High	Master Protein	P30153	Serine/threonine-protein phosphatase 2A 65 kDa regulatory subunit A alpha isoform OS=Homo sapiens OX=9606 GN=PPP2R1A PE=1 SV=4	0	250.366	42	23	544	17	589	65.3	5.11	2016.99	23	6	40.7	68.1	66	53.3	40.7	68.1	66	60.5	2.232e+09	3.73665e+09	3.62211e+09	2.92311e+09	2.02843e+08	6.5596e+08	5.11867e+08	8.6282e+08	1
FALSE	High	Master Protein	P04844	Dolichyl-diphosphooligosaccharide--protein glycosyltransferase subunit 2 OS=Homo sapiens OX=9606 GN=RPN2 PE=1 SV=3	0	236.862	42	21	295	21	631	69.2	5.69	1235.47	21	0	122.5	124.5	137.7	147.7	122.5	124.5	137.7	68.6	1.79519e+09	1.82517e+09	2.0191e+09	2.16478e+09	1.63147e+08	3.20404e+08	2.85335e+08	6.38981e+08	1
FALSE	High	Master Protein	P68104	Elongation factor 1-alpha 1 OS=Homo sapiens OX=9606 GN=EEF1A1 PE=1 SV=1	0	223.425	42	24	711	10	462	50.1	9.01	2444.8	24	14	38.1	100.4	130.8	141.8	38.1	100.4	130.8	35.7	9.81288e+09	2.58586e+10	3.36737e+10	3.65083e+10	8.91792e+08	4.53942e+09	4.75868e+09	1.07762e+10	1
FALSE	High	Master Protein	P12268	Inosine-5'-monophosphate dehydrogenase 2 OS=Homo sapiens OX=9606 GN=IMPDH2 PE=1 SV=2	0	213.931	42	22	385	19	514	55.8	6.9	1507.34	22	3	39.8	51.4	54.2	64.1	39.8	51.4	54.2	230.8	1.11337e+09	1.43677e+09	1.51588e+09	1.79254e+09	1.01183e+08	2.52222e+08	2.14221e+08	5.29105e+08	1
FALSE	High	Master Protein	O00571	ATP-dependent RNA helicase DDX3X OS=Homo sapiens OX=9606 GN=DDX3X PE=1 SV=3	0	212.08	42	27	499	26	662	73.2	7.18	1572.02	27	0	58.2	95.9	90.8	102.8	58.2	95.9	90.8	247.3	1.9548e+09	3.21872e+09	3.04743e+09	3.45112e+09	1.77652e+08	5.65038e+08	4.30655e+08	1.01867e+09	1
FALSE	High	Master Protein	P78347	General transcription factor II-I OS=Homo sapiens OX=9606 GN=GTF2I PE=1 SV=2	0	211.554	42	36	354	36	998	112.3	6.39	1171.5	36	0	31.5	37.5	33.4	45	31.5	37.5	33.4	175.5	4.77639e+08	5.68014e+08	5.05951e+08	6.83167e+08	4.34077e+07	9.97135e+07	7.14998e+07	2.01651e+08	1
FALSE	High	Master Protein	P17655	Calpain-2 catalytic subunit OS=Homo sapiens OX=9606 GN=CAPN2 PE=1 SV=6	0	200.061	42	27	250	27	700	79.9	4.98	883.15	27	0	171.7	223.4	189.6	194.7	171.7	223.4	189.6	102.7	2.97818e+09	3.87479e+09	3.28959e+09	3.37788e+09	2.70656e+08	6.8021e+08	4.64877e+08	9.97054e+08	1
FALSE	High	Master Protein	Q04446	1,4-alpha-glucan-branching enzyme OS=Homo sapiens OX=9606 GN=GBE1 PE=1 SV=3	0	195.331	42	25	246	25	702	80.4	6.32	744.24	25	0	146.7	231.1	227.8	201.5	146.7	231.1	227.8	101.5	1.80982e+09	2.85083e+09	2.80963e+09	2.48547e+09	1.64476e+08	5.00457e+08	3.9705e+08	7.33641e+08	1
FALSE	High	Master Protein	Q96G03	Phosphoglucomutase-2 OS=Homo sapiens OX=9606 GN=PGM2 PE=1 SV=4	0	182.614	42	27	266	27	612	68.2	6.73	864.33	27	0	174.5	198	165.4	148	174.5	198	165.4	27.1	1.90668e+09	2.16421e+09	1.80743e+09	1.61729e+09	1.73279e+08	379921138	2.55421e+08	4.77378e+08	1
FALSE	High	Master Protein	Q9UHB9	Signal recognition particle subunit SRP68 OS=Homo sapiens OX=9606 GN=SRP68 PE=1 SV=2	0	169.437	42	26	217	26	627	70.7	8.56	790.33	26	0	39.9	58	55.9	72.7	39.9	58	55.9	110.2	3.28787e+08	4.7769e+08	4.60679e+08	5.99147e+08	2.98801e+07	8.38573e+07	6.5102e+07	1.76851e+08	1
FALSE	High	Master Protein	P49419	Alpha-aminoadipic semialdehyde dehydrogenase OS=Homo sapiens OX=9606 GN=ALDH7A1 PE=1 SV=5	0	165.63	42	20	272	20	539	58.5	7.99	980.56	20	0	51.9	63.9	71.4	48.6	51.9	63.9	71.4	264	5.24914e+08	6.46723e+08	7.22099e+08	4.91346e+08	4.7704e+07	1.13531e+08	1.02045e+08	1.45031e+08	1
FALSE	High	Master Protein	Q7L2E3	ATP-dependent RNA helicase DHX30 OS=Homo sapiens OX=9606 GN=DHX30 PE=1 SV=1	0	163.8	42	38	215	38	1194	133.9	8.78	637.79	38	0	97.5	121.7	131.1	136.4	97.5	121.7	131.1	88.7	5.2027e+08	6.49266e+08	6.99377e+08	7.28139e+08	4.7282e+07	1.13977e+08	9.88342e+07	2.14926e+08	1
FALSE	High	Master Protein	Q05639	Elongation factor 1-alpha 2 OS=Homo sapiens OX=9606 GN=EEF1A2 PE=1 SV=1	0	156.132	42	19	452	5	463	50.4	9.03	1504.86	19	0	2.4	2.4			2.4	2.4		120.1	1.20787e+06	1.19942e+06			109771	210556			1
FALSE	High	Master Protein	P05388	60S acidic ribosomal protein P0 OS=Homo sapiens OX=9606 GN=RPLP0 PE=1 SV=1	0	148.092	42	17	313	17	317	34.3	5.97	1140.82	17	0	116.3	65.4	53.8	51.6	116.3	65.4	53.8	93.7	9.32516e+09	5.2479e+09	4.31755e+09	4.1343e+09	8.47469e+08	9.21256e+08	6.10145e+08	1.22033e+09	1
FALSE	High	Master Protein	P23526	Adenosylhomocysteinase OS=Homo sapiens OX=9606 GN=AHCY PE=1 SV=4	0	142.628	42	20	278	18	432	47.7	6.34	900.37	20	2	153.1	92.4	84.6	77.5	153.1	92.4	84.6	53.6	4.31605e+09	2.60611e+09	2.38345e+09	2.18408e+09	3.92242e+08	4.57497e+08	3.36824e+08	6.44678e+08	1
FALSE	High	Master Protein	P39748	Flap endonuclease 1 OS=Homo sapiens OX=9606 GN=FEN1 PE=1 SV=1	0	136.462	42	15	173	15	380	42.6	8.62	662.55	15	0	22.8	32.4	32.5	29.3	22.8	32.4	32.5	75.8	1.93642e+08	2.74197e+08	2.75721e+08	2.48084e+08	1.75981e+07	4.81346e+07	3.89642e+07	7.32274e+07	1
FALSE	High	Master Protein	Q8WVM8	Sec1 family domain-containing protein 1 OS=Homo sapiens OX=9606 GN=SCFD1 PE=1 SV=4	0	136.462	42	20	155	20	642	72.3	6.27	573.47	20	0	23.5	38.3	39.3	49.5	23.5	38.3	39.3	152	1.21905e+08	1.98595e+08	2.04014e+08	2.57039e+08	1.10787e+07	3.48629e+07	2.88307e+07	7.58705e+07	1
FALSE	High	Master Protein	Q9UHD1	Cysteine and histidine-rich domain-containing protein 1 OS=Homo sapiens OX=9606 GN=CHORDC1 PE=1 SV=2	0	133.997	42	13	136	13	332	37.5	7.87	509.34	13	0	49.4	109.1	89.3	104.4	49.4	109.1	89.3	43.8	1.34027e+08	2.95913e+08	2.42195e+08	2.83197e+08	1.21804e+07	5.19468e+07	3.42263e+07	8.35917e+07	1
FALSE	High	Master Protein	P62263	40S ribosomal protein S14 OS=Homo sapiens OX=9606 GN=RPS14 PE=1 SV=3	0	118.936	42	9	279	9	151	16.3	10.05	1052.92	9	0	16.3	67.6	85.2	91	16.3	67.6	85.2	26.4	5.26387e+08	2.18257e+09	2.74878e+09	2.93717e+09	4.78379e+07	3.83146e+08	3.8845e+08	8.66968e+08	1
FALSE	High	Master Protein	Q9BXW7	Haloacid dehalogenase-like hydrolase domain-containing 5 OS=Homo sapiens OX=9606 GN=HDHD5 PE=1 SV=1	0	112.024	42	12	126	12	423	46.3	8.13	490.91	12	0	31.4	19.6	18.4	22.6	31.4	19.6	18.4	69.5	7.93196e+07	4.95771e+07	4.65022e+07	5.72249e+07	7.20855e+06	8.70313e+06	6.57157e+06	1.68912e+07	1
FALSE	High	Master Protein	Q10713	Mitochondrial-processing peptidase subunit alpha OS=Homo sapiens OX=9606 GN=PMPCA PE=1 SV=2	0	111.962	42	16	158	16	525	58.2	6.92	557.79	16	0	118.4	88.1	113.3	59.4	118.4	88.1	113.3	105	7.9565e+08	5.9196e+08	7.6101e+08	3.99111e+08	7.23085e+07	1.03917e+08	1.07544e+08	1.17806e+08	1
FALSE	High	Master Protein	P04439	HLA class I histocompatibility antigen, A alpha chain OS=Homo sapiens OX=9606 GN=HLA-A PE=1 SV=2	0	108.006	42	12	136	8	365	40.8	6	443.39	12	4	152.8	101.4	97.3	120.9	152.8	101.4	97.3	179.4	7.46582e+08	4.95216e+08	4.75438e+08	5.90549e+08	6.78492e+07	8.69339e+07	6.71877e+07	1.74313e+08	1
FALSE	High	Master Protein	Q01105	Protein SET OS=Homo sapiens OX=9606 GN=SET PE=1 SV=3	0	98.535	42	9	135	9	290	33.5	4.32	574.32	9	0	25.9	19.1	16.7	10.2	25.9	19.1	16.7	117.8	4.28218e+08	3.16007e+08	2.76803e+08	1.68548e+08	3.89163e+07	5.54743e+07	3.91172e+07	49750450	1
FALSE	High	Master Protein	Q9BQ67	Glutamate-rich WD repeat-containing protein 1 OS=Homo sapiens OX=9606 GN=GRWD1 PE=1 SV=1	0	96.122	42	11	108	11	446	49.4	4.92	403.9	11	0	16	26	19.1	21.9	16	26	19.1	56.2	8.0121e+07	1.30302e+08	9.56547e+07	1.09851e+08	7.28138e+06	2.28742e+07	1.35177e+07	3.24247e+07	1
FALSE	High	Master Protein	Q9H9A6	Leucine-rich repeat-containing protein 40 OS=Homo sapiens OX=9606 GN=LRRC40 PE=1 SV=1	0	93.79	42	20	132	20	602	68.2	6.43	382	20	0	50.7	45	51.5	46.4	50.7	45	51.5	91.3	3.73304e+08	3.31732e+08	3.79592e+08	3.41921e+08	3.39258e+07	5.82348e+07	5.3643e+07	1.00925e+08	1
FALSE	High	Master Protein	O94760	N(G),N(G)-dimethylarginine dimethylaminohydrolase 1 OS=Homo sapiens OX=9606 GN=DDAH1 PE=1 SV=3	0	88.473	42	13	133	12	285	31.1	5.81	435.79	13	1	120.2	63.6	50.6	67.1	120.2	63.6	50.6	58.4	2.58565e+08	1.36736e+08	1.08919e+08	1.44385e+08	2.34984e+07	2.40038e+07	1.53922e+07	4.26184e+07	1
FALSE	High	Master Protein	P31937	3-hydroxyisobutyrate dehydrogenase, mitochondrial OS=Homo sapiens OX=9606 GN=HIBADH PE=1 SV=2	0	87.339	42	10	125	10	336	35.3	8.13	456.98	10	0	43.7	43	40.1	44.1	43.7	43	40.1	163.7	1.0021e+08	9.86968e+07	9.18356e+07	1.01112e+08	9.10704e+06	1.7326e+07	1.2978e+07	2.98454e+07	1
FALSE	High	Master Protein	Q9UHG3	Prenylcysteine oxidase 1 OS=Homo sapiens OX=9606 GN=PCYOX1 PE=1 SV=3	0	83.74	42	14	79	14	505	56.6	6.18	275.74	14	0	166.2	157.7	160.5	153.3	166.2	157.7	160.5	45.6	4.3015e+08	4.08077e+08	4.15492e+08	3.96733e+08	3.90919e+07	7.1637e+07	5.87164e+07	1.17104e+08	1
FALSE	High	Master Protein	Q16539	Mitogen-activated protein kinase 14 OS=Homo sapiens OX=9606 GN=MAPK14 PE=1 SV=3	0	83.351	42	10	114	10	360	41.3	5.78	408.15	10	0	87.4	58.2	54.7	47	87.4	58.2	54.7	13.6	1.83243e+08	1.22111e+08	1.14708e+08	9.86417e+07	1.6653e+07	2.14363e+07	1.62103e+07	2.91162e+07	1
FALSE	High	Master Protein	Q9P287	BRCA2 and CDKN1A-interacting protein OS=Homo sapiens OX=9606 GN=BCCIP PE=1 SV=1	0	79.504	42	10	116	10	314	36	4.61	443.83	10	0	29.6	33.2	32.3	43.9	29.6	33.2	32.3	42.8	1.04983e+08	1.17705e+08	1.14732e+08	1.55653e+08	9.54086e+06	2.06629e+07	1.62136e+07	4.59442e+07	1
FALSE	High	Master Protein	Q9Y277	Voltage-dependent anion-selective channel protein 3 OS=Homo sapiens OX=9606 GN=VDAC3 PE=1 SV=1	0	78.848	42	9	145	8	283	30.6	8.66	522.22	9	0	186.1	122.7	108.9	118.8	186.1	122.7	108.9	67.5	1.138e+09	7.50373e+08	6.66206e+08	7.26383e+08	1.03422e+08	1.31726e+08	9.41466e+07	2.14408e+08	1
FALSE	High	Master Protein	Q9Y6B6	GTP-binding protein SAR1b OS=Homo sapiens OX=9606 GN=SAR1B PE=1 SV=1	0	73.936	42	9	133	5	198	22.4	6.11	400.69	9	0	29.8	42.2	57.9	38.4	29.8	42.2	57.9	102.6	4.70342e+07	6.67051e+07	9.14377e+07	6.06917e+07	4.27446e+06	1.17099e+07	1.29217e+07	1.79145e+07	1
FALSE	High	Master Protein	Q16795	NADH dehydrogenase [ubiquinone] 1 alpha subcomplex subunit 9, mitochondrial OS=Homo sapiens OX=9606 GN=NDUFA9 PE=1 SV=2	0	71.533	42	13	102	13	377	42.5	9.8	309.85	13	0	153.8	109.8	76	93	153.8	109.8	76	34.7	4.79937e+08	3.426e+08	2.3708e+08	2.90176e+08	4.36165e+07	6.01426e+07	3.35036e+07	8.56515e+07	1
FALSE	High	Master Protein	Q7L1Q6	eIF5-mimic protein 2 OS=Homo sapiens OX=9606 GN=BZW1 PE=1 SV=1	0	67.869	42	17	184	14	419	48	5.92	508.05	17	0	48.3	101.3	85.2	86.3	48.3	101.3	85.2	123.2	5.36882e+08	1.12552e+09	9.46292e+08	9.58762e+08	4.87917e+07	1.97582e+08	1.33728e+08	2.82999e+08	1
FALSE	High	Master Protein	P61758	Prefoldin subunit 3 OS=Homo sapiens OX=9606 GN=VBP1 PE=1 SV=4	0	66.731	42	9	136	9	197	22.6	7.11	461.94	9	0	61.6	85.8	88.7	41.4	61.6	85.8	88.7	127.2	3.66232e+08	5.09988e+08	5.27659e+08	2.46289e+08	3.32831e+07	8.95272e+07	7.45674e+07	7.26976e+07	1
FALSE	High	Master Protein	Q04760	Lactoylglutathione lyase OS=Homo sapiens OX=9606 GN=GLO1 PE=1 SV=4	0	66.141	42	10	276	10	184	20.8	5.31	860.3	10	0	42.8	25.9	24.3	19.5	42.8	25.9	24.3	37.6	2.80468e+09	1.69395e+09	1.5925e+09	1.27716e+09	2.54889e+08	2.97368e+08	2.25048e+08	3.76982e+08	1
FALSE	High	Master Protein	Q9ULC4	Malignant T-cell-amplified sequence 1 OS=Homo sapiens OX=9606 GN=MCTS1 PE=1 SV=1	0	60.469	42	5	105	5	181	20.5	8.82	372.17	5	0	163.8	133.4	114.2	91.5	163.8	133.4	114.2	44.6	5.15407e+08	4.19856e+08	3.5935e+08	2.88026e+08	4.684e+07	73704771	5.07824e+07	8.50171e+07	1
FALSE	High	Master Protein	P40429	60S ribosomal protein L13a OS=Homo sapiens OX=9606 GN=RPL13A PE=1 SV=2	0	60.006	42	13	167	13	203	23.6	10.93	439.12	13	0	214.7	179.8	152.9	123.5	214.7	179.8	152.9	53	4.58856e+09	3.84351e+09	3.26853e+09	2.64083e+09	4.17008e+08	6.7472e+08	4.61901e+08	7.79499e+08	1
FALSE	High	Master Protein	Q15750	TGF-beta-activated kinase 1 and MAP3K7-binding protein 1 OS=Homo sapiens OX=9606 GN=TAB1 PE=1 SV=1	0	59.433	42	14	50	14	504	54.6	5.52	170.17	14	0	81.6	81.2	73.3	68.2	81.6	81.2	73.3	12.2	1.36935e+08	1.36311e+08	1.23082e+08	1.14441e+08	1.24447e+07	2.39291e+07	1.73936e+07	3.37798e+07	1
FALSE	High	Master Protein	P29992	Guanine nucleotide-binding protein subunit alpha-11 OS=Homo sapiens OX=9606 GN=GNA11 PE=1 SV=2	0	56.395	42	12	79	4	359	42.1	5.69	252.46	12	8	199.7	108.9	94.1	105.2	199.7	108.9	94.1	9.7	2.82023e+08	1.53798e+08	1.32974e+08	1.48588e+08	2.56302e+07	2.69988e+07	1.87916e+07	4.3859e+07	1
FALSE	High	Master Protein	P22694	cAMP-dependent protein kinase catalytic subunit beta OS=Homo sapiens OX=9606 GN=PRKACB PE=1 SV=2	0	56.11	42	13	68	4	351	40.6	8.78	190.18	13	0	257.4	157.6	89.1	209.3	257.4	157.6	89.1	31.4	8.38776e+07	5.13451e+07	2.90467e+07	6.8193e+07	7.62278e+06	9.01352e+06	4.10481e+06	2.01286e+07	1
FALSE	High	Master Protein	Q9BYN8	28S ribosomal protein S26, mitochondrial OS=Homo sapiens OX=9606 GN=MRPS26 PE=1 SV=1	0	52.988	42	9	78	9	205	24.2	10.39	240.38	9	0	17.5	39	36.3	43.6	17.5	39	36.3	27.6	4.45765e+07	9.93434e+07	9.24894e+07	1.11071e+08	4.05111e+06	1.74395e+07	1.30704e+07	3.2785e+07	1
FALSE	High	Master Protein	Q9BX68	Adenosine 5'-monophosphoramidase HINT2 OS=Homo sapiens OX=9606 GN=HINT2 PE=1 SV=1	0	48.53	42	4	51	4	163	17.2	9.16	186.81	4	0	52.1	31.6	39.4	19.4	52.1	31.6	39.4	167.8	6.29263e+07	3.81383e+07	4.75629e+07	2.34845e+07	5.71873e+06	6.69509e+06	6.72147e+06	6.93195e+06	1
FALSE	High	Master Protein	Q9NQ50	39S ribosomal protein L40, mitochondrial OS=Homo sapiens OX=9606 GN=MRPL40 PE=1 SV=1	0	48.056	42	8	49	8	206	24.5	9.63	178.83	8	0	54.2	51.9	33.5	29.7	54.2	51.9	33.5	85	8.79545e+07	8.41546e+07	5.43587e+07	4.82178e+07	7993286	1.47731e+07	7681842	1.42325e+07	1
FALSE	High	Master Protein	P78330	Phosphoserine phosphatase OS=Homo sapiens OX=9606 GN=PSPH PE=1 SV=2	0	46.362	42	8	70	8	225	25	5.69	207.03	8	0	69.3	37.8	32.9	25.7	69.3	37.8	32.9	126.9	2.65452e+08	1.45003e+08	1.25894e+08	9.85918e+07	2.41243e+07	2.54549e+07	1.77911e+07	2.91015e+07	1
FALSE	High	Master Protein	Q9HD15	Steroid receptor RNA activator 1 OS=Homo sapiens OX=9606 GN=SRA1 PE=1 SV=2	0	45.6	42	8	46	8	224	24.4	7.5	160.14	8	0	38.7	30.1	30	29	38.7	30.1	30	141	3.15096e+07	2.45411e+07	2.44773e+07	2.36213e+07	2.86359e+06	4.30813e+06	3.45908e+06	6.97234e+06	1
FALSE	High	Master Protein	Q96BM9	ADP-ribosylation factor-like protein 8A OS=Homo sapiens OX=9606 GN=ARL8A PE=1 SV=1	0	45.055	42	6	49	2	186	21.4	7.77	206.31	6	0	159.9	192	112.6	144.2	159.9	192	112.6	65.9	3.08362e+07	3.70317e+07	2.1714e+07	2.78034e+07	2.80238e+06	6.50083e+06	3.06857e+06	8.20676e+06	1
FALSE	High	Master Protein	Q8N983	39S ribosomal protein L43, mitochondrial OS=Homo sapiens OX=9606 GN=MRPL43 PE=1 SV=1	0	42.639	42	8	75	8	215	23.4	8.65	212.34	8	0	118.9	78	69.5	69.5	118.9	78	69.5	18.4	7.5239e+08	4.9395e+08	4.40017e+08	4.39737e+08	6.8377e+07	8.67118e+07	6.21822e+07	1.29798e+08	1
FALSE	High	Master Protein	P61457	Pterin-4-alpha-carbinolamine dehydratase OS=Homo sapiens OX=9606 GN=PCBD1 PE=1 SV=2	0	35.95	42	6	82	6	104	12	6.8	268.88	6	0	128.1	83.9	80	46.5	128.1	83.9	80	56.7	6.76486e+08	4.4286e+08	4.22469e+08	2.45646e+08	6.14789e+07	7.77429e+07	5.97022e+07	7.25076e+07	1
FALSE	High	Master Protein	P0DOY2	Immunoglobulin lambda constant 2 OS=Homo sapiens OX=9606 GN=IGLC2 PE=1 SV=1	0	14.845	42	3	13	3	106	11.3	7.24	44.88	3	0	116.3	1101.1	54.6	33.5	116.3	1101.1	54.6	93.7	6.37527e+07	6.03415e+08	2.99464e+07	1.83679e+07	5.79383e+06	105928090	4.23195e+06	5.42169e+06	1
FALSE	High	Master Protein	O95167	NADH dehydrogenase [ubiquinone] 1 alpha subcomplex subunit 3 OS=Homo sapiens OX=9606 GN=NDUFA3 PE=1 SV=1	0.002	4.401	42	2	5	2	84	9.3	8.46	13.67	2	0	27	88.8	103.8	86.5	27	88.8	103.8	50.9	6.44822e+06	2.12298e+07	2.48002e+07	2.06769e+07	586013	3.72684e+06	3.5047e+06	6.10323e+06	1
FALSE	High	Master Protein	P12270	Nucleoprotein TPR OS=Homo sapiens OX=9606 GN=TPR PE=1 SV=3	0	628.632	41	88	655	88	2363	267.1	5.02	2369.16	88	0	23.6	35.6	53.6	81.7	23.6	35.6	53.6	124.4	4.71005e+08	7.10293e+08	1.06994e+09	1.63173e+09	4.28049e+07	1.2469e+08	1.51201e+08	4.8164e+08	1
FALSE	High	Master Protein	P09651	Heterogeneous nuclear ribonucleoprotein A1 OS=Homo sapiens OX=9606 GN=HNRNPA1 PE=1 SV=5	0	325.137	41	22	751	18	372	38.7	9.13	2797.59	22	0	50.2	47.5	42.3	41.7	50.2	47.5	42.3	107	5.43674e+09	5.15344e+09	4.58452e+09	4.52202e+09	4.9409e+08	9.04674e+08	6.47874e+08	1.33477e+09	1
FALSE	High	Master Protein	P53618	Coatomer subunit beta OS=Homo sapiens OX=9606 GN=COPB1 PE=1 SV=3	0	302.824	41	35	466	35	953	107.1	6.05	1585.98	35	0	97.3	165.2	157.6	141.7	97.3	165.2	157.6	59.6	1.53211e+09	2.60232e+09	2.48118e+09	2.2308e+09	1.39238e+08	456831617	3.50635e+08	6.58468e+08	1
FALSE	High	Master Protein	Q12906	Interleukin enhancer-binding factor 3 OS=Homo sapiens OX=9606 GN=ILF3 PE=1 SV=3	0	298.841	41	32	541	27	894	95.3	8.76	1798.23	32	7	41.3	37.3	40.2	58	41.3	37.3	40.2	62.2	1.64621e+09	1.48689e+09	1.60304e+09	2.31526e+09	1.49608e+08	2.6102e+08	2.26537e+08	6.83398e+08	1
FALSE	High	Master Protein	Q9Y2A7	Nck-associated protein 1 OS=Homo sapiens OX=9606 GN=NCKAP1 PE=1 SV=1	0	253.971	41	39	249	39	1128	128.7	6.62	800.78	39	0	121.9	156.5	262.6	270.5	121.9	156.5	262.6	26.5	1.17058e+09	1.50233e+09	2.52156e+09	2.59703e+09	1.06382e+08	2.6373e+08	3.56341e+08	7.6657e+08	1
FALSE	High	Master Protein	P08195	4F2 cell-surface antigen heavy chain OS=Homo sapiens OX=9606 GN=SLC3A2 PE=1 SV=3	0	221.084	41	25	392	25	630	68	5.01	1425.27	25	0	42.4	75.7	70.3	66.3	42.4	75.7	70.3	83.3	8.83595e+08	1.57911e+09	1.46493e+09	1.38209e+09	8.03009e+07	2.77209e+08	2.0702e+08	4.07952e+08	1
FALSE	High	Master Protein	P23921	Ribonucleoside-diphosphate reductase large subunit OS=Homo sapiens OX=9606 GN=RRM1 PE=1 SV=1	0	201.511	41	29	267	29	792	90	7.15	923.44	29	0	150.4	142.4	156	197.5	150.4	142.4	156	91.2	1.64872e+09	1.56153e+09	1.71021e+09	2.16533e+09	1.49835e+08	2.74122e+08	2.41682e+08	6.39144e+08	1
FALSE	High	Master Protein	P09429	High mobility group protein B1 OS=Homo sapiens OX=9606 GN=HMGB1 PE=1 SV=3	0	200.72	41	17	509	16	215	24.9	5.74	1777.34	17	1	113.9	105.5	93.5	63.5	113.9	105.5	93.5	99.1	1.15576e+10	1.07033e+10	9.49174e+09	6.44813e+09	1.05035e+09	1.87895e+09	1.34135e+09	1.9033e+09	1
FALSE	High	Master Protein	P17844	Probable ATP-dependent RNA helicase DDX5 OS=Homo sapiens OX=9606 GN=DDX5 PE=1 SV=1	0	200.351	41	27	541	23	614	69.1	8.92	1707.94	27	7	58.8	68.6	67.6	61.1	58.8	68.6	67.6	124.6	2.8052e+09	3.2728e+09	3.22604e+09	2.91597e+09	2.54936e+08	5.74532e+08	4.55896e+08	8.60712e+08	1
FALSE	High	Master Protein	P32322	Pyrroline-5-carboxylate reductase 1, mitochondrial OS=Homo sapiens OX=9606 GN=PYCR1 PE=1 SV=2	0	165.76	41	11	225	11	319	33.3	7.61	834.39	11	0	23.5	18.3	18.8	21.7	23.5	18.3	18.8	41.5	1.88127e+08	1.46957e+08	1.51016e+08	1.73862e+08	1.70969e+07	2.57979e+07	2.13412e+07	5.13192e+07	1
FALSE	High	Master Protein	P51572	B-cell receptor-associated protein 31 OS=Homo sapiens OX=9606 GN=BCAP31 PE=1 SV=3	0	165.263	41	15	331	15	246	28	8.44	1163.96	15	0	26	71.5	72.2	92.3	26	71.5	72.2	8.7	2.61456e+08	7.18131e+08	7.25373e+08	9.27054e+08	2.3761e+07	1.26066e+08	1.02508e+08	2.7364e+08	1
FALSE	High	Master Protein	Q8NBS9	Thioredoxin domain-containing protein 5 OS=Homo sapiens OX=9606 GN=TXNDC5 PE=1 SV=2	0	152.717	41	20	313	20	432	47.6	5.97	1020.12	20	0	92.1	130.9	148.9	161.2	92.1	130.9	148.9	29.7	7.14483e+09	1.01609e+10	1.15578e+10	1.25101e+10	6.49321e+08	1.78373e+09	1633324908	3.69261e+09	1
FALSE	High	Master Protein	Q9NZI8	Insulin-like growth factor 2 mRNA-binding protein 1 OS=Homo sapiens OX=9606 GN=IGF2BP1 PE=1 SV=2	0	147.493	41	21	274	19	577	63.4	9.2	904.38	21	3	26.7	50.2	49.1	61	26.7	50.2	49.1	96.6	7.46552e+08	1.40439e+09	1.37398e+09	1.70459e+09	6.78465e+07	2.46537e+08	1.94167e+08	5.03147e+08	1
FALSE	High	Master Protein	Q12874	Splicing factor 3A subunit 3 OS=Homo sapiens OX=9606 GN=SF3A3 PE=1 SV=1	0	136.999	41	17	148	17	501	58.8	5.38	565.05	17	0	1.5	7.2	12.7	26	1.5	7.2	12.7	155.8	7.77363e+06	3.79843e+07	6.73628e+07	1.3796e+08	706466	6.66805e+06	9.51955e+06	4.07219e+07	1
FALSE	High	Master Protein	P48444	Coatomer subunit delta OS=Homo sapiens OX=9606 GN=ARCN1 PE=1 SV=1	0	128.802	41	21	258	21	511	57.2	6.21	778.83	21	0	183	135	122.7	122.9	183	135	122.7	243.8	2.01981e+09	1.4895e+09	1.35351e+09	1.35595e+09	1.8356e+08	2.61479e+08	1.91274e+08	4.00237e+08	1
FALSE	High	Master Protein	P23786	Carnitine O-palmitoyltransferase 2, mitochondrial OS=Homo sapiens OX=9606 GN=CPT2 PE=1 SV=2	0	111.95	41	19	131	19	658	73.7	8.18	428.12	19	0	7.9	28.5	19.9	27.6	7.9	28.5	19.9	22.8	2.48982e+07	8.96517e+07	6.25479e+07	8.66921e+07	2.26274e+06	1.57382e+07	8.83911e+06	2.5589e+07	1
FALSE	High	Master Protein	Q96I24	Far upstream element-binding protein 3 OS=Homo sapiens OX=9606 GN=FUBP3 PE=1 SV=2	0	111.486	41	18	177	15	572	61.6	8.38	530.75	18	0	8.8	75.8	98.8	113.5	8.8	75.8	98.8	77.1	1.08688e+08	9.34003e+08	1.21825e+09	1.39928e+09	9.87752e+06	1.63962e+08	1.72161e+08	4.13028e+08	1
FALSE	High	Master Protein	P26196	Probable ATP-dependent RNA helicase DDX6 OS=Homo sapiens OX=9606 GN=DDX6 PE=1 SV=2	0	109.501	41	14	124	14	483	54.4	8.66	434.05	14	0	136	88.9	81.5	92.2	136	88.9	81.5	120.6	7.07579e+08	4.62501e+08	4.23958e+08	4.79718e+08	6.43047e+07	8.1191e+07	5.99127e+07	1.41599e+08	1
FALSE	High	Master Protein	Q9P0L0	Vesicle-associated membrane protein-associated protein A OS=Homo sapiens OX=9606 GN=VAPA PE=1 SV=3	0	104.666	41	9	194	8	249	27.9	8.62	677.75	9	1	48.8	68.5	67.6	69.5	48.8	68.5	67.6	281.7	3.94604e+08	5.54348e+08	5.46964e+08	5.62026e+08	3.58615e+07	9.73146e+07	7.72956e+07	1.65894e+08	1
FALSE	High	Master Protein	Q9UNE7	E3 ubiquitin-protein ligase CHIP OS=Homo sapiens OX=9606 GN=STUB1 PE=1 SV=2	0	100.908	41	13	147	13	303	34.8	5.87	462.88	13	0	6.5	10.3	9.4	8.7	6.5	10.3	9.4	58.2	4.04716e+07	6.43157e+07	5.89267e+07	5.46112e+07	3.67805e+06	1.12905e+07	8.32737e+06	1.61197e+07	1
FALSE	High	Master Protein	Q9NR45	Sialic acid synthase OS=Homo sapiens OX=9606 GN=NANS PE=1 SV=2	0	97.975	41	12	166	12	359	40.3	6.74	609.32	12	0	68	52.2	58.7	60.9	68	52.2	58.7	12.3	8.05383e+08	6.1794e+08	6.95022e+08	7.21369e+08	7.3193e+07	1.08478e+08	9.82188e+07	2.12927e+08	1
FALSE	High	Master Protein	P42765	3-ketoacyl-CoA thiolase, mitochondrial OS=Homo sapiens OX=9606 GN=ACAA2 PE=1 SV=2	0	92.57	41	13	135	13	397	41.9	8.09	509.79	13	0	137.3	80.4	46.9	77.1	137.3	80.4	46.9	109.8	4.15717e+08	2.43519e+08	1.4207e+08	2.33479e+08	3.77803e+07	4.27491e+07	2.0077e+07	6.89164e+07	1
FALSE	High	Master Protein	Q53H12	Acylglycerol kinase, mitochondrial OS=Homo sapiens OX=9606 GN=AGK PE=1 SV=2	0	92.224	41	11	106	11	422	47.1	8.09	360.31	11	0	7.8	43.5	45.2	53.8	7.8	43.5	45.2	115.3	7.1527e+07	4.00705e+08	4.1623e+08	4.95296e+08	6.50036e+06	7.03428e+07	5.88206e+07	1.46197e+08	1
FALSE	High	Master Protein	O94903	Pyridoxal phosphate homeostasis protein OS=Homo sapiens OX=9606 GN=PLPBP PE=1 SV=1	0	90.677	41	9	133	9	275	30.3	7.5	446.95	9	0	55.8	46.7	43.9	45.2	55.8	46.7	43.9	109.5	3.34892e+08	2.8026e+08	2.63521e+08	2.71211e+08	3.04349e+07	4.9199e+07	3.72401e+07	8.00538e+07	1
FALSE	High	Master Protein	P33316	Deoxyuridine 5'-triphosphate nucleotidohydrolase, mitochondrial OS=Homo sapiens OX=9606 GN=DUT PE=1 SV=4	0	88.313	41	8	209	8	252	26.5	9.36	758.96	8	0	25.2	52.5	56.5	53.9	25.2	52.5	56.5	85.2	3.54756e+08	7.38126e+08	7.94396e+08	7.57613e+08	3.22402e+07	1.29576e+08	1.12262e+08	2.23626e+08	1
FALSE	High	Master Protein	Q8WWY3	U4/U6 small nuclear ribonucleoprotein Prp31 OS=Homo sapiens OX=9606 GN=PRPF31 PE=1 SV=2	0	86.721	41	15	90	15	499	55.4	5.78	305.82	15	0	74.2	51.9	54.5	69	74.2	51.9	54.5	160.3	1.57547e+08	1.10293e+08	1.15855e+08	1.46669e+08	1.43178e+07	1.93617e+07	1.63723e+07	4.32924e+07	1
FALSE	High	Master Protein	Q9BPW8	Protein NipSnap homolog 1 OS=Homo sapiens OX=9606 GN=NIPSNAP1 PE=1 SV=1	0	84.554	41	9	103	9	284	33.3	9.31	367.57	9	0	32.8	32.7	21.8	24.1	32.8	32.7	21.8	150.4	1.78982e+08	1.7839e+08	1.19009e+08	1.31582e+08	1.62659e+07	3.13159e+07	1.68181e+07	3.88393e+07	1
FALSE	High	Master Protein	P63151	Serine/threonine-protein phosphatase 2A 55 kDa regulatory subunit B alpha isoform OS=Homo sapiens OX=9606 GN=PPP2R2A PE=1 SV=1	0	81.325	41	14	114	14	447	51.7	6.2	365.99	14	0	60.9	155.1	140.4	125.1	60.9	155.1	140.4	24.4	1.80731e+08	4.60138e+08	4.16511e+08	3.71255e+08	1.64248e+07	8.07762e+07	5.88604e+07	1.09584e+08	1
FALSE	High	Master Protein	A0A0B4J2D5	Putative glutamine amidotransferase-like class 1 domain-containing protein 3B, mitochondrial OS=Homo sapiens OX=9606 GN=GATD3B PE=5 SV=1	0	79.864	41	9	105	9	268	28.1	8.27	374.35	9	0	59.1	48.3	41.6	32.6	59.1	48.3	41.6	103.2	2.23749e+08	1.82804e+08	1.57321e+08	1.23519e+08	2.03342e+07	3.20908e+07	2.22322e+07	3.64592e+07	1
FALSE	High	Master Protein	Q70UQ0	Inhibitor of nuclear factor kappa-B kinase-interacting protein OS=Homo sapiens OX=9606 GN=IKBIP PE=1 SV=1	0	74.402	41	14	150	14	350	39.3	9.17	518.16	14	0	101.6	89	78.2	94	101.6	89	78.2	26.6	4.94777e+08	4.33414e+08	3.81193e+08	4.58163e+08	44965188	7.60848e+07	5.38693e+07	1.35237e+08	1
FALSE	High	Master Protein	P24666	Low molecular weight phosphotyrosine protein phosphatase OS=Homo sapiens OX=9606 GN=ACP1 PE=1 SV=3	0	69.461	41	8	164	8	158	18	6.74	522.29	8	0	40.8	39.1	37.4	31.5	40.8	39.1	37.4	14.9	4.92904e+08	4.7295e+08	4.51594e+08	3.80655e+08	4.4795e+07	8.30252e+07	6.38182e+07	1.12358e+08	1
FALSE	High	Master Protein	P24941	Cyclin-dependent kinase 2 OS=Homo sapiens OX=9606 GN=CDK2 PE=1 SV=2	0	58.924	41	10	69	8	298	33.9	8.68	217.88	10	0	88.3	58.1	61.2	65.6	88.3	58.1	61.2	20.4	1.45115e+08	9.54822e+07	1.00594e+08	1.07823e+08	13188031	1.67617e+07	14215749	3.18262e+07	1
FALSE	High	Master Protein	P16083	Ribosyldihydronicotinamide dehydrogenase [quinone] OS=Homo sapiens OX=9606 GN=NQO2 PE=1 SV=5	0	57.674	41	8	64	8	231	25.9	6.29	245.58	8	0	52	41.5	30.2	39.7	52	41.5	30.2	51.1	1.24287e+08	9.91905e+07	7.20585e+07	9.49315e+07	1.12952e+07	1.74126e+07	1.01831e+07	2.80211e+07	1
FALSE	High	Master Protein	Q15005	Signal peptidase complex subunit 2 OS=Homo sapiens OX=9606 GN=SPCS2 PE=1 SV=3	0	57.567	41	10	58	10	226	25	8.47	184.4	10	0	156.1	158	146.3	170.9	156.1	158	146.3	190.3	3.55649e+08	3.59953e+08	3.33397e+08	3.8949e+08	3.23213e+07	6.3189e+07	4.71149e+07	1.14966e+08	1
FALSE	High	Master Protein	Q08752	Peptidyl-prolyl cis-trans isomerase D OS=Homo sapiens OX=9606 GN=PPID PE=1 SV=3	0	57.347	41	14	103	14	370	40.7	7.21	316.33	14	0	39.1	40.1	41.8	44.2	39.1	40.1	41.8	62.4	3.01048e+08	3.09153e+08	3.22294e+08	3.40346e+08	2.73592e+07	5.42711e+07	4.55458e+07	100460440	1
FALSE	High	Master Protein	Q9NPA0	ER membrane protein complex subunit 7 OS=Homo sapiens OX=9606 GN=EMC7 PE=1 SV=1	0	51.664	41	7	85	7	242	26.5	9.25	268.91	7	0	40.4	45.3	40.7	42.8	40.4	45.3	40.7	225	1.45594e+08	1.63432e+08	1.466e+08	1.5414e+08	1.32315e+07	2.86902e+07	2.07171e+07	4.54978e+07	1
FALSE	High	Master Protein	Q15836	Vesicle-associated membrane protein 3 OS=Homo sapiens OX=9606 GN=VAMP3 PE=1 SV=3	0	49.567	41	5	76	2	100	11.3	8.79	306.8	5	3	14.5	75.9	108.1	105.5	14.5	75.9	108.1	113.1	4.91795e+07	2.58e+08	3.67418e+08	3.58756e+08	4.46942e+06	4.52913e+07	5.19226e+07	1.05895e+08	1
FALSE	High	Master Protein	Q9NVJ2	ADP-ribosylation factor-like protein 8B OS=Homo sapiens OX=9606 GN=ARL8B PE=1 SV=1	0	48.529	41	7	75	3	186	21.5	8.43	257.02	7	4	182.6	147.1	169.2	91.2	182.6	147.1	169.2	10.8	1.7837e+08	1.43694e+08	1.6529e+08	8.90955e+07	1.62102e+07	2.52251e+07	2.33583e+07	2.62985e+07	1
FALSE	High	Master Protein	P09417	Dihydropteridine reductase OS=Homo sapiens OX=9606 GN=QDPR PE=1 SV=2	0	45.305	41	6	51	6	244	25.8	7.37	192.93	6	0	114.4	89.2	81.8	78.1	114.4	89.2	81.8	29.7	1.81804e+08	1.41792e+08	1.30021e+08	1.24068e+08	1.65223e+07	24891321	1.83743e+07	3.66213e+07	1
FALSE	High	Master Protein	P43487	Ran-specific GTPase-activating protein OS=Homo sapiens OX=9606 GN=RANBP1 PE=1 SV=1	0	45.161	41	7	89	7	201	23.3	5.29	272.7	7	0	21.1	47.7	58.4	80.1	21.1	47.7	58.4	45.8	4.12166e+08	9.33009e+08	1.14366e+09	1.56854e+09	3.74576e+07	1.63788e+08	1.6162e+08	4.62989e+08	1
FALSE	High	Master Protein	P09601	Heme oxygenase 1 OS=Homo sapiens OX=9606 GN=HMOX1 PE=1 SV=1	0	42.196	41	8	48	8	288	32.8	8.25	167.89	8	0	65.9	52.3	33.8	46.6	65.9	52.3	33.8	58.4	6.54802e+07	5.20215e+07	3.36192e+07	4.62881e+07	5.95082e+06	9.13226e+06	4.75098e+06	1.36629e+07	1
FALSE	High	Master Protein	Q99426	Tubulin-folding cofactor B OS=Homo sapiens OX=9606 GN=TBCB PE=1 SV=2	0	40.698	41	8	91	8	244	27.3	5.15	267.02	8	0	62.1	67.1	57.4	67.1	62.1	67.1	57.4	10.2	2.69022e+08	2.90751e+08	2.48416e+08	2.90591e+08	2.44487e+07	5.10406e+07	3.51055e+07	8.57742e+07	1
FALSE	High	Master Protein	Q9NPD8	Ubiquitin-conjugating enzyme E2 T OS=Homo sapiens OX=9606 GN=UBE2T PE=1 SV=1	0	39.521	41	9	88	9	197	22.5	7.99	237.23	9	0	16.7	14	12.3	12	16.7	14	12.3	216.3	6.87413e+07	5.75424e+07	5.06016e+07	4.95174e+07	6.24719e+06	1.01014e+07	7.15089e+06	1.46161e+07	1
FALSE	High	Master Protein	O96000	NADH dehydrogenase [ubiquinone] 1 beta subcomplex subunit 10 OS=Homo sapiens OX=9606 GN=NDUFB10 PE=1 SV=3	0	38.366	41	7	89	7	172	20.8	8.48	256.92	7	0	58.2	60.7	43	51	58.2	60.7	43	169.6	2.16812e+08	2.26079e+08	1.60127e+08	1.8971e+08	1.97038e+07	3.96876e+07	2.26287e+07	5.5997e+07	1
FALSE	High	Master Protein	Q9Y6M9	NADH dehydrogenase [ubiquinone] 1 beta subcomplex subunit 9 OS=Homo sapiens OX=9606 GN=NDUFB9 PE=1 SV=3	0	34.929	41	6	60	6	179	21.8	8.38	197.14	6	0	61.8	79.9	56.8	56.1	61.8	79.9	56.8	41.6	7.54813e+07	9.76611e+07	6.93681e+07	6.85327e+07	6.85972e+06	1.71442e+07	9.80292e+06	2.02289e+07	1
FALSE	High	Master Protein	Q9P0M9	39S ribosomal protein L27, mitochondrial OS=Homo sapiens OX=9606 GN=MRPL27 PE=1 SV=1	0	32.911	41	6	38	6	148	16.1	10.42	117.35	6	0	83	68.9	59.2	57.5	83	68.9	59.2	60.9	7.90564e+07	6.56137e+07	5.63773e+07	5.47984e+07	7.18463e+06	1.15183e+07	7.9671e+06	1.61749e+07	1
FALSE	High	Master Protein	O95168	NADH dehydrogenase [ubiquinone] 1 beta subcomplex subunit 4 OS=Homo sapiens OX=9606 GN=NDUFB4 PE=1 SV=3	0	29.533	41	5	56	5	129	15.2	9.85	168.3	5	0	20.8	106.4	95.9	60	20.8	106.4	95.9	46.9	4.97955e+07	2.54147e+08	2.29166e+08	1.43254e+08	4.52541e+06	4.46149e+07	3.23852e+07	4.22846e+07	1
FALSE	High	Master Protein	O43678	NADH dehydrogenase [ubiquinone] 1 alpha subcomplex subunit 2 OS=Homo sapiens OX=9606 GN=NDUFA2 PE=1 SV=3	0	28.523	41	4	59	4	99	10.9	9.57	195.71	4	0	102.9	83.4	75.5	64.7	102.9	83.4	75.5	56.5	3.06789e+08	2.48747e+08	2.25114e+08	1.92993e+08	2.78809e+07	4.3667e+07	3.18125e+07	5.6966e+07	1
FALSE	High	Master Protein	Q9GZP4	PITH domain-containing protein 1 OS=Homo sapiens OX=9606 GN=PITHD1 PE=1 SV=1	0	28.365	41	6	39	6	211	24.2	5.74	121.11	6	0	123.5	101.2	82.6	71.6	123.5	101.2	82.6	124.4	7.97473e+07	6.53465e+07	5.33619e+07	4.62353e+07	7.24741e+06	1.14714e+07	7.54097e+06	13647348	1
FALSE	High	Master Protein	Q9BV40	Vesicle-associated membrane protein 8 OS=Homo sapiens OX=9606 GN=VAMP8 PE=1 SV=1	0	20.054	41	4	25	4	100	11.4	7.34	67.35	4	0	48.1	19.8	52.1	78.8	48.1	19.8	52.1	24.6	1.93543e+07	7.96248e+06	2.09816e+07	3.17412e+07	1.75891e+06	1.39779e+06	2.96507e+06	9.36909e+06	1
FALSE	High	Master Protein	C9JLW8	Mapk-regulated corepressor-interacting protein 1 OS=Homo sapiens OX=9606 GN=MCRIP1 PE=1 SV=1	0	11.631	41	3	11	3	97	10.9	9.41	29.85	3	0		10.9	21.2	39.7		10.9	21.2	117.9		2.74076e+06	5.31227e+06	9.94747e+06		481134	750716	2.93621e+06	1
FALSE	High	Master Protein	Q86VP6	Cullin-associated NEDD8-dissociated protein 1 OS=Homo sapiens OX=9606 GN=CAND1 PE=1 SV=2	0	423.068	40	48	830	43	1230	136.3	5.78	2922.5	48	6	108.6	86.9	99.6	83.9	108.6	86.9	99.6	86.3	1.22537e+10	9.8042e+09	1.12335e+10	9.46751e+09	1.11361e+09	1.7211e+09	1.58749e+09	2.79454e+09	1
FALSE	High	Master Protein	P22102	Trifunctional purine biosynthetic protein adenosine-3 OS=Homo sapiens OX=9606 GN=GART PE=1 SV=1	0	310.636	40	35	492	35	1010	107.7	6.7	1769.21	35	0	76.6	69.5	59.6	67.1	76.6	69.5	59.6	67.2	1.54505e+09	1.40177e+09	1.20299e+09	1.35321e+09	1.40413e+08	2.46077e+08	1.70003e+08	3.99429e+08	1
FALSE	High	Master Protein	Q99460	26S proteasome non-ATPase regulatory subunit 1 OS=Homo sapiens OX=9606 GN=PSMD1 PE=1 SV=2	0	253.985	40	29	298	29	953	105.8	5.39	1074.08	29	0	141.6	139.4	172.3	158.7	141.6	139.4	172.3	85.6	1.72245e+09	1.69475e+09	2.09558e+09	1.93052e+09	1.56536e+08	2.9751e+08	2.96142e+08	5.69833e+08	1
FALSE	High	Master Protein	Q15459	Splicing factor 3A subunit 1 OS=Homo sapiens OX=9606 GN=SF3A1 PE=1 SV=1	0	233.15	40	26	279	26	793	88.8	5.22	992.65	26	0	30.3	35.7	43	79	30.3	35.7	43		3.83603e+08	4.51395e+08	5.43744e+08	1.00026e+09	3.48618e+07	7.92413e+07	7.68405e+07	2.95247e+08	1
FALSE	High	Master Protein	P07384	Calpain-1 catalytic subunit OS=Homo sapiens OX=9606 GN=CAPN1 PE=1 SV=1	0	180.833	40	30	278	30	714	81.8	5.67	881.33	30	0	151.6	236.9	230.9	197.9	151.6	236.9	230.9	130.7	2.10066e+09	3.28282e+09	3.19912e+09	2.74224e+09	190907496	5.76291e+08	4.52092e+08	8.09432e+08	1
FALSE	High	Master Protein	P14735	Insulin-degrading enzyme OS=Homo sapiens OX=9606 GN=IDE PE=1 SV=4	0	173.387	40	33	188	33	1019	117.9	6.61	581.51	33	0	137.1	152.3	337.9	235.5	137.1	152.3	337.9	119	1.13186e+09	1.25724e+09	2.78903e+09	1.9443e+09	1.02863e+08	2.20705e+08	3.94138e+08	5.73902e+08	1
FALSE	High	Master Protein	P46777	60S ribosomal protein L5 OS=Homo sapiens OX=9606 GN=RPL5 PE=1 SV=3	0	157.433	40	18	378	18	297	34.3	9.72	1142.07	18	0	85.4	131.9	116.4	113.9	85.4	131.9	116.4	154.5	1.72204e+09	2.65965e+09	2.34678e+09	2.29642e+09	1.56499e+08	4.66895e+08	3.31642e+08	6.77837e+08	1
FALSE	High	Master Protein	Q06210	Glutamine--fructose-6-phosphate aminotransferase [isomerizing] 1 OS=Homo sapiens OX=9606 GN=GFPT1 PE=1 SV=3	0	156.316	40	25	256	20	699	78.8	7.11	869.33	25	5	101.5	135.9	162.6	193	101.5	135.9	162.6	160.7	7.27918e+08	9.74449e+08	1.16646e+09	1.38398e+09	6.61531e+07	1.71062e+08	1.64841e+08	4.08512e+08	1
FALSE	High	Master Protein	P33992	DNA replication licensing factor MCM5 OS=Homo sapiens OX=9606 GN=MCM5 PE=1 SV=5	0	141.077	40	22	216	22	734	82.2	8.37	691.05	22	0	83.9	92.4	94.8	123.6	83.9	92.4	94.8	65.3	7.1837e+08	7.91746e+08	8.11679e+08	1.05863e+09	6.52853e+07	1.38989e+08	1.14705e+08	3.12478e+08	1
FALSE	High	Master Protein	P54578	Ubiquitin carboxyl-terminal hydrolase 14 OS=Homo sapiens OX=9606 GN=USP14 PE=1 SV=3	0	132.35	40	16	193	16	494	56	5.3	691.74	16	0	91.5	71.4	88.7	105.9	91.5	71.4	88.7	88.9	6.67008e+08	5.20881e+08	6.46817e+08	7.72418e+08	6.06175e+07	9.14394e+07	9.14066e+07	2.27996e+08	1
FALSE	High	Master Protein	P48735	Isocitrate dehydrogenase [NADP], mitochondrial OS=Homo sapiens OX=9606 GN=IDH2 PE=1 SV=2	0	131.833	40	18	300	17	452	50.9	8.69	942.54	18	1	124.6	85.9	69.1	82.7	124.6	85.9	69.1	44.6	1.92479e+09	1.32755e+09	1.06794e+09	1.27809e+09	1.74925e+08	2.33048e+08	1.50918e+08	3.77255e+08	1
FALSE	High	Master Protein	P62826	GTP-binding nuclear protein Ran OS=Homo sapiens OX=9606 GN=RAN PE=1 SV=3	0	130.585	40	13	306	13	216	24.4	7.49	1070.45	13	0	161	136.3	117.8	111.7	161	136.3	117.8	28.5	9.18493e+09	7.77665e+09	6.72169e+09	6.3709e+09	8.34724e+08	1.36517e+09	9.49893e+08	1.88051e+09	1
FALSE	High	Master Protein	P52306	Rap1 GTPase-GDP dissociation stimulator 1 OS=Homo sapiens OX=9606 GN=RAP1GDS1 PE=1 SV=3	0	126.314	40	19	218	18	607	66.3	5.31	803.43	19	1	39.8	77.8	137.6	67.7	39.8	77.8	137.6	70.9	3.01656e+08	5.89691e+08	1.04292e+09	5.13091e+08	2.74145e+07	1.03519e+08	1.47383e+08	1.5145e+08	1
FALSE	High	Master Protein	Q9UBT2	SUMO-activating enzyme subunit 2 OS=Homo sapiens OX=9606 GN=UBA2 PE=1 SV=2	0	122.171	40	19	194	19	640	71.2	5.29	716.67	19	0	24.3	43.4	61.5	87.6	24.3	43.4	61.5	8	1.89821e+08	3.39601e+08	4.81163e+08	6.855e+08	1.72509e+07	5.96161e+07	6.79968e+07	2.0234e+08	1
FALSE	High	Master Protein	P24752	Acetyl-CoA acetyltransferase, mitochondrial OS=Homo sapiens OX=9606 GN=ACAT1 PE=1 SV=1	0	121.305	40	16	224	16	427	45.2	8.85	786.89	16	0	53.1	59.1	46.6	58.6	53.1	59.1	46.6	142.4	5.70671e+08	6.34717e+08	5.00992e+08	6.29204e+08	5.18625e+07	1.11423e+08	7.07989e+07	1.85723e+08	1
FALSE	High	Master Protein	Q8NBJ5	Procollagen galactosyltransferase 1 OS=Homo sapiens OX=9606 GN=COLGALT1 PE=1 SV=1	0	113.027	40	22	179	22	622	71.6	7.31	510.28	22	0	122.2	176.8	179	163.2	122.2	176.8	179	102.8	1.05858e+09	1.53252e+09	1.55126e+09	1.41414e+09	9.62037e+07	269030671	2.1922e+08	4.17413e+08	1
FALSE	High	Master Protein	Q99873	Protein arginine N-methyltransferase 1 OS=Homo sapiens OX=9606 GN=PRMT1 PE=1 SV=3	0	111.288	40	15	202	15	371	42.4	5.35	709.97	15	0	237.9	112.1	88.9	108.9	237.9	112.1	88.9	19.9	2.1662e+09	1.0208e+09	8.09507e+08	9.91571e+08	1.96864e+08	1.792e+08	1.14398e+08	2.92683e+08	1
FALSE	High	Master Protein	O75351	Vacuolar protein sorting-associated protein 4B OS=Homo sapiens OX=9606 GN=VPS4B PE=1 SV=2	0	109.219	40	14	178	10	444	49.3	7.23	599.72	14	4	31.8	64.4	83.7	77.5	31.8	64.4	83.7	63.2	1.79311e+08	3.63633e+08	4.72393e+08	4.37442e+08	1.62958e+07	6.38349e+07	6.67574e+07	1.2912e+08	1
FALSE	High	Master Protein	P46459	Vesicle-fusing ATPase OS=Homo sapiens OX=9606 GN=NSF PE=1 SV=3	0	108.005	40	24	147	24	744	82.5	6.95	444.09	24	0	64.2	103.3	128.8	129.2	64.2	103.3	128.8	25.4	3.27788e+08	5.27305e+08	6.57427e+08	6.59424e+08	2.97893e+07	9.25672e+07	9.2906e+07	1.94643e+08	1
FALSE	High	Master Protein	P12081	Histidine--tRNA ligase, cytoplasmic OS=Homo sapiens OX=9606 GN=HARS1 PE=1 SV=2	0	104.099	40	17	241	17	509	57.4	5.88	797.74	17	0	80.8	69.8	66.7	58.4	80.8	69.8	66.7	94.5	1.30155e+09	1.1252e+09	1.07567e+09	9.41991e+08	1.18284e+08	1.97526e+08	1.52011e+08	2.78049e+08	1
FALSE	High	Master Protein	O60826	Coiled-coil domain-containing protein 22 OS=Homo sapiens OX=9606 GN=CCDC22 PE=1 SV=1	0	101.034	40	18	105	18	627	70.7	6.74	352.63	18	0	84.4	102.4	109.7	99.1	84.4	102.4	109.7	85.6	2.15779e+08	2.61761e+08	2.80552e+08	2.53348e+08	1.96099e+07	4.59515e+07	3.96469e+07	7.47812e+07	1
FALSE	High	Master Protein	Q92597	Protein NDRG1 OS=Homo sapiens OX=9606 GN=NDRG1 PE=1 SV=1	0	90.62	40	9	76	9	394	42.8	5.82	289.47	9	0	6.6	6.5	6	10.8	6.6	6.5	6	26.2	1.13313e+07	1.1115e+07	1.03359e+07	1.86376e+07	1.02979e+06	1.95121e+06	1.46065e+06	5.5013e+06	1
FALSE	High	Master Protein	P21266	Glutathione S-transferase Mu 3 OS=Homo sapiens OX=9606 GN=GSTM3 PE=1 SV=3	0	87.203	40	11	149	10	225	26.5	5.54	523.72	11	1	20	14.2	15.3	11.6	20	14.2	15.3	103.9	3.81736e+08	2.70818e+08	2.92615e+08	2.21509e+08	3.46921e+07	4.75414e+07	4.13517e+07	6.53832e+07	1
FALSE	High	Master Protein	Q14914	Prostaglandin reductase 1 OS=Homo sapiens OX=9606 GN=PTGR1 PE=1 SV=2	0	85.648	40	12	82	12	329	35.8	8.29	276.63	12	0	309.4	138.5	132.6	143.8	309.4	138.5	132.6	101.7	8.14307e+08	3.64474e+08	3.48984e+08	3.78559e+08	7.40041e+07	6.39826e+07	4.93176e+07	1.1174e+08	1
FALSE	High	Master Protein	P53367	Arfaptin-1 OS=Homo sapiens OX=9606 GN=ARFIP1 PE=1 SV=2	0	85.036	40	10	76	10	373	41.7	6.7	310.85	10	0	14.7	27.4	38.5	41.8	14.7	27.4	38.5	21.9	1.8976e+07	3.53366e+07	4.96033e+07	5.3831e+07	1.72453e+06	6.20326e+06	7.00981e+06	1.58894e+07	1
FALSE	High	Master Protein	P47813	Eukaryotic translation initiation factor 1A, X-chromosomal OS=Homo sapiens OX=9606 GN=EIF1AX PE=1 SV=2	0	80.422	40	8	190	8	144	16.5	5.24	726.64	8	0	19.2	40.3	30.4	34.5	19.2	40.3	30.4	183.9	2.84184e+08	5.96275e+08	4.49155e+08	5.09627e+08	2.58266e+07	1.04675e+08	6.34735e+07	1.50427e+08	1
FALSE	High	Master Protein	P53365	Arfaptin-2 OS=Homo sapiens OX=9606 GN=ARFIP2 PE=1 SV=1	0	80.313	40	10	81	10	341	37.8	6.04	316.68	10	0	27.7	26.4	23.9	30.8	27.7	26.4	23.9	78.8	3.16111e+07	3.01127e+07	2.72728e+07	3.51388e+07	2.87281e+06	5.28621e+06	3.85412e+06	1.0372e+07	1
FALSE	High	Master Protein	O00154	Cytosolic acyl coenzyme A thioester hydrolase OS=Homo sapiens OX=9606 GN=ACOT7 PE=1 SV=3	0	77.648	40	12	98	12	380	41.8	8.54	348.98	12	0	119	135.4	129.3	143.4	119	135.4	129.3	38.3	4.60451e+08	5.23856e+08	5.00361e+08	5.55031e+08	4.18457e+07	9.19616e+07	7.07098e+07	1.63829e+08	1
FALSE	High	Master Protein	Q9Y376	Calcium-binding protein 39 OS=Homo sapiens OX=9606 GN=CAB39 PE=1 SV=1	0	75.242	40	15	148	15	341	39.8	6.89	417.92	15	0	87.8	45.8	39	49.9	87.8	45.8	39	271.8	4.43258e+08	2.31025e+08	1.96743e+08	2.51843e+08	4.02832e+07	4.05559e+07	2.78032e+07	7.43368e+07	1
FALSE	High	Master Protein	Q9UGV2	Protein NDRG3 OS=Homo sapiens OX=9606 GN=NDRG3 PE=1 SV=2	0	74.959	40	9	92	8	375	41.4	5.31	337.47	9	1	199	76.9	96.5	62.7	199	76.9	96.5	146.8	1.16299e+09	4.49504e+08	5.63849e+08	3.66442e+08	1.05692e+08	7.89093e+07	7.96818e+07	1.08163e+08	1
FALSE	High	Master Protein	P15374	Ubiquitin carboxyl-terminal hydrolase isozyme L3 OS=Homo sapiens OX=9606 GN=UCHL3 PE=1 SV=1	0	74.064	40	8	105	8	230	26.2	4.92	352.05	8	0	50.8	35.4	24.6	20	50.8	35.4	24.6	278.4	1.2432e+08	8.65335e+07	6.02817e+07	4.89493e+07	1.12982e+07	1.51907e+07	8.51887e+06	1.44484e+07	1
FALSE	High	Master Protein	O00487	26S proteasome non-ATPase regulatory subunit 14 OS=Homo sapiens OX=9606 GN=PSMD14 PE=1 SV=1	0	65.503	40	10	108	10	310	34.6	6.52	351.46	10	0	172.9	92.1	89.2	99.4	172.9	92.1	89.2	16.3	6.53348e+08	3.48132e+08	3.37141e+08	3.75415e+08	5.93761e+07	6.11137e+07	4.76439e+07	1.10812e+08	1
FALSE	High	Master Protein	Q96E11	Ribosome-recycling factor, mitochondrial OS=Homo sapiens OX=9606 GN=MRRF PE=1 SV=1	0	52.19	40	8	70	8	262	29.3	9.79	240.46	8	0	63.2	47.2	40.8	40.2	63.2	47.2	40.8	8.5	1.5536e+08	1.16019e+08	1.00168e+08	9.89159e+07	1.41191e+07	2.03668e+07	1.41554e+07	2.91971e+07	1
FALSE	High	Master Protein	Q9Y3E5	Peptidyl-tRNA hydrolase 2, mitochondrial OS=Homo sapiens OX=9606 GN=PTRH2 PE=1 SV=1	0	48.543	40	4	74	4	179	19.2	8.73	294.51	4	0	190	133.7	120.7	119.6	190	133.7	120.7	75.5	3.21853e+08	2.26445e+08	2.04501e+08	2.02592e+08	2.92499e+07	3.97519e+07	2.88995e+07	5.97994e+07	1
FALSE	High	Master Protein	Q96DG6	Carboxymethylenebutenolidase homolog OS=Homo sapiens OX=9606 GN=CMBL PE=1 SV=1	0	46.992	40	9	59	9	245	28	7.18	203.29	9	0	59.3	85.2	138.3	92	59.3	85.2	138.3	75.9	8.90519e+07	1.28057e+08	2.07783e+08	1.38149e+08	8.09302e+06	2.24801e+07	2.93634e+07	4.07776e+07	1
FALSE	High	Master Protein	O95881	Thioredoxin domain-containing protein 12 OS=Homo sapiens OX=9606 GN=TXNDC12 PE=1 SV=1	0	43.643	40	6	61	6	172	19.2	5.4	210.22	6	0	97.1	45.2	27.4	37.5	97.1	45.2	27.4	150	1.55355e+08	7.22354e+07	4.37718e+07	6.00011e+07	1.41187e+07	1.26808e+07	6.18572e+06	1.77106e+07	1
FALSE	High	Master Protein	P78346	Ribonuclease P protein subunit p30 OS=Homo sapiens OX=9606 GN=RPP30 PE=1 SV=1	0	42.21	40	7	38	7	268	29.3	8.91	136.17	7	0	237.8	150.4	126.5	99.5	237.8	150.4	126.5	4.1	2.71845e+08	1.71931e+08	1.4466e+08	1.13735e+08	2.47052e+07	3.0182e+07	2.0443e+07	3.35713e+07	1
FALSE	High	Master Protein	Q96G61	Diphosphoinositol polyphosphate phosphohydrolase 3-beta OS=Homo sapiens OX=9606 GN=NUDT11 PE=1 SV=1	0	41.47	40	7	54	2	164	18.5	5.99	181.92	7	6	138.8	79.4	85.4	77.7	138.8	79.4	85.4	104.2	3.55543e+08	2.03403e+08	2.18623e+08	1.98928e+08	3.23116e+07	3.57069e+07	3.08952e+07	5.87179e+07	1
FALSE	High	Master Protein	Q8NFP7	Diphosphoinositol polyphosphate phosphohydrolase 3-alpha OS=Homo sapiens OX=9606 GN=NUDT10 PE=1 SV=1	0	37.237	40	6	52	1	164	18.5	5.68	178.31	6	0	66.1	94.7	129.3	48.1	66.1	94.7	129.3	234.7	1.11971e+07	1.60325e+07	2.18796e+07	8.13583e+06	1.01759e+06	2814466	3.09196e+06	2.40146e+06	1
FALSE	High	Master Protein	Q9NWV4	CXXC motif containing zinc binding protein OS=Homo sapiens OX=9606 GN=CZIB PE=1 SV=1	0	33.724	40	4	55	4	160	18	5.01	195.34	4	0	118.4	97	104.1	92.7	118.4	97	104.1	111.7	3.10603e+08	2.54478e+08	2.73081e+08	2.43221e+08	2.82275e+07	4.4673e+07	3.85911e+07	7.1792e+07	1
FALSE	High	Master Protein	Q9Y3C1	Nucleolar protein 16 OS=Homo sapiens OX=9606 GN=NOP16 PE=1 SV=2	0	25.057	40	6	22	6	178	21.2	9.94	63.3	6	0	25.2	30	49.5	46.2	25.2	30	49.5	300.3	8.52887e+06	1.01725e+07	1.67839e+07	1.56678e+07	775102	1.78576e+06	2.37186e+06	4.62469e+06	1
FALSE	High	Master Protein	Q13232	Nucleoside diphosphate kinase 3 OS=Homo sapiens OX=9606 GN=NME3 PE=1 SV=2	0	24.45	40	5	50	5	169	19	7.84	148.84	5	0	146.1	103.7	92.7	75.5	146.1	103.7	92.7	41.6	7.33752e+07	5.21067e+07	4.65558e+07	3.79113e+07	6.66832e+06	9.14721e+06	6.57916e+06	1.11903e+07	1
FALSE	High	Master Protein	Q96F85	CB1 cannabinoid receptor-interacting protein 1 OS=Homo sapiens OX=9606 GN=CNRIP1 PE=1 SV=1	0	21.71	40	5	27	5	164	18.6	7.94	87.7	5	0	45.4	237.2	238.5	227.3	45.4	237.2	238.5	71.4	3.57591e+07	1.86794e+08	1.8783e+08	1.78986e+08	3.24978e+06	3.27912e+07	2.65437e+07	52831540	1
FALSE	High	Master Protein	O75531	Barrier-to-autointegration factor OS=Homo sapiens OX=9606 GN=BANF1 PE=1 SV=1	0	20.721	40	2	21	2	89	10.1	6.09	81.46	2	0	114.6	111	102.4	54.7	114.6	111	102.4	31.9	3.46554e+07	3.35746e+07	3.09768e+07	1.65393e+07	3.14948e+06	5.89394e+06	4.37757e+06	4.88192e+06	1
FALSE	High	Master Protein	Q9NRG0	Chromatin accessibility complex protein 1 OS=Homo sapiens OX=9606 GN=CHRAC1 PE=1 SV=1	0	18.318	40	3	37	3	131	14.7	5.1	142.75	3	0	35	30.3	27.4	25	35	30.3	27.4	45.9	2.32281e+07	2.00815e+07	1.81475e+07	1.65806e+07	2.11097e+06	3.52527e+06	2.56456e+06	4.89413e+06	1
FALSE	High	Master Protein	P21980	Protein-glutamine gamma-glutamyltransferase 2 OS=Homo sapiens OX=9606 GN=TGM2 PE=1 SV=2	0	298.526	39	29	439	29	687	77.3	5.22	1551.98	29	0	124.2	238.3	241.3	230.4	124.2	238.3	241.3	123.7	8.08862e+09	1.55238e+10	1.57144e+10	1.50073e+10	7.35092e+08	2.72517e+09	2.22072e+09	4.42973e+09	1
FALSE	High	Master Protein	O60763	General vesicular transport factor p115 OS=Homo sapiens OX=9606 GN=USO1 PE=1 SV=2	0	262.881	39	32	352	32	962	107.8	4.91	1259.92	32	0	58.6	84	82.9	98.3	58.6	84	82.9	6.9	7.82381e+08	1.12073e+09	1.10688e+09	1.31167e+09	7.11026e+07	1.96742e+08	1.56421e+08	3.87166e+08	1
FALSE	High	Master Protein	P55884	Eukaryotic translation initiation factor 3 subunit B OS=Homo sapiens OX=9606 GN=EIF3B PE=1 SV=3	0	234.923	39	29	334	29	814	92.4	5	1149.43	29	0	107.1	130.4	158	200.5	107.1	130.4	158	153.6	2.44218e+09	2.97465e+09	3.60335e+09	4.57294e+09	2.21945e+08	5.22193e+08	5.09216e+08	1.3498e+09	1
FALSE	High	Master Protein	Q92841	Probable ATP-dependent RNA helicase DDX17 OS=Homo sapiens OX=9606 GN=DDX17 PE=1 SV=2	0	190.331	39	26	504	22	729	80.2	8.27	1560.93	26	0	39.7	49.5	46.9	48.4	39.7	49.5	46.9	52.2	8.66743e+08	1.08055e+09	1.02468e+09	1.05678e+09	7.87694e+07	1.89688e+08	1.44805e+08	3.11933e+08	1
FALSE	High	Master Protein	O43175	D-3-phosphoglycerate dehydrogenase OS=Homo sapiens OX=9606 GN=PHGDH PE=1 SV=4	0	158.68	39	16	329	16	533	56.6	6.71	1105.36	16	0	14.6	11.2	11.3	11.8	14.6	11.2	11.3	189.9	7.01606e+08	5.35802e+08	5.42511e+08	5.66457e+08	6.37618e+07	9.40588e+07	7.66663e+07	1.67202e+08	1
FALSE	High	Master Protein	P16403	Histone H1.2 OS=Homo sapiens OX=9606 GN=H1-2 PE=1 SV=2	0	153.248	39	21	325	1	213	21.4	10.93	1114.24	21	0			53.3	59.3			53.3	34.8			319823	355913			45196.6	105055	1
FALSE	High	Master Protein	P06396	Gelsolin OS=Homo sapiens OX=9606 GN=GSN PE=1 SV=1	0	144.42	39	21	203	21	782	85.6	6.28	720.94	21	0	91.6	95.9	134.8	223.1	91.6	95.9	134.8	46.4	5.12106e+08	5.36226e+08	7.53717e+08	1.24768e+09	4.65401e+07	9.41331e+07	1.06513e+08	3.68279e+08	1
FALSE	High	Master Protein	O94874	E3 UFM1-protein ligase 1 OS=Homo sapiens OX=9606 GN=UFL1 PE=1 SV=2	0	124.666	39	23	123	23	794	89.5	6.79	404.84	23	0	84.6	85.7	110.5	93.3	84.6	85.7	110.5	41.2	3.25405e+08	3.29674e+08	4.25321e+08	3.59195e+08	2.95728e+07	5.78735e+07	6.01054e+07	106023990	1
FALSE	High	Master Protein	P30520	Adenylosuccinate synthetase isozyme 2 OS=Homo sapiens OX=9606 GN=ADSS2 PE=1 SV=3	0	123.876	39	16	277	16	456	50.1	6.55	965.03	16	0	162.4	134.8	133	115.7	162.4	134.8	133	40	1.71869e+09	1.42664e+09	1.4077e+09	1.2251e+09	1.56194e+08	2.50443e+08	1.98932e+08	3.61615e+08	1
FALSE	High	Master Protein	P16989	Y-box-binding protein 3 OS=Homo sapiens OX=9606 GN=YBX3 PE=1 SV=4	0	117.29	39	13	197	7	372	40.1	9.77	741.91	13	0	21.8	47.1	51.4	68.6	21.8	47.1	51.4	100.8	1.78003e+07	3.8457e+07	4.19496e+07	5.60049e+07	1.61769e+06	6.75104e+06	5.92822e+06	1.65311e+07	1
FALSE	High	Master Protein	Q13838	Spliceosome RNA helicase DDX39B OS=Homo sapiens OX=9606 GN=DDX39B PE=1 SV=1	0	116.476	39	17	208	6	428	49	5.67	627.3	17	12	125.2	86.9	98.5	93.6	125.2	86.9	98.5	20.3	1.90499e+09	1.32288e+09	1.49891e+09	1.42418e+09	1.73125e+08	2.32229e+08	2.11823e+08	4.20377e+08	1
FALSE	High	Master Protein	P37837	Transaldolase OS=Homo sapiens OX=9606 GN=TALDO1 PE=1 SV=2	0	113.646	39	17	280	17	337	37.5	6.81	835.14	17	0	152.1	91.3	89.7	99.2	152.1	91.3	89.7	151.7	3.52978e+09	2.11852e+09	2.08097e+09	2.30145e+09	3.20785e+08	3.71902e+08	294076950	6.79322e+08	1
FALSE	High	Master Protein	P09622	Dihydrolipoyl dehydrogenase, mitochondrial OS=Homo sapiens OX=9606 GN=DLD PE=1 SV=2	0	109.972	39	16	174	16	509	54.1	7.85	561.62	16	0	150.1	145.2	142.4	122.3	150.1	145.2	142.4	220.8	1.40212e+09	1.35644e+09	1.32999e+09	1.14192e+09	1.27425e+08	2.3812e+08	1.87951e+08	3.37062e+08	1
FALSE	High	Master Protein	P52597	Heterogeneous nuclear ribonucleoprotein F OS=Homo sapiens OX=9606 GN=HNRNPF PE=1 SV=3	0	104.906	39	10	221	8	415	45.6	5.58	832.01	10	0	67.2	48.8	44.6	43.8	67.2	48.8	44.6	93.5	7.84013e+08	5.69061e+08	5.2085e+08	5.1141e+08	7.1251e+07	99897379	7.36052e+07	1.50954e+08	1
FALSE	High	Master Protein	Q9HB07	MYG1 exonuclease OS=Homo sapiens OX=9606 GN=MYG1 PE=1 SV=3	0	102.419	39	12	146	12	376	42.5	6.77	460.12	12	0	46.1	35.8	35.9	31.4	46.1	35.8	35.9	27.7	3.28787e+08	2.55601e+08	2.55809e+08	2.23838e+08	2.98801e+07	4.48701e+07	3.61503e+07	6.60706e+07	1
FALSE	High	Master Protein	Q8TDL5	BPI fold-containing family B member 1 OS=Homo sapiens OX=9606 GN=BPIFB1 PE=1 SV=1	0	95.275	39	15	27	15	484	52.4	7.23	88.39	15	0	10.3	1475.7	5.6	4.1	10.3	1475.7	5.6	69.9	2.19269e+07	3.13295e+09	1.19059e+07	8.79428e+06	1.99271e+06	5.49982e+08	1.68251e+06	2.59582e+06	1
FALSE	High	Master Protein	Q7Z4H8	Protein O-glucosyltransferase 3 OS=Homo sapiens OX=9606 GN=POGLUT3 PE=1 SV=2	0	91.545	39	14	119	14	507	58.5	8.24	405.86	14	0	60.3	114.6	75.5	71.9	60.3	114.6	75.5	90.6	1.1943e+08	2.26985e+08	1.49565e+08	1.42455e+08	1.08538e+07	3.98468e+07	2.11362e+07	4.20487e+07	1
FALSE	High	Master Protein	Q16850	Lanosterol 14-alpha demethylase OS=Homo sapiens OX=9606 GN=CYP51A1 PE=1 SV=4	0	90.649	39	17	128	17	509	57.2	8.53	412.64	17	0	182.7	158.6	137	121.4	182.7	158.6	137	111.1	5.48825e+08	4.76502e+08	4.11547e+08	3.64767e+08	4.98771e+07	8.36488e+07	5.81588e+07	1.07669e+08	1
FALSE	High	Master Protein	Q13162	Peroxiredoxin-4 OS=Homo sapiens OX=9606 GN=PRDX4 PE=1 SV=1	0	89.108	39	11	303	8	271	30.5	6.29	1024.82	11	0	76	60	56.2	44	76	60	56.2	38.9	1.74583e+09	1.37782e+09	1.29027e+09	1.01189e+09	1.58661e+08	2.41873e+08	1.82338e+08	2.9868e+08	1
FALSE	High	Master Protein	O60256	Phosphoribosyl pyrophosphate synthase-associated protein 2 OS=Homo sapiens OX=9606 GN=PRPSAP2 PE=1 SV=1	0	88.966	39	10	112	8	369	40.9	7.44	408.59	10	0	102.1	48.5	45.5	37.8	102.1	48.5	45.5	40.8	1.5797e+08	7.50108e+07	7.03539e+07	5.85044e+07	1.43563e+07	1.3168e+07	9.94224e+06	1.72688e+07	1
FALSE	High	Master Protein	Q9NQG5	Regulation of nuclear pre-mRNA domain-containing protein 1B OS=Homo sapiens OX=9606 GN=RPRD1B PE=1 SV=1	0	88.311	39	12	95	8	326	36.9	5.97	384.9	12	0	54.1	39.3	30	25.3	54.1	39.3	30	21.6	1.03048e+08	7.47283e+07	5.70159e+07	4.81946e+07	9.36502e+06	1.31184e+07	8057352	1.42257e+07	1
FALSE	High	Master Protein	Q15738	Sterol-4-alpha-carboxylate 3-dehydrogenase, decarboxylating OS=Homo sapiens OX=9606 GN=NSDHL PE=1 SV=2	0	86.423	39	10	140	10	373	41.9	8.06	518.17	10	0	91.1	60.5	57.7	49.8	91.1	60.5	57.7	77.1	1.07709e+09	7.15156e+08	6.82057e+08	5.88234e+08	9.78853e+07	1.25544e+08	9.63866e+07	1.7363e+08	1
FALSE	High	Master Protein	O43837	Isocitrate dehydrogenase [NAD] subunit beta, mitochondrial OS=Homo sapiens OX=9606 GN=IDH3B PE=1 SV=2	0	84.071	39	12	127	12	385	42.2	8.46	383.91	12	0	76.2	68	70	57.3	76.2	68	70	13.8	3.10074e+08	2.76474e+08	2.84722e+08	2.32909e+08	2.81795e+07	4.85344e+07	4.02362e+07	6.87482e+07	1
FALSE	High	Master Protein	P50552	Vasodilator-stimulated phosphoprotein OS=Homo sapiens OX=9606 GN=VASP PE=1 SV=3	0	83.675	39	13	160	13	380	39.8	8.94	507.52	13	0	100.3	134.1	117.2	129.4	100.3	134.1	117.2	49.7	3.75629e+08	5.02191e+08	4.38949e+08	4.84764e+08	3.41371e+07	8.81585e+07	6.20312e+07	1.43089e+08	1
FALSE	High	Master Protein	Q9Y2Z4	Tyrosine--tRNA ligase, mitochondrial OS=Homo sapiens OX=9606 GN=YARS2 PE=1 SV=2	0	83.349	39	13	73	13	477	53.2	8.98	248.46	13	0	93.2	70.2	73.5	78.7	93.2	70.2	73.5	73.7	1.21939e+08	9.181e+07	9.61455e+07	1.0298e+08	1.10818e+07	1.6117e+07	1.3587e+07	3.03969e+07	1
FALSE	High	Master Protein	Q9BY44	Eukaryotic translation initiation factor 2A OS=Homo sapiens OX=9606 GN=EIF2A PE=1 SV=3	0	81.323	39	17	104	17	585	64.9	8.87	307.32	17	0	197.5	143.5	127.8	155.7	197.5	143.5	127.8	53.8	7.35312e+08	5.34473e+08	4.75866e+08	5.79574e+08	6.6825e+07	9.38254e+07	6.72482e+07	171073729	1
FALSE	High	Master Protein	P24539	ATP synthase F(0) complex subunit B1, mitochondrial OS=Homo sapiens OX=9606 GN=ATP5PB PE=1 SV=2	0	79.626	39	11	152	11	256	28.9	9.36	512.89	11	0	111.1	108.1	95.6	86.1	111.1	108.1	95.6	109.6	7.05486e+08	6.86989e+08	6.07291e+08	5.46673e+08	6.41144e+07	1.20599e+08	8.58208e+07	1.61362e+08	1
FALSE	High	Master Protein	P60981	Destrin OS=Homo sapiens OX=9606 GN=DSTN PE=1 SV=3	0	76.921	39	7	130	4	165	18.5	7.85	426.15	7	0	177.6	186.5	174.3	96	177.6	186.5	174.3	62	1.32269e+09	1.38927e+09	1.2979e+09	7.14778e+08	1.20206e+08	2.43883e+08	1.83416e+08	2.10982e+08	1
FALSE	High	Master Protein	P82933	28S ribosomal protein S9, mitochondrial OS=Homo sapiens OX=9606 GN=MRPS9 PE=1 SV=2	0	76.232	39	12	98	12	396	45.8	9.51	321.43	12	0	92.1	53.3	49.1	38.3	92.1	53.3	49.1	42.6	5.29122e+08	3.06298e+08	2.82161e+08	2.20269e+08	4.80865e+07	5.37699e+07	3.98743e+07	6.50171e+07	1
FALSE	High	Master Protein	Q9Y371	Endophilin-B1 OS=Homo sapiens OX=9606 GN=SH3GLB1 PE=1 SV=1	0	73.593	39	12	68	11	365	40.8	6.04	252.36	12	1	1.1	20.6	35.7	59.1	1.1	20.6	35.7	152.4	2.03326e+06	3.91326e+07	6.78567e+07	1.12319e+08	184782	6.86964e+06	9.58934e+06	3.31533e+07	1
FALSE	High	Master Protein	Q9UKK9	ADP-sugar pyrophosphatase OS=Homo sapiens OX=9606 GN=NUDT5 PE=1 SV=1	0	71.708	39	9	138	9	219	24.3	4.94	489.85	9	0	35.1	25.8	43	41.8	35.1	25.8	43	97.7	3.62542e+08	2.669e+08	4.44642e+08	4.31969e+08	3.29478e+07	4.68537e+07	6.28357e+07	1.27505e+08	1
FALSE	High	Master Protein	Q00403	Transcription initiation factor IIB OS=Homo sapiens OX=9606 GN=GTF2B PE=1 SV=1	0	69.023	39	10	67	10	316	34.8	8.35	237.59	10	0	33.8	55	63.9	79.1	33.8	55	63.9	6.7	3.54929e+08	5.77981e+08	6.71151e+08	8.31137e+08	3.22558e+07	1.01463e+08	9.48453e+07	2.45328e+08	1
FALSE	High	Master Protein	Q9Y316	Protein MEMO1 OS=Homo sapiens OX=9606 GN=MEMO1 PE=1 SV=1	0	67.763	39	8	99	8	297	33.7	7.14	369.47	8	0	166.5	94.7	91.7	68	166.5	94.7	91.7	9.4	4.88107e+08	2.77717e+08	2.68767e+08	1.99364e+08	4.4359e+07	4.87526e+07	3.79815e+07	5.88467e+07	1
FALSE	High	Master Protein	P51858	Hepatoma-derived growth factor OS=Homo sapiens OX=9606 GN=HDGF PE=1 SV=1	0	67.216	39	10	101	9	240	26.8	4.73	360.51	10	1	21.5	59.6	63.5	58.2	21.5	59.6	63.5	165	1.01554e+08	2.80956e+08	2.99358e+08	2.74206e+08	9.22917e+06	4.93212e+07	4.23045e+07	8.09377e+07	1
FALSE	High	Master Protein	P17612	cAMP-dependent protein kinase catalytic subunit alpha OS=Homo sapiens OX=9606 GN=PRKACA PE=1 SV=2	0	66.103	39	13	79	4	351	40.6	8.79	239.91	13	9	229.4	144.5	138	99.3	229.4	144.5	138	78.5	6.43803e+08	4.0552e+08	3.87238e+08	2.78602e+08	5.85086e+07	7.11881e+07	5.47236e+07	8.22354e+07	1
FALSE	High	Master Protein	Q9BV86	N-terminal Xaa-Pro-Lys N-methyltransferase 1 OS=Homo sapiens OX=9606 GN=NTMT1 PE=1 SV=3	0	65.835	39	7	93	7	223	25.4	5.52	310.93	7	0	36.1	65.9	49.5	33.2	36.1	65.9	49.5	71.9	1.24893e+08	2.27781e+08	1.71133e+08	1.14916e+08	1.13503e+07	3.99865e+07	2.4184e+07	3.39199e+07	1
FALSE	High	Master Protein	Q9Y295	Developmentally-regulated GTP-binding protein 1 OS=Homo sapiens OX=9606 GN=DRG1 PE=1 SV=1	0	62.893	39	12	126	11	367	40.5	8.9	402.1	12	1	104.7	84.3	81.5	79.1	104.7	84.3	81.5	117.4	3.86738e+08	3.11585e+08	3.01e+08	2.92187e+08	3.51467e+07	5.4698e+07	4.25365e+07	8.62454e+07	1
FALSE	High	Master Protein	P30740	Leukocyte elastase inhibitor OS=Homo sapiens OX=9606 GN=SERPINB1 PE=1 SV=1	0	61.203	39	11	81	10	379	42.7	6.28	255.52	11	0	69.1	98.1	144.6	251.2	69.1	98.1	144.6	40.5	2.18079e+08	3.09704e+08	4.5648e+08	7.92715e+08	1.98189e+07	5.43677e+07	6.45086e+07	2.33987e+08	1
FALSE	High	Master Protein	P43897	Elongation factor Ts, mitochondrial OS=Homo sapiens OX=9606 GN=TSFM PE=1 SV=2	0	52.129	39	8	64	8	325	35.4	8.38	257.03	8	0	25.5	70.6	68.6	78.2	25.5	70.6	68.6	1.3	8.07873e+07	2.23904e+08	2.17433e+08	2.48051e+08	7.34193e+06	3.93058e+07	3.07271e+07	7.32176e+07	1
FALSE	High	Master Protein	P15927	Replication protein A 32 kDa subunit OS=Homo sapiens OX=9606 GN=RPA2 PE=1 SV=1	0	52.104	39	6	94	6	270	29.2	6.15	306.35	6	0	87.6	61.2	56.2	41.7	87.6	61.2	56.2	43.8	3.36006e+08	2.34722e+08	2.15527e+08	1.59836e+08	3.05362e+07	4.12048e+07	3.04577e+07	47178983	1
FALSE	High	Master Protein	Q4VC31	Protein MIX23 OS=Homo sapiens OX=9606 GN=MIX23 PE=1 SV=1	0	51.51	39	5	80	5	144	16.6	7.81	278.11	5	0	35	27.1	23.1	21.2	35	27.1	23.1	96.8	7.53734e+07	5.85144e+07	4.98133e+07	4.56707e+07	6.84992e+06	1.02721e+07	7.03949e+06	1.34807e+07	1
FALSE	High	Master Protein	P62330	ADP-ribosylation factor 6 OS=Homo sapiens OX=9606 GN=ARF6 PE=1 SV=2	0	49.118	39	5	87	5	175	20.1	8.95	300.33	5	0	63.5	110.8	127	114.1	63.5	110.8	127	74.8	1.97405e+08	3.44351e+08	3.94657e+08	3.54491e+08	1.79401e+07	6.04499e+07	5.57719e+07	1.04636e+08	1
FALSE	High	Master Protein	Q16762	Thiosulfate sulfurtransferase OS=Homo sapiens OX=9606 GN=TST PE=1 SV=4	0	48.117	39	9	69	9	297	33.4	7.25	233.71	9	0	159.7	97.3	87.7	55.4	159.7	97.3	87.7	66.6	3.66147e+08	2.23133e+08	2.01089e+08	1.26922e+08	3.32753e+07	3.91704e+07	2.84174e+07	3.74637e+07	1
FALSE	High	Master Protein	Q9Y676	28S ribosomal protein S18b, mitochondrial OS=Homo sapiens OX=9606 GN=MRPS18B PE=1 SV=1	0	46.11	39	6	45	6	258	29.4	9.38	175.7	6	0	59	38.7	29.7	32.8	59	38.7	29.7		3.89699e+07	2.55192e+07	1.96279e+07	2.16341e+07	3.54158e+06	4.47984e+06	2.77377e+06	6.38577e+06	1
FALSE	High	Master Protein	O95292	Vesicle-associated membrane protein-associated protein B/C OS=Homo sapiens OX=9606 GN=VAPB PE=1 SV=3	0	45.755	39	8	88	7	243	27.2	7.3	308.61	8	0	61.1	43	43.5	63.9	61.1	43	43.5	45.2	1.37594e+08	9.68657e+07	9.79058e+07	1.43755e+08	1.25045e+07	1.70045e+07	1.38358e+07	4.24325e+07	1
FALSE	High	Master Protein	Q16698	2,4-dienoyl-CoA reductase [(3E)-enoyl-CoA-producing], mitochondrial OS=Homo sapiens OX=9606 GN=DECR1 PE=1 SV=1	0	45.709	39	10	62	10	335	36	9.28	216.01	10	0	179.2	115.9	114.4	107.6	179.2	115.9	114.4	121.4	4.45152e+08	2.87938e+08	2.84068e+08	2.67355e+08	4.04553e+07	5.05468e+07	4.01438e+07	7.89155e+07	1
FALSE	High	Master Protein	Q14232	Translation initiation factor eIF-2B subunit alpha OS=Homo sapiens OX=9606 GN=EIF2B1 PE=1 SV=1	0	42.011	39	10	79	10	305	33.7	7.33	240.61	10	0	117.2	91.1	50.6	47.8	117.2	91.1	50.6	59.2	1.31782e+08	1.02438e+08	5.68288e+07	5.37865e+07	1.19763e+07	1.79828e+07	8.03091e+06	1.58762e+07	1
FALSE	High	Master Protein	O94905	Erlin-2 OS=Homo sapiens OX=9606 GN=ERLIN2 PE=1 SV=1	0	41.174	39	9	59	7	339	37.8	5.62	199.67	9	0	34.7	94.4	71.9	105.4	34.7	94.4	71.9	10.8	1.5194e+07	4.13504e+07	3.15108e+07	4.61871e+07	1.38083e+06	7.25897e+06	4.45304e+06	1.36331e+07	1
FALSE	High	Master Protein	Q92882	Osteoclast-stimulating factor 1 OS=Homo sapiens OX=9606 GN=OSTF1 PE=1 SV=2	0	39.625	39	6	78	6	214	23.8	5.68	250.6	6	0	76.6	120.1	86.5	71	76.6	120.1	86.5	12.1	1.68505e+08	2.64326e+08	1.90471e+08	1.5631e+08	1.53137e+07	4.64018e+07	2.69169e+07	4.61384e+07	1
FALSE	High	Master Protein	Q9BUR5	MICOS complex subunit MIC26 OS=Homo sapiens OX=9606 GN=APOO PE=1 SV=1	0	35.37	39	6	52	6	198	22.3	9.13	154.22	6	0	11	47.9	39.3	39.6	11	47.9	39.3	63.1	1.95838e+07	8.54724e+07	7.00455e+07	7.06816e+07	1.77978e+06	1.50045e+07	9.89866e+06	2.08632e+07	1
FALSE	High	Master Protein	O95169	NADH dehydrogenase [ubiquinone] 1 beta subcomplex subunit 8, mitochondrial OS=Homo sapiens OX=9606 GN=NDUFB8 PE=1 SV=1	0	33.892	39	6	47	6	186	21.8	6.8	147.14	6	0	26.3	72.9	49.6	61.1	26.3	72.9	49.6	66.9	2.92643e+07	8.09927e+07	5.51599e+07	6.79131e+07	2.65953e+06	1.42181e+07	7.79506e+06	2.0046e+07	1
FALSE	High	Master Protein	Q99471	Prefoldin subunit 5 OS=Homo sapiens OX=9606 GN=PFDN5 PE=1 SV=2	0	32.085	39	4	35	4	154	17.3	6.33	126.28	4	0	120.1	124.1	114.3	80.5	120.1	124.1	114.3	35.9	1.44564e+08	1.49329e+08	1.37502e+08	9.68362e+07	1.3138e+07	2.62144e+07	1.94315e+07	2.85833e+07	1
FALSE	High	Master Protein	P43307	Translocon-associated protein subunit alpha OS=Homo sapiens OX=9606 GN=SSR1 PE=1 SV=3	0	31	39	6	75	6	286	32.2	4.49	253.84	6	0	73.9	61.2	62.3	33.7	73.9	61.2	62.3	61.4	5.10646e+08	4.23162e+08	4.30864e+08	2.32609e+08	4.64074e+07	7.4285e+07	6.08887e+07	6.86596e+07	1
FALSE	High	Master Protein	Q9Y3D3	28S ribosomal protein S16, mitochondrial OS=Homo sapiens OX=9606 GN=MRPS16 PE=1 SV=1	0	30.06	39	4	51	4	137	15.3	9.5	165.1	4	0	62.6	37.7	30.3	21.7	62.6	37.7	30.3	41.8	8.69896e+07	5.23314e+07	4.21078e+07	3.0188e+07	7.9056e+06	9.18665e+06	5.95057e+06	8.91063e+06	1
FALSE	High	Master Protein	P01116	GTPase KRas OS=Homo sapiens OX=9606 GN=KRAS PE=1 SV=1	0	30.036	39	6	52	2	189	21.6	6.77	177.19	6	0	81.8	89.1	96.1	122.4	81.8	89.1	96.1	52.3	2.4311e+07	2.64762e+07	2.85661e+07	3.64004e+07	2.20938e+06	4.64783e+06	4036892	1.07444e+07	1
FALSE	High	Master Protein	P12273	Prolactin-inducible protein OS=Homo sapiens OX=9606 GN=PIP PE=1 SV=1	0	29.952	39	5	32	5	146	16.6	8.05	102.57	5	0	285.8	376.3	130.8	87.4	285.8	376.3	130.8	19.7	5.18765e+08	6.83117e+08	2.37467e+08	1.58654e+08	47145227	1.1992e+08	3.35582e+07	4.68303e+07	1
FALSE	High	Master Protein	P30626	Sorcin OS=Homo sapiens OX=9606 GN=SRI PE=1 SV=1	0	29.896	39	8	67	8	198	21.7	5.59	162.91	8	0	73.4	83.1	65.5	51.5	73.4	83.1	65.5	133	3.9342e+08	4.45633e+08	3.51279e+08	2.76197e+08	3.57539e+07	7.82299e+07	4.96419e+07	8.15256e+07	1
FALSE	High	Master Protein	Q9Y5Z4	Heme-binding protein 2 OS=Homo sapiens OX=9606 GN=HEBP2 PE=1 SV=1	0	25.921	39	6	30	6	205	22.9	4.63	101.83	6	0	10.1	63.5	49	41.4	10.1	63.5	49	268.4	6.76173e+06	4.23669e+07	3.26887e+07	2.76243e+07	614505	7.43741e+06	4.61948e+06	8.15389e+06	1
FALSE	High	Master Protein	P82921	28S ribosomal protein S21, mitochondrial OS=Homo sapiens OX=9606 GN=MRPS21 PE=1 SV=3	0	24.091	39	3	40	3	87	10.7	9.92	134.22	3	0	18	53.2	42.5	42.8	18	53.2	42.5	96.7	1.46241e+07	4.31881e+07	3.45307e+07	3.47722e+07	1.32904e+06	7.58157e+06	4.87979e+06	1.02638e+07	1
FALSE	High	Master Protein	Q9BVJ7	Dual specificity protein phosphatase 23 OS=Homo sapiens OX=9606 GN=DUSP23 PE=1 SV=1	0	23.585	39	5	33	5	150	16.6	8.21	103.81	5	0	241.5	184	165.2	155.5	241.5	184	165.2	138.9	1.94545e+08	1.4826e+08	1.33105e+08	1.25302e+08	17680231	26026761	1.881e+07	3.69854e+07	1
FALSE	High	Master Protein	P58546	Myotrophin OS=Homo sapiens OX=9606 GN=MTPN PE=1 SV=2	0	22.31	39	4	35	4	118	12.9	5.52	150.71	4	0	41.7	37.6	48.1	34.4	41.7	37.6	48.1	15.3	4.13149e+07	3.72542e+07	4.75848e+07	3.4053e+07	3.75469e+06	6.53989e+06	6.72457e+06	1.00515e+07	1
FALSE	High	Master Protein	Q8WUD4	Coiled-coil domain-containing protein 12 OS=Homo sapiens OX=9606 GN=CCDC12 PE=1 SV=1	0	20.925	39	4	18	4	166	19.2	7.34	65.36	4	0								30.1									1
FALSE	High	Master Protein	P61966	AP-1 complex subunit sigma-1A OS=Homo sapiens OX=9606 GN=AP1S1 PE=1 SV=1	0	19.284	39	5	26	5	158	18.7	5.73	67.77	5	0	111	79.5	72.1	60.1	111	79.5	72.1	74.8	1.51603e+08	1.0852e+08	9.84866e+07	8.21348e+07	1.37776e+07	1.90505e+07	1.39179e+07	2.42439e+07	1
FALSE	High	Master Protein	P35754	Glutaredoxin-1 OS=Homo sapiens OX=9606 GN=GLRX PE=1 SV=2	0	18.374	39	3	18	3	106	11.8	8.09	61.91	3	0	99.1	80.4	60.4	52.5	99.1	80.4	60.4	44	6.22634e+07	5.0508e+07	3.7934e+07	3.29597e+07	5.65849e+06	8.86657e+06	5.36074e+06	9.72876e+06	1
FALSE	High	Master Protein	Q14152	Eukaryotic translation initiation factor 3 subunit A OS=Homo sapiens OX=9606 GN=EIF3A PE=1 SV=1	0	503.771	38	54	961	54	1382	166.5	6.79	3238.22	54	0	29.4	58.3	73.6	88.3	29.4	58.3	73.6	37.8	2.03582e+09	4.0449e+09	5.10014e+09	6.12314e+09	1.85014e+08	7.10072e+08	7.2074e+08	1.80738e+09	1
FALSE	High	Master Protein	P68366	Tubulin alpha-4A chain OS=Homo sapiens OX=9606 GN=TUBA4A PE=1 SV=1	0	303.469	38	21	1159	1	448	49.9	5.06	4193.07	21	0		186.1	196.2	162.4		186.1	196.2	183		2.54039e+07	2.67845e+07	2.21787e+07		4459603	3.78512e+06	6546515	1
FALSE	High	Master Protein	O14980	Exportin-1 OS=Homo sapiens OX=9606 GN=XPO1 PE=1 SV=1	0	295.888	38	34	590	34	1071	123.3	6.06	2039.49	34	0	55.2	68.6	70.3	100.8	55.2	68.6	70.3	152.8	1.9897e+09	2.47497e+09	2.53656e+09	3.63577e+09	1.80823e+08	4.34475e+08	3.5846e+08	1.07318e+09	1
FALSE	High	Master Protein	P63010	AP-2 complex subunit beta OS=Homo sapiens OX=9606 GN=AP2B1 PE=1 SV=1	0	271.127	38	33	473	21	937	104.5	5.38	1732.47	33	16	102.5	114.8	107.7	106.7	102.5	114.8	107.7	149.8	2.48452e+09	2.7818e+09	2.61022e+09	2.58663e+09	225792383	4.88338e+08	3.6887e+08	7.63498e+08	1
FALSE	High	Master Protein	Q7L576	Cytoplasmic FMR1-interacting protein 1 OS=Homo sapiens OX=9606 GN=CYFIP1 PE=1 SV=1	0	259.059	38	43	273	25	1253	145.1	6.9	867.68	43	19	70.2	162.4	237.3	257.8	70.2	162.4	237.3	54	9.52669e+08	2.20266e+09	3.21861e+09	3.49637e+09	8.65784e+07	3.86672e+08	4.54846e+08	1.03203e+09	1
FALSE	High	Master Protein	O75533	Splicing factor 3B subunit 1 OS=Homo sapiens OX=9606 GN=SF3B1 PE=1 SV=3	0	233.418	38	38	293	38	1304	145.7	7.09	996.98	38	0	59.3	125.5	135.1	166.8	59.3	125.5	135.1	46.9	4.56401e+08	9.66221e+08	1.03982e+09	1.28385e+09	4.14776e+07	1.69618e+08	1.46944e+08	3.78955e+08	1
FALSE	High	Master Protein	Q9BSJ8	Extended synaptotagmin-1 OS=Homo sapiens OX=9606 GN=ESYT1 PE=1 SV=1	0	232.841	38	31	301	31	1104	122.8	5.83	1107.43	31	0	123.1	118.7	147	185.1	123.1	118.7	147	67.1	1.70529e+09	1.6444e+09	2.0373e+09	2.56497e+09	1.54976e+08	288671243	2.87906e+08	7.57107e+08	1
FALSE	High	Master Protein	P51991	Heterogeneous nuclear ribonucleoprotein A3 OS=Homo sapiens OX=9606 GN=HNRNPA3 PE=1 SV=2	0	228.938	38	23	382	22	378	39.6	9.01	1318	23	0	44	31.5	27.5	29	44	31.5	27.5	53.9	9.21191e+08	6.5987e+08	5.77265e+08	6.06914e+08	8.37177e+07	1.15839e+08	8.15776e+07	1.79144e+08	1
FALSE	High	Master Protein	Q92900	Regulator of nonsense transcripts 1 OS=Homo sapiens OX=9606 GN=UPF1 PE=1 SV=2	0	224.376	38	34	280	34	1129	124.3	6.61	959.53	34	0	131.4	178.8	203.6	254	131.4	178.8	203.6	25.3	1.11443e+09	1.51613e+09	1.72647e+09	2.15418e+09	1.01279e+08	2.66154e+08	2.4398e+08	6.35853e+08	1
FALSE	High	Master Protein	Q9NSE4	Isoleucine--tRNA ligase, mitochondrial OS=Homo sapiens OX=9606 GN=IARS2 PE=1 SV=2	0	223.601	38	30	342	30	1012	113.7	7.2	1137.67	30	0	38.9	75.1	101.3	135.5	38.9	75.1	101.3	76.2	3.8515e+08	7.43046e+08	1.00221e+09	1.34094e+09	3.50024e+07	1.3044e+08	1.4163e+08	3.95807e+08	1
FALSE	High	Master Protein	Q14683	Structural maintenance of chromosomes protein 1A OS=Homo sapiens OX=9606 GN=SMC1A PE=1 SV=2	0	217.36	38	45	296	45	1233	143.1	7.64	921.94	45	0	66.1	64.4	83.5	90.5	66.1	64.4	83.5	86.8	9.12962e+08	8.9021e+08	1.15364e+09	1.25025e+09	8.29698e+07	1.56274e+08	1.6303e+08	3.69038e+08	1
FALSE	High	Master Protein	A0AVT1	Ubiquitin-like modifier-activating enzyme 6 OS=Homo sapiens OX=9606 GN=UBA6 PE=1 SV=1	0	209.897	38	30	329	30	1052	117.9	6.14	1075.98	30	0	62.8	117.1	161.7	183.2	62.8	117.1	161.7	231.8	6.11501e+08	1.13953e+09	1.57362e+09	1.78341e+09	5.5573e+07	2.00042e+08	2.2238e+08	5.26413e+08	1
FALSE	High	Master Protein	P35606	Coatomer subunit beta' OS=Homo sapiens OX=9606 GN=COPB2 PE=1 SV=2	0	192.207	38	28	246	28	906	102.4	5.27	797.36	28	0	210.8	150.9	194	223.5	210.8	150.9	194	65.8	2.0503e+09	1.46788e+09	1.88667e+09	2.17358e+09	1.86331e+08	2.57683e+08	2.66619e+08	641579867	1
FALSE	High	Master Protein	Q96TA1	Protein Niban 2 OS=Homo sapiens OX=9606 GN=NIBAN2 PE=1 SV=3	0	189.489	38	22	336	22	746	84.1	6.19	1276.59	22	0	130.1	144.1	135.4	135.9	130.1	144.1	135.4	77.4	1.56708e+09	1.73604e+09	1.63107e+09	1.63737e+09	1.42416e+08	3.04758e+08	2.30498e+08	4.83305e+08	1
FALSE	High	Master Protein	Q15029	116 kDa U5 small nuclear ribonucleoprotein component OS=Homo sapiens OX=9606 GN=EFTUD2 PE=1 SV=1	0	188.689	38	29	264	28	972	109.4	5	868	29	0	103.9	121.3	171	204.6	103.9	121.3	171	123.1	6.51256e+08	7.60057e+08	1.07153e+09	1.28204e+09	5.9186e+07	1.33426e+08	1.51426e+08	3.78422e+08	1
FALSE	High	Master Protein	O00469	Procollagen-lysine,2-oxoglutarate 5-dioxygenase 2 OS=Homo sapiens OX=9606 GN=PLOD2 PE=1 SV=2	0	179.998	38	26	366	26	737	84.6	6.71	1186.83	26	0	144.8	150.1	140.6	184.8	144.8	150.1	140.6	59	2.7671e+09	2.86936e+09	2.68784e+09	3.53251e+09	2.51473e+08	5.03709e+08	3.79839e+08	1.0427e+09	1
FALSE	High	Master Protein	P42892	Endothelin-converting enzyme 1 OS=Homo sapiens OX=9606 GN=ECE1 PE=1 SV=2	0	175.476	38	25	197	25	770	87.1	5.88	675.5	25	0	38	126.7	155.5	198.3	38	126.7	155.5	101.4	6.16321e+08	2.05235e+09	2.51847e+09	3.21283e+09	5.60111e+07	3.60286e+08	355904576	9.48336e+08	1
FALSE	High	Master Protein	Q14566	DNA replication licensing factor MCM6 OS=Homo sapiens OX=9606 GN=MCM6 PE=1 SV=1	0	174.223	38	29	281	29	821	92.8	5.41	930.55	29	0	52.2	90.4	133.4	123.8	52.2	90.4	133.4	28.2	5.33322e+08	9.22669e+08	1.36203e+09	1.26418e+09	4.84682e+07	1.61972e+08	1.92479e+08	3.7315e+08	1
FALSE	High	Master Protein	Q14166	Tubulin--tyrosine ligase-like protein 12 OS=Homo sapiens OX=9606 GN=TTLL12 PE=1 SV=2	0	173.699	38	20	302	20	644	74.4	5.53	1094.99	20	0	49.2	89.5	112.5	105.2	49.2	89.5	112.5	47.3	5.45369e+08	9.91983e+08	1.24636e+09	1.16573e+09	4.9563e+07	1.7414e+08	1.76133e+08	3.4409e+08	1
FALSE	High	Master Protein	P23229	Integrin alpha-6 OS=Homo sapiens OX=9606 GN=ITGA6 PE=1 SV=5	0	168.701	38	31	198	31	1130	126.5	6.61	639.81	31	0	134.2	158.1	210.7	237.9	134.2	158.1	210.7	73.2	7.60058e+08	8.95618e+08	1.1935e+09	1.34766e+09	6.90739e+07	1.57224e+08	1.68663e+08	3.9779e+08	1
FALSE	High	Master Protein	Q96A33	PAT complex subunit CCDC47 OS=Homo sapiens OX=9606 GN=CCDC47 PE=1 SV=1	0	168.564	38	18	235	18	483	55.8	4.87	827.78	18	0	4.3	33.7	35.2	56.8	4.3	33.7	35.2	75.5	2.91523e+07	2.26422e+08	2.36875e+08	3.82076e+08	2.64935e+06	3.97478e+07	3.34745e+07	1.12778e+08	1
FALSE	High	Master Protein	Q8NC51	Plasminogen activator inhibitor 1 RNA-binding protein OS=Homo sapiens OX=9606 GN=SERBP1 PE=1 SV=2	0	149.271	38	18	151	18	408	44.9	8.65	500.76	18	0	3.4	4.6	14.7	13.5	3.4	4.6	14.7	44.1	1.55664e+07	2.09019e+07	6.69391e+07	6.15682e+07	1.41467e+06	3.66927e+06	9.45967e+06	1.81732e+07	1
FALSE	High	Master Protein	O94973	AP-2 complex subunit alpha-2 OS=Homo sapiens OX=9606 GN=AP2A2 PE=1 SV=2	0	136.208	38	26	180	20	939	103.9	6.96	623.06	26	0	170.7	156.2	141.5	125.2	170.7	156.2	141.5	42.6	4.0901e+08	3.74372e+08	3.39046e+08	3.00183e+08	3.71708e+07	6.57202e+07	4.79131e+07	8.86056e+07	1
FALSE	High	Master Protein	P61158	Actin-related protein 3 OS=Homo sapiens OX=9606 GN=ACTR3 PE=1 SV=3	0	129.709	38	14	272	12	418	47.3	5.88	909.97	14	2	117	140.1	144.5	138.6	117	140.1	144.5	274.8	2.37771e+09	2.84562e+09	2.93659e+09	2.81614e+09	216085392	4.99541e+08	4.14992e+08	8.31245e+08	1
FALSE	High	Master Protein	P02786	Transferrin receptor protein 1 OS=Homo sapiens OX=9606 GN=TFRC PE=1 SV=2	0	129.015	38	24	168	24	760	84.8	6.61	532.7	24	0	138.7	191.4	191.8	218.6	138.7	191.4	191.8	97.2	9.76878e+08	1.34811e+09	1.35113e+09	1.53973e+09	8.87785e+07	2.36658e+08	190938368	4.54485e+08	1
FALSE	High	Master Protein	O76094	Signal recognition particle subunit SRP72 OS=Homo sapiens OX=9606 GN=SRP72 PE=1 SV=3	0	127.113	38	18	197	18	671	74.6	9.26	735.58	18	0	134	115.6	131.2	108.4	134	115.6	131.2	11.6	1.09982e+09	9.48549e+08	1.07686e+09	8.89456e+08	9.99518e+07	1.66516e+08	1.5218e+08	2.62542e+08	1
FALSE	High	Master Protein	Q8TCS8	Polyribonucleotide nucleotidyltransferase 1, mitochondrial OS=Homo sapiens OX=9606 GN=PNPT1 PE=1 SV=2	0	117.658	38	25	150	25	783	85.9	7.77	428	25	0	90.7	155	172.8	164	90.7	155	172.8	35	3.21601e+08	5.4922e+08	6.12417e+08	5.81148e+08	2.9227e+07	96414193	8.65452e+07	1.71538e+08	1
FALSE	High	Master Protein	Q9NX58	Cell growth-regulating nucleolar protein OS=Homo sapiens OX=9606 GN=LYAR PE=1 SV=3	0	113.328	38	15	141	15	379	43.6	9.57	501.96	15	0	22.8	25.5	30.6	23.7	22.8	25.5	30.6	16.4	6.31975e+07	7.06383e+07	8.46812e+07	6.56057e+07	5.74338e+06	1.24004e+07	1.19669e+07	1.93649e+07	1
FALSE	High	Master Protein	Q9C0B1	Alpha-ketoglutarate-dependent dioxygenase FTO OS=Homo sapiens OX=9606 GN=FTO PE=1 SV=3	0	108.478	38	17	121	17	505	58.2	5.22	393.56	17	0	20.7	119.7	174.3	187.8	20.7	119.7	174.3	89.8	3.49188e+08	2.01579e+09	2.93574e+09	3.16242e+09	3.17341e+07	3.53867e+08	4.14872e+08	9.33457e+08	1
FALSE	High	Master Protein	O60701	UDP-glucose 6-dehydrogenase OS=Homo sapiens OX=9606 GN=UGDH PE=1 SV=1	0	105.993	38	15	148	15	494	55	7.12	496.36	15	0	68.6	154	165.3	175.5	68.6	154	165.3	131.4	2.72544e+08	6.12041e+08	6.56914e+08	6.97657e+08	2.47688e+07	1.07442e+08	92833483	2.05928e+08	1
FALSE	High	Master Protein	P13861	cAMP-dependent protein kinase type II-alpha regulatory subunit OS=Homo sapiens OX=9606 GN=PRKAR2A PE=1 SV=2	0	101.898	38	13	157	11	404	45.5	5.07	592.24	13	3	106.3	82.1	67.7	93.7	106.3	82.1	67.7	80.5	3.72815e+08	2.87708e+08	2.3745e+08	3.28376e+08	3.38814e+07	5.05065e+07	3.35558e+07	9.69274e+07	1
FALSE	High	Master Protein	Q9NUV9	GTPase IMAP family member 4 OS=Homo sapiens OX=9606 GN=GIMAP4 PE=1 SV=1	0	99.5	38	12	99	12	329	37.5	7.81	331.01	12	0	259.5	140.6	141.6	150.4	259.5	140.6	141.6	57.7	8.48433e+08	4.59832e+08	4.63115e+08	4.91813e+08	7.71055e+07	8.07224e+07	6.54463e+07	1.45169e+08	1
FALSE	High	Master Protein	O43252	Bifunctional 3'-phosphoadenosine 5'-phosphosulfate synthase 1 OS=Homo sapiens OX=9606 GN=PAPSS1 PE=1 SV=2	0	95.919	38	18	84	18	624	70.8	6.86	258.99	18	0	116.8	125.3	145.2	183.9	116.8	125.3	145.2	176	3.40973e+08	3.65995e+08	4.24003e+08	5.36998e+08	3.09876e+07	6.42496e+07	5.9919e+07	158506438	1
FALSE	High	Master Protein	P12236	ADP/ATP translocase 3 OS=Homo sapiens OX=9606 GN=SLC25A6 PE=1 SV=4	0	95.327	38	13	258	1	298	32.8	9.74	769.28	13	0	20.1	114.9	128.4	150	20.1	114.9	128.4	66	5.21362e+07	2.9831e+08	3.33233e+08	3.89349e+08	4738126	52367672	47091724	114924760	1
FALSE	High	Master Protein	Q03252	Lamin-B2 OS=Homo sapiens OX=9606 GN=LMNB2 PE=1 SV=4	0	94.446	38	21	104	20	620	69.9	5.59	312.73	21	0	59.9	60.9	105.2	123.7	59.9	60.9	105.2	29.5	4.68607e+08	4.76218e+08	8.22216e+08	9.66998e+08	4.25869e+07	8.35989e+07	1.16194e+08	2.8543e+08	1
FALSE	High	Master Protein	P08397	Porphobilinogen deaminase OS=Homo sapiens OX=9606 GN=HMBS PE=1 SV=2	0	94.433	38	15	93	15	361	39.3	7.18	322.03	15	0	13.3	5.9	4.6	6.9	13.3	5.9	4.6	69	9.12806e+07	4.03053e+07	3.16581e+07	4.75199e+07	8.29556e+06	7.07549e+06	4.47385e+06	1.40265e+07	1
FALSE	High	Master Protein	Q9UJS0	Calcium-binding mitochondrial carrier protein Aralar2 OS=Homo sapiens OX=9606 GN=SLC25A13 PE=1 SV=2	0	92.012	38	19	150	15	675	74.1	8.62	485.05	19	4	55.7	121.8	125.1	152.4	55.7	121.8	125.1	166.3	1.66888e+08	3.64799e+08	3.74581e+08	4.56259e+08	1.51667e+07	6.40396e+07	5.29348e+07	1.34675e+08	1
FALSE	High	Master Protein	Q9NZL9	Methionine adenosyltransferase 2 subunit beta OS=Homo sapiens OX=9606 GN=MAT2B PE=1 SV=1	0	90.635	38	13	164	13	334	37.5	7.36	574.13	13	0	105.2	56	54.7	59.2	105.2	56	54.7	40	6.97448e+08	3.70834e+08	3.62793e+08	3.92405e+08	6.3384e+07	6.50991e+07	5.1269e+07	1.15827e+08	1
FALSE	High	Master Protein	P11310	Medium-chain specific acyl-CoA dehydrogenase, mitochondrial OS=Homo sapiens OX=9606 GN=ACADM PE=1 SV=1	0	87.165	38	15	125	15	421	46.6	8.37	444.17	15	0	50.4	45.1	38	35	50.4	45.1	38	42.7	2.42239e+08	2.1689e+08	1.82949e+08	1.68328e+08	2.20146e+07	3.80745e+07	2.58539e+07	4.96857e+07	1
FALSE	High	Master Protein	P30044	Peroxiredoxin-5, mitochondrial OS=Homo sapiens OX=9606 GN=PRDX5 PE=1 SV=4	0	86.332	38	9	207	9	214	22.1	8.7	705.42	9	0	8.8	31	37.2	48.8	8.8	31	37.2	57	2.02028e+08	7.11769e+08	8.5461e+08	1.11897e+09	1.83602e+07	1.24949e+08	1.20771e+08	330286847	1
FALSE	High	Master Protein	P04818	Thymidylate synthase OS=Homo sapiens OX=9606 GN=TYMS PE=1 SV=3	0	84.48	38	9	144	9	313	35.7	7.01	518.12	9	0	119.7	62.1	55.7	57.9	119.7	62.1	55.7	253.5	5.00986e+08	2.59925e+08	2.33063e+08	2.42222e+08	4.55295e+07	4.56292e+07	3.29359e+07	7.14972e+07	1
FALSE	High	Master Protein	P25788	Proteasome subunit alpha type-3 OS=Homo sapiens OX=9606 GN=PSMA3 PE=1 SV=2	0	78.207	38	10	217	10	255	28.4	5.33	667.42	10	0	93.2	53.5	46.1	40.9	93.2	53.5	46.1	42.7	2.57643e+09	1.47974e+09	1.2749e+09	1.12942e+09	2.34145e+08	2.59764e+08	1.80166e+08	3.33372e+08	1
FALSE	High	Master Protein	P21589	5'-nucleotidase OS=Homo sapiens OX=9606 GN=NT5E PE=1 SV=1	0	76.552	38	14	96	14	574	63.3	7.03	328.24	14	0	177.1	253	209.2	186.1	177.1	253	209.2		3.49742e+08	4.9969e+08	4.13198e+08	3.67468e+08	3.17845e+07	8.77194e+07	5.83921e+07	1.08466e+08	1
FALSE	High	Master Protein	P62136	Serine/threonine-protein phosphatase PP1-alpha catalytic subunit OS=Homo sapiens OX=9606 GN=PPP1CA PE=1 SV=1	0	72.234	38	11	168	4	330	37.5	6.33	561.73	11	6	61.6	62	55.3	59.5	61.6	62	55.3	49.8	5.53932e+08	5.57729e+08	4.97784e+08	5.35533e+08	5.03412e+07	9.7908e+07	7.03457e+07	1.58074e+08	1
FALSE	High	Master Protein	O96019	Actin-like protein 6A OS=Homo sapiens OX=9606 GN=ACTL6A PE=1 SV=1	0	71.614	38	11	76	11	429	47.4	5.6	312.86	11	0	74.3	56.1	40.7	61.1	74.3	56.1	40.7	29.4	4.12219e+08	3.11503e+08	2.2587e+08	3.38884e+08	3.74624e+07	5.46837e+07	3.19193e+07	100028905	1
FALSE	High	Master Protein	P11908	Ribose-phosphate pyrophosphokinase 2 OS=Homo sapiens OX=9606 GN=PRPS2 PE=1 SV=2	0	71.518	38	11	123	5	318	34.7	6.61	417.58	11	6	92.4	48.5	48.1	51.3	92.4	48.5	48.1	48.8	3.90226e+08	2.05068e+08	2.03103e+08	2.16527e+08	3.54636e+07	3.59993e+07	2.8702e+07	6.39127e+07	1
FALSE	High	Master Protein	P10644	cAMP-dependent protein kinase type I-alpha regulatory subunit OS=Homo sapiens OX=9606 GN=PRKAR1A PE=1 SV=1	0	70.027	38	12	134	12	381	43	5.35	434.18	12	0	51.8	51.9	47.7	61.2	51.8	51.9	47.7	69.4	2.93865e+08	2.94369e+08	2.7035e+08	3.4712e+08	2.67064e+07	5.16757e+07	3.82052e+07	1.0246e+08	1
FALSE	High	Master Protein	Q96CX2	BTB/POZ domain-containing protein KCTD12 OS=Homo sapiens OX=9606 GN=KCTD12 PE=1 SV=1	0	69.959	38	12	169	10	325	35.7	5.64	513.34	12	2	107.6	148.4	128.4	112.8	107.6	148.4	128.4	99.2	1.04638e+09	1.44361e+09	1.24907e+09	1.09727e+09	9.50946e+07	2.53423e+08	1.76516e+08	3.23883e+08	1
FALSE	High	Master Protein	P57076	Cilia- and flagella-associated protein 298 OS=Homo sapiens OX=9606 GN=CFAP298 PE=1 SV=1	0	68.375	38	9	62	9	290	33.2	7.44	266.96	9	0	42.3	8	8	11.2	42.3	8	8	136.1	4.89601e+07	9.28145e+06	9.30942e+06	1.30112e+07	4.44948e+06	1.62934e+06	1.31558e+06	3.84052e+06	1
FALSE	High	Master Protein	P42766	60S ribosomal protein L35 OS=Homo sapiens OX=9606 GN=RPL35 PE=1 SV=2	0	63.642	38	8	206	8	123	14.5	11.05	578.46	8	0	11.7	58	77.7	58.8	11.7	58	77.7	69.1	5.40308e+08	2.68979e+09	3.59948e+09	2.72557e+09	4.9103e+07	4.72186e+08	5.0867e+08	8.0451e+08	1
FALSE	High	Master Protein	Q9Y2Z0	Protein SGT1 homolog OS=Homo sapiens OX=9606 GN=SUGT1 PE=1 SV=3	0	58.474	38	10	78	10	365	41	5.16	265.5	10	0	124.4	105.1	102.4	98.3	124.4	105.1	102.4	82.5	4.12892e+08	3.48592e+08	3.39732e+08	3.26139e+08	3.75236e+07	6.11945e+07	4.80101e+07	9.6267e+07	1
FALSE	High	Master Protein	Q02978	Mitochondrial 2-oxoglutarate/malate carrier protein OS=Homo sapiens OX=9606 GN=SLC25A11 PE=1 SV=3	0	57.8	38	10	108	10	314	34	9.91	316.42	10	0	151.4	125.2	106.9	73.7	151.4	125.2	106.9	91.3	4.24543e+08	3.5105e+08	2.99825e+08	2.06705e+08	3.85824e+07	6.1626e+07	4.23706e+07	6.10134e+07	1
FALSE	High	Master Protein	P62314	Small nuclear ribonucleoprotein Sm D1 OS=Homo sapiens OX=9606 GN=SNRPD1 PE=1 SV=1	0	55.547	38	4	90	4	119	13.3	11.56	340.13	4	0	148.5	106.1	83.6	82.3	148.5	106.1	83.6	126.2	9.87368e+08	7.05576e+08	5.56272e+08	5.47438e+08	8.97318e+07	1.23862e+08	7.86111e+07	1.61588e+08	1
FALSE	High	Master Protein	O95861	3'(2'),5'-bisphosphate nucleotidase 1 OS=Homo sapiens OX=9606 GN=BPNT1 PE=1 SV=1	0	55.138	38	8	90	8	308	33.4	5.69	318.23	8	0	69.5	51.7	36.9	49.4	69.5	51.7	36.9	143.8	1.81714e+08	1.35335e+08	9.63887e+07	1.29165e+08	1.65141e+07	2.37578e+07	1.36214e+07	3.81258e+07	1
FALSE	High	Master Protein	O75787	Renin receptor OS=Homo sapiens OX=9606 GN=ATP6AP2 PE=1 SV=2	0	53.421	38	9	53	9	350	39	6.1	179.12	9	0	27.9	41.7	32.6	33.4	27.9	41.7	32.6	203.5	6.53703e+07	9.77338e+07	7.64843e+07	7.83756e+07	5.94084e+06	1.71569e+07	1.08086e+07	2.31342e+07	1
FALSE	High	Master Protein	Q8TDQ7	Glucosamine-6-phosphate isomerase 2 OS=Homo sapiens OX=9606 GN=GNPDA2 PE=1 SV=1	0	52.467	38	6	40	2	276	31.1	6.95	136.13	6	0	110.8		104.8	142.3	110.8		104.8	93.5	1.36847e+07		1.29427e+07	1.75794e+07	1.24366e+06		1829031	5188931	1
FALSE	High	Master Protein	Q08257	Quinone oxidoreductase OS=Homo sapiens OX=9606 GN=CRYZ PE=1 SV=1	0	51.615	38	8	87	8	329	35.2	8.44	329.93	8	0	181.9	86.4	70.5	93.8	181.9	86.4	70.5	203.6	3.55387e+08	1.6887e+08	1.37658e+08	1.83235e+08	3.22975e+07	2.96447e+07	1.94535e+07	5.40858e+07	1
FALSE	High	Master Protein	Q8WUD1	Ras-related protein Rab-2B OS=Homo sapiens OX=9606 GN=RAB2B PE=1 SV=1	0	50.073	38	6	106	1	216	24.2	7.83	393.98	6	0		34.1		120.7		34.1		26.6		1.30246e+06		4.60508e+06		228644		1.35929e+06	1
FALSE	High	Master Protein	O15305	Phosphomannomutase 2 OS=Homo sapiens OX=9606 GN=PMM2 PE=1 SV=1	0	49.971	38	11	106	10	246	28.1	6.77	290.81	11	1	72.2	57.5	68.4	63.3	72.2	57.5	68.4	41.8	2.81303e+08	2.24043e+08	2.6649e+08	2.46372e+08	2.55648e+07	39330160	3.76596e+07	7.2722e+07	1
FALSE	High	Master Protein	P84103	Serine/arginine-rich splicing factor 3 OS=Homo sapiens OX=9606 GN=SRSF3 PE=1 SV=1	0	47.61	38	7	141	6	164	19.3	11.65	430.18	7	0	34.1	23.9	17.8	27.7	34.1	23.9	17.8	71.4	4.29246e+08	3.01382e+08	2.24484e+08	3.49028e+08	3.90098e+07	5.29068e+07	3.17235e+07	1.03023e+08	1
FALSE	High	Master Protein	O14745	Na(+)/H(+) exchange regulatory cofactor NHE-RF1 OS=Homo sapiens OX=9606 GN=SLC9A3R1 PE=1 SV=4	0	44.838	38	9	53	9	358	38.8	5.77	168.47	9	0	13.3	10.2	13.2	16.6	13.3	10.2	13.2	120.2	1.45845e+07	1.12119e+07	1.44556e+07	1.82253e+07	1.32544e+06	1.96822e+06	2.04284e+06	5.37958e+06	1
FALSE	High	Master Protein	Q96C19	EF-hand domain-containing protein D2 OS=Homo sapiens OX=9606 GN=EFHD2 PE=1 SV=1	0	41.823	38	10	63	8	240	26.7	5.2	182.7	10	2	10.4	23	24.7	31.9	10.4	23	24.7	39.3	1.75888e+07	3.86694e+07	4.15678e+07	5.37051e+07	1.59846e+06	6.78832e+06	5.87425e+06	1.58522e+07	1
FALSE	High	Master Protein	Q9Y2B0	Protein canopy homolog 2 OS=Homo sapiens OX=9606 GN=CNPY2 PE=1 SV=1	0	40.912	38	6	47	6	182	20.6	4.92	162.48	6	0	27.6	1.2	11.2	6	27.6	1.2	11.2	146.4	3.11259e+07	1.31517e+06	1.25712e+07	6.76904e+06	2.82871e+06	230875	1.77653e+06	1.99803e+06	1
FALSE	High	Master Protein	P28676	Grancalcin OS=Homo sapiens OX=9606 GN=GCA PE=1 SV=2	0	40.838	38	7	58	7	217	24	5.21	170.03	7	0	6	13.8	11.4	12.3	6	13.8	11.4	24.1	8.45164e+06	1.94466e+07	1.60681e+07	1.72721e+07	768083	3.4138e+06	2.27071e+06	5.09823e+06	1
FALSE	High	Master Protein	P84243	Histone H3.3 OS=Homo sapiens OX=9606 GN=H3-3A PE=1 SV=2	0	39.957	38	9	92	5	136	15.3	11.27	232.73	9	4	251.3	69.8	106.8	69	251.3	69.8	106.8	57.9	3.87744e+09	1.07744e+09	1.64798e+09	1.06542e+09	3.52381e+08	1.89142e+08	2.32888e+08	3.1448e+08	1
FALSE	High	Master Protein	Q92600	CCR4-NOT transcription complex subunit 9 OS=Homo sapiens OX=9606 GN=CNOT9 PE=1 SV=1	0	39.117	38	9	69	9	299	33.6	8.03	197.95	9	0	82.2	32	28	41.5	82.2	32	28	71.9	9.67608e+07	3.77166e+07	3.29061e+07	4.88142e+07	8793602	6.62106e+06	4.65021e+06	1.44086e+07	1
FALSE	High	Master Protein	P53680	AP-2 complex subunit sigma OS=Homo sapiens OX=9606 GN=AP2S1 PE=1 SV=2	0	36.616	38	5	41	5	142	17	6.18	122.53	5	0	229.3	132.6	117.9	99.5	229.3	132.6	117.9	128.6	4.86978e+08	2.81699e+08	2.50355e+08	2.11372e+08	44256417	4.94516e+07	3.53795e+07	6.23909e+07	1
FALSE	High	Master Protein	Q13951	Core-binding factor subunit beta OS=Homo sapiens OX=9606 GN=CBFB PE=1 SV=2	0	35.354	38	6	61	6	182	21.5	6.6	240.77	6	0	53.7	54.9	52.7	33.8	53.7	54.9	52.7	59.6	1.25308e+08	1.28258e+08	1.22998e+08	7.90035e+07	1.1388e+07	2.25153e+07	1.73818e+07	2.33196e+07	1
FALSE	High	Master Protein	O96007	Molybdopterin synthase catalytic subunit OS=Homo sapiens OX=9606 GN=MOCS2 PE=1 SV=1	0	34.011	38	4	33	4	188	20.9	5.44	139.76	4	0	82.6	76.4	32.8	56.2	82.6	76.4	32.8	37.3	4.55098e+07	4.20961e+07	1.80551e+07	3.0978e+07	4.13592e+06	7.38987e+06	2.5515e+06	9.14383e+06	1
FALSE	High	Master Protein	O14737	Programmed cell death protein 5 OS=Homo sapiens OX=9606 GN=PDCD5 PE=1 SV=3	0	33.836	38	5	35	5	125	14.3	6.04	104.77	5	0		12.8	19.6	25.1		12.8	19.6	57.3		2.07477e+07	3.18095e+07	4.07182e+07		3.64222e+06	4.49524e+06	1.20189e+07	1
FALSE	High	Master Protein	O95139	NADH dehydrogenase [ubiquinone] 1 beta subcomplex subunit 6 OS=Homo sapiens OX=9606 GN=NDUFB6 PE=1 SV=3	0	32.962	38	4	50	4	128	15.5	9.63	164.07	4	0	75.2	46.4	27.7	51.7	75.2	46.4	27.7	66.7	1.23108e+08	7.59905e+07	4.53343e+07	8.46002e+07	1.11881e+07	1.334e+07	6.40653e+06	24971555	1
FALSE	High	Master Protein	Q9NPJ3	Acyl-coenzyme A thioesterase 13 OS=Homo sapiens OX=9606 GN=ACOT13 PE=1 SV=1	0	32.903	38	4	72	4	140	15	9.14	243.97	4	0	92.3	105	93.3	90.2	92.3	105	93.3	57.7	3.79783e+08	4.31848e+08	3.83851e+08	3.70747e+08	3.45146e+07	7.58099e+07	5.42449e+07	1.09434e+08	1
FALSE	High	Master Protein	Q6P2C8	Mediator of RNA polymerase II transcription subunit 27 OS=Homo sapiens OX=9606 GN=MED27 PE=1 SV=1	0	31.516	38	7	28	7	311	35.4	9.31	100.98	7	0		296.7	68.1	67.9		296.7	68.1	70.4		3.15657e+08	7.24478e+07	7.22491e+07		5.54129e+07	1.02382e+07	2.13259e+07	1
FALSE	High	Master Protein	Q15014	Mortality factor 4-like protein 2 OS=Homo sapiens OX=9606 GN=MORF4L2 PE=1 SV=1	0	30.692	38	9	20	7	288	32.3	9.72	62.34	9	2	33.7	22.7	22.8	21.1	33.7	22.7	22.8	153.3	2.1695e+07	1.45965e+07	1.47024e+07	1.35686e+07	1.97163e+06	2.56238e+06	2.07771e+06	4.00506e+06	1
FALSE	High	Master Protein	Q7Z7F7	39S ribosomal protein L55, mitochondrial OS=Homo sapiens OX=9606 GN=MRPL55 PE=1 SV=1	0	30.045	38	4	41	4	128	15.1	11.15	112.92	4	0	28.3	27.4	21	26.5	28.3	27.4	21	129.4	3.44646e+07	3.3347e+07	2.55686e+07	3.22759e+07	3.13214e+06	5.85399e+06	3.61329e+06	9.52692e+06	1
FALSE	High	Master Protein	P62304	Small nuclear ribonucleoprotein E OS=Homo sapiens OX=9606 GN=SNRPE PE=1 SV=1	0	27.399	38	3	76	3	92	10.8	9.44	244.22	3	0	134.5	99.2	86.3	79.4	134.5	99.2	86.3	131.6	1.04464e+09	7.70356e+08	6.70662e+08	6.16556e+08	9.49369e+07	135234153	9.47763e+07	181989853	1
FALSE	High	Master Protein	Q86WQ0	Nuclear receptor 2C2-associated protein OS=Homo sapiens OX=9606 GN=NR2C2AP PE=1 SV=1	0	24.382	38	4	24	4	139	15.9	6.16	86.17	4	0	111.6	70.2	26.1	53.9	111.6	70.2	26.1	47	7.17089e+07	4.51328e+07	1.67688e+07	3.46531e+07	6.51689e+06	7.92295e+06	2.36972e+06	1.02286e+07	1
FALSE	High	Master Protein	Q9UKY7	Protein CDV3 homolog OS=Homo sapiens OX=9606 GN=CDV3 PE=1 SV=1	0	20.302	38	4	22	4	258	27.3	6.4	82.79	4	0		6.5	46.3	85.1		6.5	46.3	78.7		1.12806e+06	8.00807e+06	1.47208e+07		198028	1.13168e+06	4.34515e+06	1
FALSE	High	Master Protein	Q9UDW1	Cytochrome b-c1 complex subunit 9 OS=Homo sapiens OX=9606 GN=UQCR10 PE=1 SV=3	0	17.057	38	2	52	2	63	7.3	9.47	170.05	2	0	93.9	97.3	78.9	84.6	93.9	97.3	78.9	107.8	1.9532e+08	2.02351e+08	1.64148e+08	1.75923e+08	1.77506e+07	35522190	23196985	51927465	1
FALSE	High	Master Protein	Q9BWJ5	Splicing factor 3B subunit 5 OS=Homo sapiens OX=9606 GN=SF3B5 PE=1 SV=1	0	14.399	38	3	12	3	86	10.1	6.35	44.33	3	0		20.5	32.9	30.5		20.5	32.9	59.7		3.64546e+06	5.86513e+06	5.4306e+06		639952	828846	1.60296e+06	1
FALSE	High	Master Protein	Q99613	Eukaryotic translation initiation factor 3 subunit C OS=Homo sapiens OX=9606 GN=EIF3C PE=1 SV=1	0	201.283	37	31	324	31	913	105.3	5.68	1035.52	31	0	99.5	105.2	110.2	116.7	99.5	105.2	110.2	8.9	1.50079e+09	1.58785e+09	1.6632e+09	1.76113e+09	1.36392e+08	2.78743e+08	2.35039e+08	5.19836e+08	1
FALSE	High	Master Protein	P05023	Sodium/potassium-transporting ATPase subunit alpha-1 OS=Homo sapiens OX=9606 GN=ATP1A1 PE=1 SV=1	0	200.284	37	32	279	31	1023	112.8	5.49	933.4	32	1	53.3	93.6	133.5	218.4	53.3	93.6	133.5	27.6	7.68647e+08	1.34933e+09	1.92325e+09	3.1465e+09	6.98545e+07	2.36872e+08	2.71789e+08	9.28756e+08	1
FALSE	High	Master Protein	P36776	Lon protease homolog, mitochondrial OS=Homo sapiens OX=9606 GN=LONP1 PE=1 SV=2	0	196.72	37	26	280	26	959	106.4	6.39	1005.6	26	0	102.7	83.3	113.7	123.3	102.7	83.3	113.7	131.2	1.07863e+09	8.74695e+08	1.19367e+09	1.29511e+09	9.80258e+07	1.53551e+08	1.68686e+08	3.8228e+08	1
FALSE	High	Master Protein	Q93009	Ubiquitin carboxyl-terminal hydrolase 7 OS=Homo sapiens OX=9606 GN=USP7 PE=1 SV=2	0	184.958	37	32	211	32	1102	128.2	5.55	626.2	32	0	106.5	132.4	180.2	180.1	106.5	132.4	180.2	111.4	8.49674e+08	1.0564e+09	1.43847e+09	1.43757e+09	7.72182e+07	1.85448e+08	2.03281e+08	4.24329e+08	1
FALSE	High	Master Protein	O95202	Mitochondrial proton/calcium exchanger protein OS=Homo sapiens OX=9606 GN=LETM1 PE=1 SV=1	0	180.953	37	25	239	25	739	83.3	6.7	804.93	25	0	45.8	52.9	46.9	46.9	45.8	52.9	46.9	131.1	3.98134e+08	4.59997e+08	4.07994e+08	4.08065e+08	3.61823e+07	8.07515e+07	5.76567e+07	1.20449e+08	1
FALSE	High	Master Protein	O43143	ATP-dependent RNA helicase DHX15 OS=Homo sapiens OX=9606 GN=DHX15 PE=1 SV=2	0	180.714	37	26	274	26	795	90.9	7.46	881.69	26	0	158.8	194.5	182.5	163.9	158.8	194.5	182.5	85.5	1.96968e+09	2.41303e+09	2.26438e+09	2.0335e+09	1.79004e+08	4.23601e+08	3.19997e+08	6.00232e+08	1
FALSE	High	Master Protein	O60313	Dynamin-like 120 kDa protein, mitochondrial OS=Homo sapiens OX=9606 GN=OPA1 PE=1 SV=3	0	169.209	37	29	194	29	960	111.6	7.87	673.77	29	0	87.9	72.1	77.4	85.2	87.9	72.1	77.4	158.7	6.94594e+08	5.69295e+08	6.11103e+08	6.72999e+08	6.31246e+07	9.99385e+07	8.63595e+07	1.9865e+08	1
FALSE	High	Master Protein	Q9BXJ9	N-alpha-acetyltransferase 15, NatA auxiliary subunit OS=Homo sapiens OX=9606 GN=NAA15 PE=1 SV=1	0	159.407	37	28	305	25	866	101.2	7.42	956.46	28	6	122.7	133.3	141.4	169.2	122.7	133.3	141.4	24.9	1.73845e+09	1.88808e+09	2.00289e+09	2.3977e+09	1.5799e+08	331448495	2.83044e+08	7.07734e+08	1
FALSE	High	Master Protein	Q96AE4	Far upstream element-binding protein 1 OS=Homo sapiens OX=9606 GN=FUBP1 PE=1 SV=3	0	154.394	37	19	266	14	644	67.5	7.61	859.45	19	2	27.9	33.7	37.5	47.2	27.9	33.7	37.5	29.3	3.20214e+08	3.87055e+08	4.30906e+08	5.41554e+08	2.9101e+07	6.79466e+07	6.08945e+07	1.59851e+08	1
FALSE	High	Master Protein	O95782	AP-2 complex subunit alpha-1 OS=Homo sapiens OX=9606 GN=AP2A1 PE=1 SV=3	0	147.921	37	29	249	23	977	107.5	7.03	796.51	29	6	139.8	130.4	102.8	154.1	139.8	130.4	102.8	70.1	1.53041e+09	1.42778e+09	1.12607e+09	1.68773e+09	1.39083e+08	2.50644e+08	1.59133e+08	4.98171e+08	1
FALSE	High	Master Protein	O00425	Insulin-like growth factor 2 mRNA-binding protein 3 OS=Homo sapiens OX=9606 GN=IGF2BP3 PE=1 SV=2	0	144.202	37	17	283	13	579	63.7	8.87	928.23	17	0	34.2	87.5	109.9	136.1	34.2	87.5	109.9	97.1	2.33239e+08	5.97657e+08	7.50329e+08	9.2941e+08	2.11967e+07	1.04917e+08	1.06035e+08	2.74335e+08	1
FALSE	High	Master Protein	P40763	Signal transducer and activator of transcription 3 OS=Homo sapiens OX=9606 GN=STAT3 PE=1 SV=2	0	140.514	37	21	147	21	770	88	6.3	517.65	21	0	129.3	144.7	174.6	243.2	129.3	144.7	174.6	32.6	4.70532e+08	5.26589e+08	6.35458e+08	8.85104e+08	4.27618e+07	9.24415e+07	8.98013e+07	2.61258e+08	1
FALSE	High	Master Protein	P02768	Albumin OS=Homo sapiens OX=9606 GN=ALB PE=1 SV=2	0	139.878	37	22	303	22	609	69.3	6.28	940.21	22	0	167.1	201.7	182.5	135.3	167.1	201.7	182.5	32.1	1.3975e+10	1.68644e+10	1.52568e+10	1.13105e+10	1.27004e+09	2.96051e+09	2.15605e+09	3.33854e+09	1
FALSE	High	Master Protein	Q9UPT5	Exocyst complex component 7 OS=Homo sapiens OX=9606 GN=EXOC7 PE=1 SV=3	0	126.415	37	21	161	21	735	83.3	6.79	536.93	21	0	19	61.2	66.7	84.6	19	61.2	66.7	125	5.50567e+07	1.77639e+08	1.93785e+08	2.45651e+08	5.00354e+06	3.11842e+07	2.73852e+07	7.25093e+07	1
FALSE	High	Master Protein	Q9Y3Z3	Deoxynucleoside triphosphate triphosphohydrolase SAMHD1 OS=Homo sapiens OX=9606 GN=SAMHD1 PE=1 SV=2	0	125.597	37	19	128	19	626	72.2	7.14	399.5	19	0	54.2	71.5	74.6	65.3	54.2	71.5	74.6	11.4	2.8191e+08	3.7151e+08	3.8803e+08	3.3941e+08	2.56199e+07	6.52177e+07	5.48354e+07	1.00184e+08	1
FALSE	High	Master Protein	P61221	ATP-binding cassette sub-family E member 1 OS=Homo sapiens OX=9606 GN=ABCE1 PE=1 SV=1	0	124.914	37	16	154	16	599	67.3	8.34	542.45	16	0	166.4	152.5	144.6	147.3	166.4	152.5	144.6	95.3	1.46106e+09	1.33922e+09	1.26959e+09	1.29329e+09	1.32781e+08	2.35097e+08	1.79415e+08	3.81743e+08	1
FALSE	High	Master Protein	P48147	Prolyl endopeptidase OS=Homo sapiens OX=9606 GN=PREP PE=1 SV=2	0	117.749	37	21	158	21	710	80.6	5.86	502.46	21	0	147.7	192.1	175.3	81.7	147.7	192.1	175.3	105.9	1.32726e+09	1.72613e+09	1.57485e+09	7.34393e+08	1.20621e+08	3.03018e+08	2.22553e+08	2.16772e+08	1
FALSE	High	Master Protein	P51570	Galactokinase OS=Homo sapiens OX=9606 GN=GALK1 PE=1 SV=1	0	115.504	37	13	207	13	392	42.2	6.46	767.64	13	0	20	37.8	43.5	50.3	20	37.8	43.5	91.5	2.61644e+08	4.95542e+08	5.69732e+08	6.58246e+08	2.37782e+07	8.69912e+07	8.05131e+07	1.94296e+08	1
FALSE	High	Master Protein	Q9H0B6	Kinesin light chain 2 OS=Homo sapiens OX=9606 GN=KLC2 PE=1 SV=1	0	115.191	37	18	152	13	622	68.9	7.15	558.56	18	0	9.1	25	29.5	39.1	9.1	25	29.5	53.1	1.18078e+07	3.25961e+07	3.84747e+07	5.09775e+07	1073093	5.72217e+06	5.43715e+06	1.50471e+07	1
FALSE	High	Master Protein	P15170	Eukaryotic peptide chain release factor GTP-binding subunit ERF3A OS=Homo sapiens OX=9606 GN=GSPT1 PE=1 SV=1	0	112.665	37	16	138	16	499	55.7	5.62	469.43	16	0	66.2	101.3	101.5	147.8	66.2	101.3	101.5	142.5	3.20966e+08	4.90926e+08	4.92133e+08	7.16512e+08	2.91693e+07	8.61809e+07	6.9547e+07	2.11494e+08	1
FALSE	High	Master Protein	P05091	Aldehyde dehydrogenase, mitochondrial OS=Homo sapiens OX=9606 GN=ALDH2 PE=1 SV=2	0	111.508	37	19	242	15	517	56.3	7.05	786.77	19	1	64.9	68.5	73.6	64.9	64.9	68.5	73.6	54	6.4218e+08	6.7736e+08	7.2826e+08	6.41894e+08	5.83612e+07	1.18909e+08	1.02916e+08	1.89469e+08	1
FALSE	High	Master Protein	Q9UHX1	Poly(U)-binding-splicing factor PUF60 OS=Homo sapiens OX=9606 GN=PUF60 PE=1 SV=1	0	108.884	37	15	151	15	559	59.8	5.29	577.75	15	0	163	81.3	67.5	66.9	163	81.3	67.5	31.7	1.09624e+09	5.4669e+08	4.5377e+08	4.5008e+08	9.96256e+07	9.59702e+07	6.41257e+07	1.32851e+08	1
FALSE	High	Master Protein	Q16543	Hsp90 co-chaperone Cdc37 OS=Homo sapiens OX=9606 GN=CDC37 PE=1 SV=1	0	104.101	37	14	171	14	378	44.4	5.25	625.03	14	0	72.3	81.9	102.7	91.3	72.3	81.9	102.7	241.9	9.3513e+08	1.05903e+09	1.32843e+09	1.18078e+09	8.49844e+07	1.8591e+08	1.8773e+08	3.48533e+08	1
FALSE	High	Master Protein	Q04695	Keratin, type I cytoskeletal 17 OS=Homo sapiens OX=9606 GN=KRT17 PE=1 SV=2	0	102.905	37	20	165	5	432	48.1	5.02	473.82	20	1	420.3	248.7	38.5	123.2	420.3	248.7	38.5	125.1	2.11393e+08	1.25094e+08	1.93515e+07	6.19726e+07	1.92114e+07	2.196e+07	2.73471e+06	18292535	1
FALSE	High	Master Protein	O00116	Alkyldihydroxyacetonephosphate synthase, peroxisomal OS=Homo sapiens OX=9606 GN=AGPS PE=1 SV=1	0	102.229	37	17	126	17	658	72.9	7.34	444.53	17	0	42.9	117	141.1	167.8	42.9	117	141.1	155.7	1.38705e+08	3.77836e+08	4.55809e+08	5.42243e+08	1.26055e+07	6.63281e+07	6.44138e+07	1.60055e+08	1
FALSE	High	Master Protein	P62424	60S ribosomal protein L7a OS=Homo sapiens OX=9606 GN=RPL7A PE=1 SV=2	0	101.732	37	17	286	17	266	30	10.61	964.84	17	0	152.9	117.1	116.9	124.4	152.9	117.1	116.9	57.5	6.89618e+09	5.28054e+09	5.27283e+09	5.61089e+09	6.26724e+08	9.26987e+08	7.45144e+08	1.65617e+09	1
FALSE	High	Master Protein	O14744	Protein arginine N-methyltransferase 5 OS=Homo sapiens OX=9606 GN=PRMT5 PE=1 SV=4	0	99.744	37	18	141	18	637	72.6	6.29	449.36	18	0	93.9	102.1	125.2	109.5	93.9	102.1	125.2	296.2	6.2344e+08	6.78279e+08	8.31611e+08	7.27309e+08	5.66581e+07	1.1907e+08	1.17521e+08	2.14681e+08	1
FALSE	High	Master Protein	P21281	V-type proton ATPase subunit B, brain isoform OS=Homo sapiens OX=9606 GN=ATP6V1B2 PE=1 SV=3	0	97.568	37	15	131	15	511	56.5	5.81	446.73	15	0	95.6	125.5	116.8	117.9	95.6	125.5	116.8	102.4	5.4583e+08	7.16241e+08	6.66859e+08	6.72859e+08	4.96049e+07	1.25734e+08	9.42389e+07	1.98609e+08	1
FALSE	High	Master Protein	Q9BS26	Endoplasmic reticulum resident protein 44 OS=Homo sapiens OX=9606 GN=ERP44 PE=1 SV=1	0	87.376	37	14	124	13	406	46.9	5.26	388.58	14	1	54.4	43.7	73.9	47.3	54.4	43.7	73.9	69.9	5.34362e+08	4.29563e+08	7.25825e+08	4.6462e+08	4.85627e+07	7.54088e+07	1.02572e+08	1.37142e+08	1
FALSE	High	Master Protein	Q9BWD1	Acetyl-CoA acetyltransferase, cytosolic OS=Homo sapiens OX=9606 GN=ACAT2 PE=1 SV=2	0	87.122	37	10	188	10	397	41.3	6.92	657.14	10	0	135.9	78.7	74.5	89.8	135.9	78.7	74.5	64.1	8.22487e+08	4.76119e+08	4.50547e+08	5.43634e+08	7.47474e+07	8.35816e+07	6.36702e+07	1.60465e+08	1
FALSE	High	Master Protein	Q9UJU6	Drebrin-like protein OS=Homo sapiens OX=9606 GN=DBNL PE=1 SV=1	0	85.847	37	13	142	13	430	48.2	5.05	509.91	13	0	74.3	82.8	74.3	82.5	74.3	82.8	74.3	18.9	2.70819e+08	3.01885e+08	2.70816e+08	3.00843e+08	2.4612e+07	5.29951e+07	3.82711e+07	8.88004e+07	1
FALSE	High	Master Protein	O00625	Pirin OS=Homo sapiens OX=9606 GN=PIR PE=1 SV=1	0	84.744	37	11	140	11	290	32.1	6.92	436.34	11	0	209.9	144.2	138.3	146.4	209.9	144.2	138.3	106.2	9.50142e+08	6.52483e+08	6.25832e+08	6.62442e+08	8.63487e+07	1.14542e+08	8.84411e+07	1.95534e+08	1
FALSE	High	Master Protein	P06132	Uroporphyrinogen decarboxylase OS=Homo sapiens OX=9606 GN=UROD PE=1 SV=2	0	79.791	37	9	137	9	367	40.8	6.14	485.55	9	0	93.4	61.7	51.6	66.8	93.4	61.7	51.6	32.6	4.09387e+08	2.70206e+08	2.26001e+08	2.92906e+08	3.7205e+07	4.74341e+07	3.19379e+07	86457429	1
FALSE	High	Master Protein	Q9Y6E2	eIF5-mimic protein 1 OS=Homo sapiens OX=9606 GN=BZW2 PE=1 SV=1	0	77.423	37	17	134	14	419	48.1	6.68	396.51	17	3	91.7	81.6	72.1	71.7	91.7	81.6	72.1	29	6.4905e+08	5.77882e+08	5.10619e+08	5.07923e+08	5.89855e+07	1.01446e+08	7.21594e+07	1.49924e+08	1
FALSE	High	Master Protein	P50914	60S ribosomal protein L14 OS=Homo sapiens OX=9606 GN=RPL14 PE=1 SV=4	0	76.469	37	12	150	12	215	23.4	10.93	459.86	12	0	187.2	140.3	118.4	76.5	187.2	140.3	118.4	151	5.60204e+09	4.19922e+09	3.54207e+09	2.29056e+09	5.09113e+08	7.37163e+08	5.00557e+08	6.76108e+08	1
FALSE	High	Master Protein	P10321	HLA class I histocompatibility antigen, C alpha chain OS=Homo sapiens OX=9606 GN=HLA-C PE=1 SV=3	0	76.275	37	10	129	3	366	40.6	6.04	440.55	10	0	21.8	25.1	19.3	14.3	21.8	25.1	19.3	34.5	1.44424e+07	1.66043e+07	1.27727e+07	9.43464e+06	1.31252e+06	2.91485e+06	1.80501e+06	2.78484e+06	1
FALSE	High	Master Protein	P14550	Aldo-keto reductase family 1 member A1 OS=Homo sapiens OX=9606 GN=AKR1A1 PE=1 SV=3	0	73.148	37	12	130	11	325	36.6	6.79	416.69	12	2	143.6	80.5	62.2	71.9	143.6	80.5	62.2	53.4	9.41645e+08	5.27695e+08	4.07453e+08	4.71536e+08	8.55765e+07	9.26356e+07	5.75803e+07	1.39184e+08	1
FALSE	High	Master Protein	Q15050	Ribosome biogenesis regulatory protein homolog OS=Homo sapiens OX=9606 GN=RRS1 PE=1 SV=2	0	71.21	37	11	62	11	365	41.2	10.7	225.23	11	0	18.3	23.3	31.8	24.5	18.3	23.3	31.8	36.4	2.16656e+07	2.75593e+07	3.75786e+07	2.89523e+07	1.96896e+06	4.83797e+06	5.31051e+06	8.54589e+06	1
FALSE	High	Master Protein	O43684	Mitotic checkpoint protein BUB3 OS=Homo sapiens OX=9606 GN=BUB3 PE=1 SV=1	0	68.614	37	11	113	11	328	37.1	6.84	338.54	11	0	131	84.7	76.9	86.1	131	84.7	76.9	63.7	5.83281e+08	3.77396e+08	3.42661e+08	3.83467e+08	5.30085e+07	6.6251e+07	4.84239e+07	1.13188e+08	1
FALSE	High	Master Protein	P40938	Replication factor C subunit 3 OS=Homo sapiens OX=9606 GN=RFC3 PE=1 SV=2	0	67.167	37	13	94	13	356	40.5	8.34	305.97	13	0	42.8	36.3	27.8	37.3	42.8	36.3	27.8	30.8	8.34799e+07	7.07967e+07	5.43099e+07	7.28529e+07	7.58663e+06	1.24282e+07	7.67494e+06	2.15041e+07	1
FALSE	High	Master Protein	P23368	NAD-dependent malic enzyme, mitochondrial OS=Homo sapiens OX=9606 GN=ME2 PE=1 SV=1	0	67.035	37	17	100	17	584	65.4	7.61	297.86	17	0	125.7	107.1	107.7	89.5	125.7	107.1	107.7	111	8.14944e+08	6.9478e+08	6.98334e+08	5.80405e+08	7.4062e+07	1.21967e+08	9.86868e+07	1.71319e+08	1
FALSE	High	Master Protein	P41240	Tyrosine-protein kinase CSK OS=Homo sapiens OX=9606 GN=CSK PE=1 SV=1	0	65.676	37	14	81	14	450	50.7	7.06	222.24	14	0	87.3	120.1	112.6	116.7	87.3	120.1	112.6	27	1.73298e+08	2.38348e+08	2.23461e+08	2.31766e+08	1.57492e+07	4.18413e+07	3.1579e+07	6.84107e+07	1
FALSE	High	Master Protein	Q7L5N1	COP9 signalosome complex subunit 6 OS=Homo sapiens OX=9606 GN=COPS6 PE=1 SV=1	0	64.802	37	8	103	8	327	36.1	5.73	342.95	8	0	146.2	154.4	172.8	181	146.2	154.4	172.8	152.6	5.23905e+08	5.53482e+08	6.19384e+08	6.48513e+08	4.76124e+07	9.71625e+07	8.75298e+07	1.91422e+08	1
FALSE	High	Master Protein	Q15555	Microtubule-associated protein RP/EB family member 2 OS=Homo sapiens OX=9606 GN=MAPRE2 PE=1 SV=1	0	63.774	37	9	65	8	327	37	5.57	217.68	9	1	14.2	198.3	187.2	204.9	14.2	198.3	187.2	83.3	1.88339e+07	2.63274e+08	2.48441e+08	2.7198e+08	1.71162e+06	4.62171e+07	3.5109e+07	8.02809e+07	1
FALSE	High	Master Protein	Q9H857	5'-nucleotidase domain-containing protein 2 OS=Homo sapiens OX=9606 GN=NT5DC2 PE=1 SV=1	0	61.427	37	14	67	14	520	60.7	6.77	212.35	14	0	233.4	157.2	146.7	128.8	233.4	157.2	146.7	28.3	2.86079e+08	1.92686e+08	1.79756e+08	1.57878e+08	2.59988e+07	3.38255e+07	2.54027e+07	4.66012e+07	1
FALSE	High	Master Protein	Q99986	Serine/threonine-protein kinase VRK1 OS=Homo sapiens OX=9606 GN=VRK1 PE=1 SV=1	0	58.362	37	11	82	11	396	45.4	8.91	252.31	11	0	78	24.9	55.7	26.3	78	24.9	55.7	36.4	1.81017e+08	5.77087e+07	1.2934e+08	6.10572e+07	1.64508e+07	1.01306e+07	1.8278e+07	1.80223e+07	1
FALSE	High	Master Protein	O75323	Protein NipSnap homolog 2 OS=Homo sapiens OX=9606 GN=NIPSNAP2 PE=1 SV=1	0	58.027	37	6	57	6	286	33.7	9.36	202.37	6	0	35.3	49.5	26	35.3	35.3	49.5	26	32.6	6.94438e+07	9.72978e+07	5.121e+07	6.94741e+07	6.31104e+06	1.70804e+07	7.23687e+06	2.05068e+07	1
FALSE	High	Master Protein	Q9UNZ2	NSFL1 cofactor p47 OS=Homo sapiens OX=9606 GN=NSFL1C PE=1 SV=2	0	52.299	37	10	69	10	370	40.5	5.1	241.98	10	0	30.6	42.7	54.3	69.1	30.6	42.7	54.3	66.8	7.01275e+07	9.77169e+07	1.24326e+08	1.58212e+08	6.37317e+06	1.7154e+07	1.75694e+07	4.66997e+07	1
FALSE	High	Master Protein	P46776	60S ribosomal protein L27a OS=Homo sapiens OX=9606 GN=RPL27A PE=1 SV=2	0	49.44	37	8	97	8	148	16.6	11	267.07	8	0	14.1	92.3	160.4	120.7	14.1	92.3	160.4	51.6	3.11512e+08	2.0429e+09	3.54912e+09	2.67109e+09	2.83101e+07	3.58627e+08	5.01553e+08	7.88428e+08	1
FALSE	High	Master Protein	Q9NQR4	Omega-amidase NIT2 OS=Homo sapiens OX=9606 GN=NIT2 PE=1 SV=1	0	46.089	37	8	62	8	276	30.6	7.21	233.64	8	0	117.4	87.9	64.2	59.3	117.4	87.9	64.2	71.1	1.39373e+08	1.04397e+08	7.62365e+07	7.04211e+07	1.26662e+07	1.83266e+07	1.07736e+07	2.07863e+07	1
FALSE	High	Master Protein	P07203	Glutathione peroxidase 1 OS=Homo sapiens OX=9606 GN=GPX1 PE=1 SV=4	0	45.779	37	7	79	7	203	22.1	6.55	253.91	7	0	186.9	180.8	162.4	139.7	186.9	180.8	162.4	66.7	6.51715e+08	6.30629e+08	5.66357e+08	4.87157e+08	5.92277e+07	110705489	8.00362e+07	143794725	1
FALSE	High	Master Protein	Q13868	Exosome complex component RRP4 OS=Homo sapiens OX=9606 GN=EXOSC2 PE=1 SV=2	0	45.258	37	7	36	7	293	32.8	7.5	135.46	7	0	67.4	84.7	57.6	55.5	67.4	84.7	57.6	86.1	2.48797e+08	3.12749e+08	2.12624e+08	2.04948e+08	2.26106e+07	5.49023e+07	3.00475e+07	6.04947e+07	1
FALSE	High	Master Protein	Q13190	Syntaxin-5 OS=Homo sapiens OX=9606 GN=STX5 PE=1 SV=2	0	43.241	37	9	40	9	355	39.6	9.16	126.78	9	0	6.9	7.9	40.8	48.7	6.9	7.9	40.8	35.9	6.08517e+06	6.88587e+06	3.57104e+07	4.26524e+07	553019	1.2088e+06	5.04651e+06	1.25898e+07	1
FALSE	High	Master Protein	Q96C86	m7GpppX diphosphatase OS=Homo sapiens OX=9606 GN=DCPS PE=1 SV=2	0	42.47	37	9	90	9	337	38.6	6.38	248.24	9	0	95.4	60.7	41	61.4	95.4	60.7	41	25.8	1.42044e+08	9.02881e+07	6.09818e+07	9.13377e+07	1.29089e+07	1.58499e+07	8.6178e+06	2.69603e+07	1
FALSE	High	Master Protein	Q9BUT1	3-hydroxybutyrate dehydrogenase type 2 OS=Homo sapiens OX=9606 GN=BDH2 PE=1 SV=2	0	42.442	37	7	69	7	245	26.7	7.65	236.14	7	0	141.8	88.2	83.9	69.8	141.8	88.2	83.9	43.9	2.18108e+08	1.35646e+08	1.28999e+08	1.07422e+08	1.98216e+07	2.38124e+07	1.82298e+07	3.1708e+07	1
FALSE	High	Master Protein	Q9BSH5	Haloacid dehalogenase-like hydrolase domain-containing protein 3 OS=Homo sapiens OX=9606 GN=HDHD3 PE=1 SV=1	0	41.873	37	8	34	8	251	28	6.71	113.27	8	0		1.6	7.4	10.2		1.6	7.4	25.7		1.72641e+06	8.15431e+06	1.12369e+07		303068	1.15235e+06	3.3168e+06	1
FALSE	High	Master Protein	Q9Y2Q9	28S ribosomal protein S28, mitochondrial OS=Homo sapiens OX=9606 GN=MRPS28 PE=1 SV=1	0	40.966	37	5	60	5	187	20.8	9.1	210.65	5	0	64.6	124.3	69	61.7	64.6	124.3	69	79.6	8.34183e+07	1.60523e+08	8.91172e+07	7.96551e+07	7.58104e+06	28179477	1.25938e+07	23511922	1
FALSE	High	Master Protein	Q9NRW1	Ras-related protein Rab-6B OS=Homo sapiens OX=9606 GN=RAB6B PE=1 SV=1	0	38.213	37	6	70	1	208	23.4	5.53	204.46	6	0	22.6	41.6	18.3	27	22.6	41.6	18.3	49.5	2.02621e+06	3.73431e+06	1.64284e+06	2.42168e+06	184141	655549	232162	714811	1
FALSE	High	Master Protein	Q96CT7	Coiled-coil domain-containing protein 124 OS=Homo sapiens OX=9606 GN=CCDC124 PE=1 SV=1	0	35.171	37	6	39	6	223	25.8	9.54	118.88	6	0	1.8	16.5	26.2	29.1	1.8	16.5	26.2	69.1	1.69256e+06	1.53832e+07	2.44338e+07	2.72183e+07	153819	2.70048e+06	3.45293e+06	8.03407e+06	1
FALSE	High	Master Protein	P62854	40S ribosomal protein S26 OS=Homo sapiens OX=9606 GN=RPS26 PE=1 SV=3	0	34.731	37	5	55	5	115	13	11	168.21	5	0	84.8	155.5	165.6	132.7	84.8	155.5	165.6	34.9	1.3821e+09	2.53442e+09	2.69772e+09	2.16248e+09	1.25605e+08	4.44912e+08	3.81235e+08	6.38304e+08	1
FALSE	High	Master Protein	P11441	Ubiquitin-like protein 4A OS=Homo sapiens OX=9606 GN=UBL4A PE=1 SV=1	0	32.218	37	5	47	5	157	17.8	8.66	144.12	5	0	34	26.8	36.7	23.8	34	26.8	36.7	52.7	5.28171e+07	4.15738e+07	5.69424e+07	3.70409e+07	4.80001e+06	7.29819e+06	8.04696e+06	1.09334e+07	1
FALSE	High	Master Protein	Q13637	Ras-related protein Rab-32 OS=Homo sapiens OX=9606 GN=RAB32 PE=1 SV=3	0	27.482	37	7	27	6	225	25	6.54	83.42	7	1	138.2	99.9	82.4	81	138.2	99.9	82.4	58.5	6.56713e+08	4.74888e+08	3.91873e+08	3.84899e+08	5.9682e+07	8.33655e+07	5.53786e+07	1.13611e+08	1
FALSE	High	Master Protein	O95716	Ras-related protein Rab-3D OS=Homo sapiens OX=9606 GN=RAB3D PE=1 SV=1	0	26.97	37	6	23	3	219	24.3	4.93	68.8	6	1	132.9	94.3	165.2	175.1	132.9	94.3	165.2	71.4	6.0994e+07	4.32609e+07	7.58372e+07	8.03876e+07	5.54312e+06	7594341	1.07171e+07	2.37281e+07	1
FALSE	High	Master Protein	Q9NSI2	Ribosome biogenesis protein SLX9 homolog OS=Homo sapiens OX=9606 GN=SLX9 PE=1 SV=2	0	21.644	37	7	13	7	230	25.4	11.08	41.32	7	0	35.6	7.4	5	13.7	35.6	7.4	5	259.5	1.14783e+07	2.37601e+06	1.60521e+06	4.4341e+06	1.04314e+06	417102	226844	1.30882e+06	1
FALSE	High	Master Protein	Q9Y3L5	Ras-related protein Rap-2c OS=Homo sapiens OX=9606 GN=RAP2C PE=1 SV=1	0	20.977	37	5	44	1	183	20.7	4.94	127.95	5	1	148.5	86.2	77.1	74.6	148.5	86.2	77.1	70.1	2.59397e+08	1.50639e+08	1.34712e+08	1.30299e+08	2.35739e+07	2.64443e+07	1.90371e+07	3.84605e+07	1
FALSE	High	Master Protein	Q15121	Astrocytic phosphoprotein PEA-15 OS=Homo sapiens OX=9606 GN=PEA15 PE=1 SV=2	0	14.736	37	3	11	3	130	15	5.02	44.76	3	0			12.5	67.7			12.5	119.5			1.70562e+06	9.26873e+06			241034	2.73587e+06	1
FALSE	High	Master Protein	P60059	Protein transport protein Sec61 subunit gamma OS=Homo sapiens OX=9606 GN=SEC61G PE=1 SV=1	0	13.533	37	2	23	2	68	7.7	9.99	83.3	2	0	39	99	93.5	102.6	39	99	93.5	118.8	9.45953e+07	2.40239e+08	2.26873e+08	2.49115e+08	8.5968e+06	4.21735e+07	3.20611e+07	73531773	1
FALSE	High	Master Protein	A6ZKI3	Retrotransposon Gag-like protein 8C OS=Homo sapiens OX=9606 GN=RTL8C PE=1 SV=1	0	13.432	37	4	29	2	113	13.2	5.07	75.17	4	2	3.7	27.4	29.7	34.9	3.7	27.4	29.7	117	1.86969e+06	1.37133e+07	1.48556e+07	1.74703e+07	169917	2.40733e+06	2.09935e+06	5.15672e+06	1
FALSE	High	Master Protein	Q01813	ATP-dependent 6-phosphofructokinase, platelet type OS=Homo sapiens OX=9606 GN=PFKP PE=1 SV=2	0	311.574	36	31	443	28	784	85.5	7.55	1562.58	31	4	167	198.1	231.6	231	167	198.1	231.6	43.5	7.34058e+09	8.70646e+09	1.01787e+10	1.01528e+10	6.67111e+08	1.5284e+09	1.43842e+09	2.99682e+09	1
FALSE	High	Master Protein	Q8TEX9	Importin-4 OS=Homo sapiens OX=9606 GN=IPO4 PE=1 SV=2	0	305.586	36	29	405	29	1081	118.6	4.96	1535.52	29	0	14	36.1	65.6	89.4	14	36.1	65.6	97.7	2.05823e+08	5.29794e+08	9.61495e+08	1.31048e+09	1.87051e+07	93004007	1.35876e+08	3.86816e+08	1
FALSE	High	Master Protein	Q96QK1	Vacuolar protein sorting-associated protein 35 OS=Homo sapiens OX=9606 GN=VPS35 PE=1 SV=2	0	238.335	36	25	438	25	796	91.6	5.49	1606.89	25	0	58.5	119.5	127.9	117	58.5	119.5	127.9	270.7	1.78866e+09	3.65134e+09	3.90947e+09	3.57684e+09	1.62553e+08	6.40983e+08	5.52477e+08	1.05578e+09	1
FALSE	High	Master Protein	Q6PKG0	La-related protein 1 OS=Homo sapiens OX=9606 GN=LARP1 PE=1 SV=2	0	196.07	36	34	223	31	1096	123.4	8.82	715.51	34	4	81.5	38.8	34	28.7	81.5	38.8	34	122	6.15491e+08	2.93013e+08	2.56316e+08	2.16956e+08	5.59357e+07	5.14377e+07	3.62219e+07	6.40391e+07	1
FALSE	High	Master Protein	Q13263	Transcription intermediary factor 1-beta OS=Homo sapiens OX=9606 GN=TRIM28 PE=1 SV=5	0	188.7	36	23	345	23	835	88.5	5.77	1105.29	23	0	57.7	61.3	50.7	47.1	57.7	61.3	50.7	76.1	1.12961e+09	1.20053e+09	9.93115e+08	9.21674e+08	1.02658e+08	2.10751e+08	1.40345e+08	2.72052e+08	1
FALSE	High	Master Protein	Q14103	Heterogeneous nuclear ribonucleoprotein D0 OS=Homo sapiens OX=9606 GN=HNRNPD PE=1 SV=1	0	186.69	36	15	406	14	355	38.4	7.81	1412.96	15	1	60.1	39.9	32.2	27.5	60.1	39.9	32.2	40.9	2.83085e+09	1.87957e+09	1.51611e+09	1.29733e+09	2.57267e+08	3.29953e+08	2.14253e+08	3.82934e+08	1
FALSE	High	Master Protein	Q02218	2-oxoglutarate dehydrogenase, mitochondrial OS=Homo sapiens OX=9606 GN=OGDH PE=1 SV=3	0	180.354	36	30	196	30	1023	115.9	6.86	576.43	30	0	123.5	162	199.2	278.7	123.5	162	199.2	62.8	7.42225e+08	9.73684e+08	1.19702e+09	1.67483e+09	6.74532e+07	1.70928e+08	1.69159e+08	4.94361e+08	1
FALSE	High	Master Protein	Q15046	Lysine--tRNA ligase OS=Homo sapiens OX=9606 GN=KARS1 PE=1 SV=3	0	161.978	36	22	348	22	597	68	6.35	1155.74	22	0	84.1	102.1	100.5	97.8	84.1	102.1	100.5	9.7	1.222e+09	1.48243e+09	1.45959e+09	1.42079e+09	1.11055e+08	2.60237e+08	2.06266e+08	4.19378e+08	1
FALSE	High	Master Protein	P49589	Cysteine--tRNA ligase, cytoplasmic OS=Homo sapiens OX=9606 GN=CARS1 PE=1 SV=3	0	149.928	36	23	276	23	748	85.4	6.76	922.66	23	0	47.2	97.6	126.2	148.2	47.2	97.6	126.2	107.8	3.50551e+08	7.24815e+08	9.36792e+08	1.10059e+09	3.1858e+07	1.2724e+08	1.32385e+08	3.24862e+08	1
FALSE	High	Master Protein	P78344	Eukaryotic translation initiation factor 4 gamma 2 OS=Homo sapiens OX=9606 GN=EIF4G2 PE=1 SV=1	0	145.79	36	30	321	30	907	102.3	7.14	917.71	30	0	84.6	71.3	63.4	63.9	84.6	71.3	63.4	74.4	9.51929e+08	8.01636e+08	7.13529e+08	7.18407e+08	8.65111e+07	1.40725e+08	1.00834e+08	2.12053e+08	1
FALSE	High	Master Protein	Q8TAT6	Nuclear protein localization protein 4 homolog OS=Homo sapiens OX=9606 GN=NPLOC4 PE=1 SV=3	0	141.343	36	19	186	19	608	68.1	6.38	660.66	19	0	54.3	56.2	54.2	59.5	54.3	56.2	54.2	47.4	3.59844e+08	3.724e+08	3.59061e+08	3.93979e+08	3.27026e+07	6.5374e+07	5.07416e+07	1.16291e+08	1
FALSE	High	Master Protein	Q9NR30	Nucleolar RNA helicase 2 OS=Homo sapiens OX=9606 GN=DDX21 PE=1 SV=5	0	140.138	36	25	145	23	783	87.3	9.28	514.43	25	2	55.7	55.9	63.5	81	55.7	55.9	63.5	92.7	2.81068e+08	2.82182e+08	3.20571e+08	4.08717e+08	2.55434e+07	4.95365e+07	4.53024e+07	1.20642e+08	1
FALSE	High	Master Protein	P39023	60S ribosomal protein L3 OS=Homo sapiens OX=9606 GN=RPL3 PE=1 SV=2	0	137.357	36	13	243	13	403	46.1	10.18	917.94	13	0	67.9	178.7	180.6	176.4	67.9	178.7	180.6	32.1	1.02938e+09	2.7091e+09	2.73746e+09	2.67394e+09	9.35502e+07	4.75576e+08	3.86851e+08	7.89271e+08	1
FALSE	High	Master Protein	P14923	Junction plakoglobin OS=Homo sapiens OX=9606 GN=JUP PE=1 SV=3	0	133.362	36	22	186	21	745	81.7	6.14	568.57	22	1	174.7	135.8	202.3	118.9	174.7	135.8	202.3	143.4	8.83854e+08	6.87356e+08	1.02342e+09	6.01724e+08	8.03244e+07	1.20664e+08	1.44627e+08	1.77612e+08	1
FALSE	High	Master Protein	Q06124	Tyrosine-protein phosphatase non-receptor type 11 OS=Homo sapiens OX=9606 GN=PTPN11 PE=1 SV=3	0	130.867	36	19	209	19	593	68	7.3	676.75	19	0	25.4	46.1	49.2	59.1	25.4	46.1	49.2	96.8	2.04029e+08	3.70054e+08	3.9432e+08	4.73666e+08	1.85421e+07	6.49622e+07	5.57243e+07	1.39813e+08	1
FALSE	High	Master Protein	Q9UHD8	Septin-9 OS=Homo sapiens OX=9606 GN=SEPTIN9 PE=1 SV=2	0	123.729	36	16	191	16	586	65.4	8.97	640.09	16	0	60.8	32.8	31	30.8	60.8	32.8	31	71.7	5.89121e+08	3.17873e+08	3.00518e+08	2.98525e+08	5.35392e+07	5.58018e+07	4.24685e+07	8.81159e+07	1
FALSE	High	Master Protein	Q9UH99	SUN domain-containing protein 2 OS=Homo sapiens OX=9606 GN=SUN2 PE=1 SV=3	0	119.527	36	19	118	19	717	80.3	6.73	437.71	19	0	54.5	136.4	166.7	236.5	54.5	136.4	166.7	191.3	1.21753e+08	3.04615e+08	3.72392e+08	5.28287e+08	1.10649e+07	5.34744e+07	5.26256e+07	155935282	1
FALSE	High	Master Protein	O15371	Eukaryotic translation initiation factor 3 subunit D OS=Homo sapiens OX=9606 GN=EIF3D PE=1 SV=1	0	118.612	36	16	204	16	548	63.9	6.05	678.51	16	0	105.3	64.5	63.7	86.5	105.3	64.5	63.7	84.3	1.10233e+09	6.75174e+08	6.67028e+08	9.05641e+08	1.0018e+08	1.18525e+08	9.42628e+07	2.67319e+08	1
FALSE	High	Master Protein	Q8N766	ER membrane protein complex subunit 1 OS=Homo sapiens OX=9606 GN=EMC1 PE=1 SV=1	0	118.256	36	26	95	26	993	111.7	7.66	318.52	26	0	266.9	170.9	155.9	186.8	266.9	170.9	155.9	156.4	6.3611e+08	4.07277e+08	3.71478e+08	4.45356e+08	5.78095e+07	7.14966e+07	5.24964e+07	1.31456e+08	1
FALSE	High	Master Protein	Q9UBQ7	Glyoxylate reductase/hydroxypyruvate reductase OS=Homo sapiens OX=9606 GN=GRHPR PE=1 SV=1	0	117.016	36	11	165	11	328	35.6	7.39	615.16	11	0	70.1	55.4	47.2	56.1	70.1	55.4	47.2	57	5.68032e+08	4.49206e+08	3.82828e+08	4.54866e+08	5.16226e+07	7.8857e+07	5.41003e+07	134263444	1
FALSE	High	Master Protein	Q07866	Kinesin light chain 1 OS=Homo sapiens OX=9606 GN=KLC1 PE=1 SV=2	0	116.994	36	18	186	12	573	65.3	6.2	667.97	18	6	19.2	69.7	71.2	94	19.2	69.7	71.2	122.5	1.09515e+08	3.97746e+08	4.06055e+08	5.3591e+08	9.95274e+06	6.98234e+07	5.73827e+07	1.58185e+08	1
FALSE	High	Master Protein	Q99459	Cell division cycle 5-like protein OS=Homo sapiens OX=9606 GN=CDC5L PE=1 SV=2	0	115.071	36	21	95	21	802	92.2	8.18	314.94	21	0	18.2	22.1	19.6	9.5	18.2	22.1	19.6	163.8	6.5746e+07	7.97935e+07	7.05765e+07	3.42329e+07	5.97498e+06	1.40076e+07	9.97369e+06	10104572	1
FALSE	High	Master Protein	O95340	Bifunctional 3'-phosphoadenosine 5'-phosphosulfate synthase 2 OS=Homo sapiens OX=9606 GN=PAPSS2 PE=1 SV=2	0	111.108	36	20	139	20	614	69.5	8.03	432.28	20	0	160	144.2	177.8	183.3	160	144.2	177.8	96	5.37139e+08	4.8428e+08	5.96876e+08	6.15259e+08	4.88151e+07	8.50142e+07	8.43491e+07	1.81607e+08	1
FALSE	High	Master Protein	Q14498	RNA-binding protein 39 OS=Homo sapiens OX=9606 GN=RBM39 PE=1 SV=2	0	111.045	36	13	151	12	530	59.3	10.1	519.64	13	1	34.5	41.4	38.2	44.2	34.5	41.4	38.2	260.9	1.95909e+08	2.34904e+08	2.1681e+08	2.51269e+08	1.78041e+07	4.12368e+07	3.0639e+07	7.41675e+07	1
FALSE	High	Master Protein	O60749	Sorting nexin-2 OS=Homo sapiens OX=9606 GN=SNX2 PE=1 SV=2	0	110.514	36	16	146	14	519	58.4	5.12	498.14	16	0	8.9	17.5	22.8	43.9	8.9	17.5	22.8	35.7	4.80145e+07	9.41939e+07	1.2301e+08	2.36619e+08	4.36355e+06	1.65355e+07	1.73835e+07	6.98431e+07	1
FALSE	High	Master Protein	P40925	Malate dehydrogenase, cytoplasmic OS=Homo sapiens OX=9606 GN=MDH1 PE=1 SV=4	0	110.414	36	14	245	14	334	36.4	7.36	873.32	14	0	76	45.5	39.6	37.3	76	45.5	39.6	59	2.10042e+09	1.25842e+09	1.09412e+09	1.03214e+09	1.90886e+08	2.20913e+08	1.54619e+08	304657503	1
FALSE	High	Master Protein	Q9Y6M1	Insulin-like growth factor 2 mRNA-binding protein 2 OS=Homo sapiens OX=9606 GN=IGF2BP2 PE=1 SV=2	0	109.038	36	18	178	15	599	66.1	8.46	587.95	18	2	22.2	84.3	104.5	113.3	22.2	84.3	104.5	189.4	1.54787e+08	5.86694e+08	7.27111e+08	7.88276e+08	1.4067e+07	1.02993e+08	1.02754e+08	2.32677e+08	1
FALSE	High	Master Protein	P41214	Eukaryotic translation initiation factor 2D OS=Homo sapiens OX=9606 GN=EIF2D PE=1 SV=3	0	102.619	36	13	116	13	584	64.7	7.65	434.32	13	0	26	29.2	28.2	37.6	26	29.2	28.2	41.8	4.40846e+07	4.96494e+07	4.7919e+07	6.37949e+07	4.0064e+06	8.71584e+06	6.7718e+06	1.88304e+07	1
FALSE	High	Master Protein	Q9UBB4	Ataxin-10 OS=Homo sapiens OX=9606 GN=ATXN10 PE=1 SV=1	0	102.588	36	15	114	15	475	53.5	5.25	380.36	15	0	23.3	20.1	19.6	44.6	23.3	20.1	19.6	186.1	7.40777e+07	6.40681e+07	6.22024e+07	1.41857e+08	6.73217e+06	1.1247e+07	8790293	4.18722e+07	1
FALSE	High	Master Protein	Q9UN37	Vacuolar protein sorting-associated protein 4A OS=Homo sapiens OX=9606 GN=VPS4A PE=1 SV=1	0	101.786	36	13	140	9	437	48.9	7.8	472.97	13	0	23.1	40.2	37.3	50.9	23.1	40.2	37.3	111.9	4.26876e+07	7.44024e+07	6.89483e+07	9.42086e+07	3.87944e+06	1.30612e+07	9.74361e+06	2.78077e+07	1
FALSE	High	Master Protein	P47756	F-actin-capping protein subunit beta OS=Homo sapiens OX=9606 GN=CAPZB PE=1 SV=4	0	96.754	36	12	198	12	277	31.3	5.59	665.9	12	0	213.9	104.2	94.4	102.8	213.9	104.2	94.4	257.4	3.01304e+09	1.46748e+09	1.32891e+09	1.44817e+09	2.73824e+08	2.57612e+08	1.87798e+08	4.27459e+08	1
FALSE	High	Master Protein	P28066	Proteasome subunit alpha type-5 OS=Homo sapiens OX=9606 GN=PSMA5 PE=1 SV=3	0	93.497	36	9	169	9	241	26.4	4.79	641.02	9	0	50.1	42.8	44.1	40	50.1	42.8	44.1	56.2	8.75551e+08	7.48623e+08	7.70819e+08	6.99244e+08	7.95699e+07	1.31419e+08	1.0893e+08	2.06397e+08	1
FALSE	High	Master Protein	P43304	Glycerol-3-phosphate dehydrogenase, mitochondrial OS=Homo sapiens OX=9606 GN=GPD2 PE=1 SV=3	0	93.357	36	19	106	19	727	80.8	7.69	328.96	19	0	137.5	186.8	176.3	151.7	137.5	186.8	176.3	227	5.00629e+08	6.80382e+08	6.41902e+08	5.52526e+08	4.5497e+07	1.19439e+08	9.0712e+07	1.6309e+08	1
FALSE	High	Master Protein	P23193	Transcription elongation factor A protein 1 OS=Homo sapiens OX=9606 GN=TCEA1 PE=1 SV=2	0	86.699	36	13	108	13	301	33.9	8.38	354.97	13	0	31.6	29.8	36.6	40	31.6	29.8	36.6	158.1	1.49691e+08	1.40856e+08	1.73004e+08	1.89178e+08	1.36039e+07	2.47269e+07	2.44484e+07	5.58401e+07	1
FALSE	High	Master Protein	Q8NBJ7	Inactive C-alpha-formylglycine-generating enzyme 2 OS=Homo sapiens OX=9606 GN=SUMF2 PE=1 SV=2	0	79.62	36	9	83	9	301	33.8	8	275.36	9	0	35.1	37.4	29.5	35.9	35.1	37.4	29.5	17.2	7.82697e+07	8.34984e+07	6.59256e+07	8.01275e+07	7.11313e+06	1.46579e+07	9.31644e+06	2.36513e+07	1
FALSE	High	Master Protein	O14908	PDZ domain-containing protein GIPC1 OS=Homo sapiens OX=9606 GN=GIPC1 PE=1 SV=2	0	79.356	36	10	84	10	333	36	6.28	309.61	10	0	46	58.8	29.4	49.5	46	58.8	29.4	76.5	1.55548e+08	1.99034e+08	9.94554e+07	1.67463e+08	1.41362e+07	3.494e+07	1.40548e+07	4.94302e+07	1
FALSE	High	Master Protein	P11177	Pyruvate dehydrogenase E1 component subunit beta, mitochondrial OS=Homo sapiens OX=9606 GN=PDHB PE=1 SV=3	0	79.002	36	10	147	10	359	39.2	6.65	491.94	10	0	71.8	63.1	57.7	70.1	71.8	63.1	57.7	98.5	4.66601e+08	4.10392e+08	3.75289e+08	4.55854e+08	4.24046e+07	7.20434e+07	5.30349e+07	134555058	1
FALSE	High	Master Protein	P48556	26S proteasome non-ATPase regulatory subunit 8 OS=Homo sapiens OX=9606 GN=PSMD8 PE=1 SV=2	0	78.485	36	11	145	11	350	39.6	9.7	470.81	11	0	164.9	111	92.6	97.7	164.9	111	92.6	117.5	1.0201e+09	6.86667e+08	5.7271e+08	6.04539e+08	9.27067e+07	120542843	8.09339e+07	1.78443e+08	1
FALSE	High	Master Protein	Q02750	Dual specificity mitogen-activated protein kinase kinase 1 OS=Homo sapiens OX=9606 GN=MAP2K1 PE=1 SV=2	0	78.193	36	12	126	7	393	43.4	6.62	375.27	12	5	9.5	41.9	52.5	62.8	9.5	41.9	52.5		4.31503e+07	1.9115e+08	2.39625e+08	2.86337e+08	3.92149e+06	3.3556e+07	3.38632e+07	8.45185e+07	1
FALSE	High	Master Protein	P37268	Squalene synthase OS=Homo sapiens OX=9606 GN=FDFT1 PE=1 SV=1	0	78.125	36	12	98	12	417	48.1	6.54	358.04	12	0	64.4	116.4	116.2	107.8	64.4	116.4	116.2	4.6	1.43781e+08	2.60023e+08	2.59439e+08	2.40744e+08	1.30668e+07	4.56464e+07	36663254	71060804	1
FALSE	High	Master Protein	Q9Y5K5	Ubiquitin carboxyl-terminal hydrolase isozyme L5 OS=Homo sapiens OX=9606 GN=UCHL5 PE=1 SV=3	0	74.399	36	12	117	12	329	37.6	5.33	389.35	12	0	146.9	106.7	107.8	98.3	146.9	106.7	107.8	14.3	9.6028e+08	6.97847e+08	7.04562e+08	6.42658e+08	8.72701e+07	1.22505e+08	9.9567e+07	1.89694e+08	1
FALSE	High	Master Protein	Q02543	60S ribosomal protein L18a OS=Homo sapiens OX=9606 GN=RPL18A PE=1 SV=2	0	73.449	36	13	182	13	176	20.7	10.71	472.43	13	0	208.3	177.2	154.2	96.3	208.3	177.2	154.2	38.3	4.59355e+09	3.90748e+09	3.40047e+09	2.12435e+09	4.17461e+08	6.85949e+08	4.80546e+08	6.27046e+08	1
FALSE	High	Master Protein	Q9UBQ5	Eukaryotic translation initiation factor 3 subunit K OS=Homo sapiens OX=9606 GN=EIF3K PE=1 SV=1	0	71.131	36	6	102	6	218	25	4.93	403.78	6	0	23.9	52.6	48.3	34.1	23.9	52.6	48.3	257.9	1.59217e+08	3.5066e+08	3.21866e+08	2.27776e+08	1.44696e+07	6.15574e+07	45485342	6.7233e+07	1
FALSE	High	Master Protein	O00273	DNA fragmentation factor subunit alpha OS=Homo sapiens OX=9606 GN=DFFA PE=1 SV=1	0	70.446	36	11	69	11	331	36.5	4.79	259.68	11	0	1.9	0.7	2.2	3.5	1.9	0.7	2.2	60	3.0509e+06	1.11983e+06	3.54491e+06	5.66533e+06	277265	196583	500958	1.67224e+06	1
FALSE	High	Master Protein	P36507	Dual specificity mitogen-activated protein kinase kinase 2 OS=Homo sapiens OX=9606 GN=MAP2K2 PE=1 SV=1	0	63.357	36	12	121	7	400	44.4	6.55	351.16	12	0	13.2	32.6	32.5	37	13.2	32.6	32.5	44.1	1.357e+07	3.36037e+07	3.35181e+07	3.8106e+07	1.23324e+06	5.89905e+06	4.7367e+06	1.12478e+07	1
FALSE	High	Master Protein	Q969X5	Endoplasmic reticulum-Golgi intermediate compartment protein 1 OS=Homo sapiens OX=9606 GN=ERGIC1 PE=1 SV=1	0	61.488	36	9	119	9	290	32.6	7.06	370.55	9	0	74.4	90.5	78.9	83	74.4	90.5	78.9	121.8	2.35157e+08	2.85888e+08	2.49391e+08	2.62098e+08	2.1371e+07	5.01869e+07	3.52434e+07	7.73638e+07	1
FALSE	High	Master Protein	P27361	Mitogen-activated protein kinase 3 OS=Homo sapiens OX=9606 GN=MAPK3 PE=1 SV=4	0	60.937	36	12	106	8	379	43.1	6.74	308.28	12	1	157.5	95.7	78.4	102.8	157.5	95.7	78.4	119.6	2.56267e+08	1.55736e+08	1.27623e+08	1.67204e+08	2.32895e+07	2.7339e+07	1.80354e+07	4.93539e+07	1
FALSE	High	Master Protein	Q9NWY4	Histone PARylation factor 1 OS=Homo sapiens OX=9606 GN=HPF1 PE=1 SV=2	0	60.375	36	11	68	11	346	39.4	6.8	229.51	11	0	20.3	50.2	58.6	66.6	20.3	50.2	58.6	36.2	3.64051e+07	9.01684e+07	1.05236e+08	1.19574e+08	3.30848e+06	1.58288e+07	1.48716e+07	3.52948e+07	1
FALSE	High	Master Protein	Q96GD0	Chronophin OS=Homo sapiens OX=9606 GN=PDXP PE=1 SV=2	0	58.892	36	10	83	10	296	31.7	6.55	289.02	10	0	16.8	21.6	11.1	12.4	16.8	21.6	11.1	132	3.59714e+07	4.63742e+07	2.37636e+07	2.65755e+07	3.26907e+06	8.14088e+06	3.35821e+06	7.84433e+06	1
FALSE	High	Master Protein	P25789	Proteasome subunit alpha type-4 OS=Homo sapiens OX=9606 GN=PSMA4 PE=1 SV=1	0	57.718	36	11	151	11	261	29.5	7.72	488.47	11	0	133.2	80.1	72.8	68	133.2	80.1	72.8	77.2	1.69264e+09	1.01847e+09	9.25411e+08	8.64681e+08	1.53826e+08	178789790	1.30777e+08	2.55229e+08	1
FALSE	High	Master Protein	P08579	U2 small nuclear ribonucleoprotein B'' OS=Homo sapiens OX=9606 GN=SNRPB2 PE=1 SV=1	0	57.575	36	7	82	5	225	25.5	9.72	270.94	7	0	59	36.5	26.3	26.7	59	36.5	26.3	54	1.40346e+08	8.68323e+07	6.25988e+07	6.35499e+07	1.27546e+07	1.52432e+07	8.84631e+06	1.87581e+07	1
FALSE	High	Master Protein	O75608	Acyl-protein thioesterase 1 OS=Homo sapiens OX=9606 GN=LYPLA1 PE=1 SV=1	0	57.247	36	6	93	6	230	24.7	6.77	370.75	6	0	88.5	73.6	74.2	46.7	88.5	73.6	74.2	81.4	6.70886e+08	5.57674e+08	5.61912e+08	3.53843e+08	6.09699e+07	9.78984e+07	7.9408e+07	104444316	1
FALSE	High	Master Protein	Q32P41	tRNA (guanine(37)-N1)-methyltransferase OS=Homo sapiens OX=9606 GN=TRMT5 PE=1 SV=2	0	56.742	36	15	53	15	509	58.2	8.62	151.02	15	0	1.6	10.1	7.5	17.7	1.6	10.1	7.5	57.7	1.51302e+06	9.31477e+06	6.92024e+06	1.63669e+07	137503	1.63519e+06	977951	4.83103e+06	1
FALSE	High	Master Protein	Q96I15	Selenocysteine lyase OS=Homo sapiens OX=9606 GN=SCLY PE=1 SV=4	0	56.66	36	9	42	9	445	48.1	7.12	157.03	9	0	28.6	19	9.6	17.1	28.6	19	9.6	83.2	1.21785e+07	8.10263e+06	4.10675e+06	7.29547e+06	1.10678e+06	1.4224e+06	580356	2.15341e+06	1
FALSE	High	Master Protein	P24534	Elongation factor 1-beta OS=Homo sapiens OX=9606 GN=EEF1B2 PE=1 SV=3	0	56.505	36	6	107	6	225	24.7	4.67	407.35	6	0	25.3	28.4	19.9	13.6	25.3	28.4	19.9	13.6	2.76756e+08	3.11075e+08	2.18139e+08	1.48994e+08	2.51516e+07	5.46085e+07	3.08269e+07	4.39788e+07	1
FALSE	High	Master Protein	P47755	F-actin-capping protein subunit alpha-2 OS=Homo sapiens OX=9606 GN=CAPZA2 PE=1 SV=3	0	54.348	36	7	86	5	286	32.9	5.85	333.39	7	0	216.7	116.7	117	140.1	216.7	116.7	117	49.9	3.98213e+08	2.1437e+08	2.1497e+08	2.5747e+08	3.61895e+07	3.76322e+07	3.0379e+07	7.59979e+07	1
FALSE	High	Master Protein	O75822	Eukaryotic translation initiation factor 3 subunit J OS=Homo sapiens OX=9606 GN=EIF3J PE=1 SV=2	0	52.255	36	10	66	10	258	29	4.83	215.97	10	0	70.2	78.4	70.5	72.1	70.2	78.4	70.5	219.9	1.45191e+08	1.62242e+08	1.45892e+08	1.49083e+08	1.31949e+07	28481152	2.06171e+07	4.40051e+07	1
FALSE	High	Master Protein	O15173	Membrane-associated progesterone receptor component 2 OS=Homo sapiens OX=9606 GN=PGRMC2 PE=1 SV=1	0	47.708	36	8	74	8	223	23.8	4.88	250.14	8	0	46.5	54.8	32.1	32.3	46.5	54.8	32.1	18.9	2.47553e+08	2.91477e+08	1.70537e+08	1.71745e+08	2.24975e+07	5.11681e+07	2.40998e+07	5.06942e+07	1
FALSE	High	Master Protein	Q96BW5	Phosphotriesterase-related protein OS=Homo sapiens OX=9606 GN=PTER PE=1 SV=1	0	47.329	36	9	37	9	349	39	6.52	115.94	9	0	7.3	9.1	16.3	6.3	7.3	9.1	16.3	62.7	6.80081e+06	8.50837e+06	1.52773e+07	5.85276e+06	618056	1.49362e+06	2.15896e+06	1.72757e+06	1
FALSE	High	Master Protein	Q9UL25	Ras-related protein Rab-21 OS=Homo sapiens OX=9606 GN=RAB21 PE=1 SV=3	0	46.541	36	7	57	7	225	24.3	7.94	192.53	7	0	13.6	111.5	103.4	104.9	13.6	111.5	103.4	40.3	1.46814e+07	1.2007e+08	1.11278e+08	1.12946e+08	1.33424e+06	2.10781e+07	1.57256e+07	3.33383e+07	1
FALSE	High	Master Protein	P40937	Replication factor C subunit 5 OS=Homo sapiens OX=9606 GN=RFC5 PE=1 SV=1	0	45.881	36	9	50	9	340	38.5	7.2	165.09	9	0	82.9	56.8	72.3	40.2	82.9	56.8	72.3	130.8	7.01107e+07	4.80678e+07	6.1177e+07	3.402e+07	6.37164e+06	8.43819e+06	8.64538e+06	1.00417e+07	1
FALSE	High	Master Protein	P51571	Translocon-associated protein subunit delta OS=Homo sapiens OX=9606 GN=SSR4 PE=1 SV=1	0	42.292	36	5	81	5	173	19	6.15	290.56	5	0	66	134.8	137.1	118	66	134.8	137.1	109.4	4.11833e+08	8.41073e+08	8.55443e+08	7.36762e+08	37427274	147648375	1.20889e+08	217471197	1
FALSE	High	Master Protein	P61923	Coatomer subunit zeta-1 OS=Homo sapiens OX=9606 GN=COPZ1 PE=1 SV=1	0	42.171	36	6	60	6	177	20.2	4.81	218.82	6	0	129.8	101.1	82.9	104.6	129.8	101.1	82.9	135.5	2.24373e+08	1.74797e+08	1.43343e+08	1.80807e+08	2.0391e+07	3.06851e+07	2.02569e+07	5.33691e+07	1
FALSE	High	Master Protein	O95865	N(G),N(G)-dimethylarginine dimethylaminohydrolase 2 OS=Homo sapiens OX=9606 GN=DDAH2 PE=1 SV=1	0	41.336	36	7	71	6	285	29.6	6.01	213.29	7	0	124.8	108.8	118.3	113.2	124.8	108.8	118.3	42.3	1.88073e+08	1.64009e+08	1.78341e+08	1.70583e+08	1.7092e+07	2.87914e+07	2.52027e+07	5.03513e+07	1
FALSE	High	Master Protein	Q9P015	39S ribosomal protein L15, mitochondrial OS=Homo sapiens OX=9606 GN=MRPL15 PE=1 SV=1	0	39.099	36	8	41	8	296	33.4	10.01	125.66	8	0	111.9	100	90.1	56.1	111.9	100	90.1	94	1.61152e+08	1.44035e+08	1.29735e+08	8.08215e+07	1.46455e+07	2.52849e+07	1.83338e+07	2.38562e+07	1
FALSE	High	Master Protein	P82932	28S ribosomal protein S6, mitochondrial OS=Homo sapiens OX=9606 GN=MRPS6 PE=1 SV=3	0	38.97	36	6	51	6	125	14.2	9.26	142.7	6	0	19.9	38.1	22.5	31.1	19.9	38.1	22.5	98.3	4.08142e+07	7.83425e+07	4.62936e+07	6.39463e+07	3.70918e+06	1.37528e+07	6.5421e+06	1.88751e+07	1
FALSE	High	Master Protein	Q9GZS3	WD repeat-containing protein 61 OS=Homo sapiens OX=9606 GN=WDR61 PE=1 SV=1	0	38.091	36	6	51	6	305	33.6	5.47	205	6	0	89.1	63	37.3	54	89.1	63	37.3	99.6	5.92687e+07	4.18964e+07	2.47852e+07	3.59257e+07	5.38633e+06	7.35481e+06	3.50258e+06	1.06043e+07	1
FALSE	High	Master Protein	Q9BRJ6	Uncharacterized protein C7orf50 OS=Homo sapiens OX=9606 GN=C7orf50 PE=1 SV=1	0	35.173	36	5	41	5	194	22.1	9.64	147.51	5	0	67.6	46.6	15.3	37.6	67.6	46.6	15.3	52	1.29659e+08	8.92494e+07	2.92794e+07	7.20734e+07	1.17834e+07	1.56675e+07	4.1377e+06	2.1274e+07	1
FALSE	High	Master Protein	Q9P016	Thymocyte nuclear protein 1 OS=Homo sapiens OX=9606 GN=THYN1 PE=1 SV=1	0	34.778	36	7	72	7	225	25.7	9.25	187.16	7	0	94.1	38.4	51.8	23.5	94.1	38.4	51.8	155.5	1.72016e+08	7.01591e+07	9.4759e+07	4.30511e+07	1.56328e+07	1.23163e+07	1.33911e+07	1.27074e+07	1
FALSE	High	Master Protein	O60869	Endothelial differentiation-related factor 1 OS=Homo sapiens OX=9606 GN=EDF1 PE=1 SV=1	0	32.271	36	5	81	5	148	16.4	9.95	213.75	5	0	52.1	40.9	49.9	59.8	52.1	40.9	49.9	13	1.63211e+08	1.28159e+08	1.56214e+08	1.87126e+08	14832561	2.2498e+07	2.20758e+07	5.52341e+07	1
FALSE	High	Master Protein	Q16777	Histone H2A type 2-C OS=Homo sapiens OX=9606 GN=H2AC20 PE=1 SV=4	0	31.491	36	5	110	2	129	14	10.9	374.51	5	1	81.1	21.9	31.7	34.8	81.1	21.9	31.7	109.2	8.04119e+08	2.1765e+08	3.1403e+08	3.45612e+08	7.30782e+07	3.82079e+07	4.43779e+07	1.02015e+08	1
FALSE	High	Master Protein	P31949	Protein S100-A11 OS=Homo sapiens OX=9606 GN=S100A11 PE=1 SV=2	0	30.527	36	4	51	4	105	11.7	7.12	178.81	4	0	49.8	142.7	125.5	91.1	49.8	142.7	125.5	98.7	1.07113e+08	3.06719e+08	2.69609e+08	1.95676e+08	9.73442e+06	5.38438e+07	3.81005e+07	5.77581e+07	1
FALSE	High	Master Protein	Q9Y5S9	RNA-binding protein 8A OS=Homo sapiens OX=9606 GN=RBM8A PE=1 SV=1	0	30.246	36	4	38	4	174	19.9	5.72	119.47	4	0	12.2	17.3	17.5	18.6	12.2	17.3	17.5	113.6	3.40387e+07	4.82848e+07	4.87939e+07	5.2037e+07	3093433	8.47629e+06	6.89544e+06	1.53598e+07	1
FALSE	High	Master Protein	Q68D91	Acyl-coenzyme A thioesterase MBLAC2 OS=Homo sapiens OX=9606 GN=MBLAC2 PE=1 SV=3	0	28.752	36	7	28	7	279	31.4	6.92	95.48	7	0	247.4	166	135.4	2	247.4	166	135.4	142.4	4.33609e+08	2.90946e+08	2.37391e+08	3.51565e+06	3.94063e+07	5.10748e+07	3.35475e+07	1.03772e+06	1
FALSE	High	Master Protein	Q8WW12	PEST proteolytic signal-containing nuclear protein OS=Homo sapiens OX=9606 GN=PCNP PE=1 SV=2	0	25.858	36	5	23	5	178	18.9	7.49	76	5	0	19.4	10.4	14	11.7	19.4	10.4	14	102.1	7.63282e+06	4.08147e+06	5.51946e+06	4.60663e+06	693669	716492	779997	1.35975e+06	1
FALSE	High	Master Protein	Q9Y547	Intraflagellar transport protein 25 homolog OS=Homo sapiens OX=9606 GN=HSPB11 PE=1 SV=1	0	20.976	36	4	36	4	144	16.3	5.03	142.92	4	0	41.1	54.3	50.1	59.6	41.1	54.3	50.1	20	6.43153e+07	8.49472e+07	7.83112e+07	9.32047e+07	5.84496e+06	14912280	1.10668e+07	2.75114e+07	1
FALSE	High	Master Protein	Q5EBL8	PDZ domain-containing protein 11 OS=Homo sapiens OX=9606 GN=PDZD11 PE=1 SV=2	0	9.3	36	3	8	3	140	16.1	7.21	23.21	3	0	61.7	35.5	56	18	61.7	35.5	56	41.6	1.09312e+07	6.29562e+06	9.93081e+06	3.18265e+06	993424	1.10518e+06	1.4034e+06	939428	1
FALSE	High	Master Protein	Q92616	eIF-2-alpha kinase activator GCN1 OS=Homo sapiens OX=9606 GN=GCN1 PE=1 SV=7	0	393.577	35	74	462	74	2671	292.5	7.43	1472.53	74	0	68.5	100.7	120.3	161.3	68.5	100.7	120.3	45.9	9.13917e+08	1.34362e+09	1.60523e+09	2.15176e+09	8.30566e+07	2.35869e+08	2.26847e+08	6.35137e+08	1
FALSE	High	Master Protein	Q16531	DNA damage-binding protein 1 OS=Homo sapiens OX=9606 GN=DDB1 PE=1 SV=1	0	243.071	35	37	333	37	1140	126.9	5.26	1081.74	37	0	135.2	174.7	253.8	273.4	135.2	174.7	253.8	38.4	1.81809e+09	2.34875e+09	3.41257e+09	3.67543e+09	1.65228e+08	4.12317e+08	4.82255e+08	1.08488e+09	1
FALSE	High	Master Protein	Q9NY65	Tubulin alpha-8 chain OS=Homo sapiens OX=9606 GN=TUBA8 PE=1 SV=1	0	235.289	35	15	881	2	449	50.1	5.06	3264.8	15	0	64.5	54.3	51.8	56.8	64.5	54.3	51.8	91.5	1.38936e+07	1.17032e+07	1.11517e+07	1.22479e+07	1.26265e+06	2.05447e+06	1.57593e+06	3.61523e+06	1
FALSE	High	Master Protein	P43121	Cell surface glycoprotein MUC18 OS=Homo sapiens OX=9606 GN=MCAM PE=1 SV=2	0	191.903	35	23	273	23	646	71.6	5.76	966.51	23	0	96.4	172.6	283.1	347	96.4	172.6	283.1	75.4	3.05533e+09	5.47123e+09	8.97257e+09	1.09965e+10	2.77668e+08	9.60461e+08	1.26798e+09	3.24584e+09	1
FALSE	High	Master Protein	P17858	ATP-dependent 6-phosphofructokinase, liver type OS=Homo sapiens OX=9606 GN=PFKL PE=1 SV=6	0	179.602	35	20	207	16	780	85	7.5	749.38	20	0	172.9	154.9	166.5	201.7	172.9	154.9	166.5	133.4	7.93988e+08	7.11347e+08	7.64898e+08	9.26547e+08	7.21575e+07	1.24875e+08	1.08093e+08	2.7349e+08	1
FALSE	High	Master Protein	P43243	Matrin-3 OS=Homo sapiens OX=9606 GN=MATR3 PE=1 SV=2	0	167.869	35	22	227	22	847	94.6	6.25	768.66	22	0	20.6	11.6	12.2	15.1	20.6	11.6	12.2	71.1	1.56339e+08	8.76191e+07	9.24214e+07	1.14332e+08	1.4208e+07	1.53813e+07	1.30608e+07	3.37474e+07	1
FALSE	High	Master Protein	P31040	Succinate dehydrogenase [ubiquinone] flavoprotein subunit, mitochondrial OS=Homo sapiens OX=9606 GN=SDHA PE=1 SV=2	0	139.793	35	17	238	17	664	72.6	7.39	808.61	17	0	121.2	162.9	155.8	150.4	121.2	162.9	155.8	54.1	7.53177e+08	1.01264e+09	9.68826e+08	9.35274e+08	6.84485e+07	177766439	1.36912e+08	2.76066e+08	1
FALSE	High	Master Protein	Q8N1G4	Leucine-rich repeat-containing protein 47 OS=Homo sapiens OX=9606 GN=LRRC47 PE=1 SV=1	0	134.406	35	19	230	19	583	63.4	8.28	756.05	19	0	28.7	49.8	56.7	57.4	28.7	49.8	56.7	59.1	2.93999e+08	5.0953e+08	5.79327e+08	5.87029e+08	2.67186e+07	8.94467e+07	8.18691e+07	1.73274e+08	1
FALSE	High	Master Protein	O43390	Heterogeneous nuclear ribonucleoprotein R OS=Homo sapiens OX=9606 GN=HNRNPR PE=1 SV=1	0	132.465	35	19	264	15	633	70.9	8.13	861.88	19	0	143.1	105.6	90.8	85.1	143.1	105.6	90.8	16.4	2.93513e+09	2.16535e+09	1.86356e+09	1.7466e+09	2.66744e+08	380122909	2.63354e+08	5.15547e+08	1
FALSE	High	Master Protein	P27694	Replication protein A 70 kDa DNA-binding subunit OS=Homo sapiens OX=9606 GN=RPA1 PE=1 SV=2	0	121.866	35	16	174	16	616	68.1	7.21	591.16	16	0	116.5	121	116.7	133.4	116.5	121	116.7	96.3	4.46866e+08	4.64331e+08	4.4773e+08	5.11667e+08	4.06111e+07	8.15123e+07	6.32721e+07	1.5103e+08	1
FALSE	High	Master Protein	P51784	Ubiquitin carboxyl-terminal hydrolase 11 OS=Homo sapiens OX=9606 GN=USP11 PE=1 SV=3	0	121.171	35	23	124	21	963	109.7	5.45	385.71	23	2	22.8	43.1	45.6	54.6	22.8	43.1	45.6	26.3	5.37206e+07	1.01653e+08	1.07459e+08	1.28513e+08	4.88211e+06	1.78449e+07	1.51859e+07	3.79335e+07	1
FALSE	High	Master Protein	O94776	Metastasis-associated protein MTA2 OS=Homo sapiens OX=9606 GN=MTA2 PE=1 SV=1	0	114.322	35	21	189	18	668	75	9.66	599.65	21	4	22.2	50.6	46.9	52.8	22.2	50.6	46.9	40.8	1.46295e+08	3.33078e+08	3.09312e+08	3.47769e+08	1.32952e+07	5.8471e+07	4.37112e+07	1.02651e+08	1
FALSE	High	Master Protein	Q96AG4	Leucine-rich repeat-containing protein 59 OS=Homo sapiens OX=9606 GN=LRRC59 PE=1 SV=1	0	111.464	35	14	237	14	307	34.9	9.57	935.94	14	0	112	58.3	55.7	49.7	112	58.3	55.7	71.9	2.2441e+09	1.16767e+09	1.1161e+09	9.94929e+08	2.03944e+08	2.04982e+08	1.57725e+08	2.93675e+08	1
FALSE	High	Master Protein	Q99733	Nucleosome assembly protein 1-like 4 OS=Homo sapiens OX=9606 GN=NAP1L4 PE=1 SV=1	0	110.681	35	11	181	9	375	42.8	4.69	648.28	11	0	12.3	28.4	43.6	60.4	12.3	28.4	43.6	68.8	7.0642e+07	1.63833e+08	2.51216e+08	3.4804e+08	6.41993e+06	2.87605e+07	3.55012e+07	1.02732e+08	1
FALSE	High	Master Protein	Q14320	Protein FAM50A OS=Homo sapiens OX=9606 GN=FAM50A PE=1 SV=2	0	104.72	35	11	136	11	339	40.2	6.83	508.55	11	0	41.8	30.5	29.9	26.4	41.8	30.5	29.9	112.1	2.03763e+08	1.48533e+08	1.45725e+08	1.28774e+08	1.8518e+07	2.60746e+07	2.05935e+07	3.80104e+07	1
FALSE	High	Master Protein	Q9NSD9	Phenylalanine--tRNA ligase beta subunit OS=Homo sapiens OX=9606 GN=FARSB PE=1 SV=3	0	96.237	35	18	254	18	589	66.1	6.84	822.06	18	0	59.3	93.5	103.4	101.7	59.3	93.5	103.4	137.7	7.35233e+08	1.15926e+09	1.2822e+09	1.26089e+09	6.68178e+07	203505099	1.81197e+08	3.72179e+08	1
FALSE	High	Master Protein	Q9NYL9	Tropomodulin-3 OS=Homo sapiens OX=9606 GN=TMOD3 PE=1 SV=1	0	95.486	35	12	132	11	352	39.6	5.19	448.26	12	1	110.2	103.1	89.1	75.9	110.2	103.1	89.1	115.4	5.06065e+08	4.73522e+08	4.09316e+08	3.48779e+08	4.59911e+07	8.31256e+07	5.78435e+07	1.0295e+08	1
FALSE	High	Master Protein	Q5T9A4	ATPase family AAA domain-containing protein 3B OS=Homo sapiens OX=9606 GN=ATAD3B PE=1 SV=1	0	94.563	35	21	146	4	648	72.5	9.2	453.41	21	0	19.9	32.5	31.5	31.9	19.9	32.5	31.5	332.4	1.08774e+07	1.77783e+07	1.72337e+07	1.74545e+07	988538	3.12094e+06	2.43543e+06	5.15206e+06	1
FALSE	High	Master Protein	Q9Y6D9	Mitotic spindle assembly checkpoint protein MAD1 OS=Homo sapiens OX=9606 GN=MAD1L1 PE=1 SV=2	0	89.992	35	19	78	19	718	83	5.92	282.01	19	0	10.5	13.5	36.2	52.3	10.5	13.5	36.2		2.50107e+07	3.23236e+07	8.66621e+07	1.25168e+08	2.27296e+06	5.67433e+06	1.22469e+07	3.6946e+07	1
FALSE	High	Master Protein	Q15813	Tubulin-specific chaperone E OS=Homo sapiens OX=9606 GN=TBCE PE=1 SV=1	0	87.356	35	14	96	14	527	59.3	6.76	352.56	14	0	76.9	79.8	97.5	75.5	76.9	79.8	97.5	51.6	2.03063e+08	2.10637e+08	2.57546e+08	1.9945e+08	1.84543e+07	3.69768e+07	3.63957e+07	5.88719e+07	1
FALSE	High	Master Protein	P30419	Glycylpeptide N-tetradecanoyltransferase 1 OS=Homo sapiens OX=9606 GN=NMT1 PE=1 SV=2	0	81.834	35	12	112	9	496	56.8	7.8	375.06	12	5	121	102.5	114.7	105.9	121	102.5	114.7	39.6	9.98832e+08	8.46032e+08	9.4708e+08	8.74536e+08	9.07736e+07	1.48519e+08	1.33839e+08	258137965	1
FALSE	High	Master Protein	Q9NPQ8	Synembryn-A OS=Homo sapiens OX=9606 GN=RIC8A PE=1 SV=3	0	81.711	35	15	117	15	531	59.7	5.33	360.69	15	0	46.2	79.9	88.8	91.5	46.2	79.9	88.8	34.5	1.08e+08	1.86615e+08	2.07418e+08	2.13612e+08	9.81502e+06	3.27598e+07	2.93118e+07	6.30521e+07	1
FALSE	High	Master Protein	Q96PU8	Protein quaking OS=Homo sapiens OX=9606 GN=QKI PE=1 SV=1	0	71.666	35	9	76	9	341	37.6	8.56	272.1	9	0	21.5	44.7	55.3	48	21.5	44.7	55.3	56.8	5.52577e+07	1.14937e+08	1.42142e+08	1.23513e+08	5.0218e+06	2.01769e+07	2.00872e+07	3.64574e+07	1
FALSE	High	Master Protein	P21283	V-type proton ATPase subunit C 1 OS=Homo sapiens OX=9606 GN=ATP6V1C1 PE=1 SV=4	0	66.487	35	12	66	12	382	43.9	7.46	239.37	12	0	142.5	90.1	86.1	88.6	142.5	90.1	86.1	210.8	1.13178e+09	7.15737e+08	6.83778e+08	7.03248e+08	1.02856e+08	1.25646e+08	9.66298e+07	2.07579e+08	1
FALSE	High	Master Protein	P36543	V-type proton ATPase subunit E 1 OS=Homo sapiens OX=9606 GN=ATP6V1E1 PE=1 SV=1	0	66.073	35	9	94	9	226	26.1	8	319.57	9	0	102.2	53.7	32.3	38.9	102.2	53.7	32.3	383.2	3.28131e+08	1.72504e+08	1.03612e+08	1.25039e+08	2.98205e+07	3.02826e+07	1.46423e+07	3.69078e+07	1
FALSE	High	Master Protein	P45880	Voltage-dependent anion-selective channel protein 2 OS=Homo sapiens OX=9606 GN=VDAC2 PE=1 SV=2	0	65.134	35	9	193	9	294	31.5	7.56	686.52	9	0	181.1	92.7	78.7	87	181.1	92.7	78.7	59.5	3.38532e+09	1.73361e+09	1.47091e+09	1.62697e+09	3.07657e+08	3.04332e+08	2.07865e+08	4.80235e+08	1
FALSE	High	Master Protein	P29084	Transcription initiation factor IIE subunit beta OS=Homo sapiens OX=9606 GN=GTF2E2 PE=1 SV=1	0	65.029	35	7	74	7	291	33	9.66	307.58	7	0	24.5	42	34	37.4	24.5	42	34	102.7	2.32954e+07	4.00082e+07	3.23317e+07	3.55592e+07	2.11708e+06	7.02335e+06	4.56904e+06	1.04961e+07	1
FALSE	High	Master Protein	Q92917	G-patch domain and KOW motifs-containing protein OS=Homo sapiens OX=9606 GN=GPKOW PE=1 SV=2	0	63.986	35	10	54	10	476	52.2	6.15	206.46	10	0	26.7	44	37.4	36.4	26.7	44	37.4	45.3	5.48044e+07	9.01601e+07	7.66455e+07	7.47193e+07	4.98061e+06	1.58274e+07	1.08313e+07	2.2055e+07	1
FALSE	High	Master Protein	Q92552	28S ribosomal protein S27, mitochondrial OS=Homo sapiens OX=9606 GN=MRPS27 PE=1 SV=3	0	60.816	35	12	83	12	414	47.6	6.18	287.79	12	0	85.2	70.2	80	96.7	85.2	70.2	80	171.9	2.31483e+08	1.9064e+08	2.17387e+08	2.62735e+08	2.10371e+07	3.34664e+07	3.07207e+07	7.75518e+07	1
FALSE	High	Master Protein	Q6DKJ4	Nucleoredoxin OS=Homo sapiens OX=9606 GN=NXN PE=1 SV=2	0	52.944	35	10	43	10	435	48.4	4.97	148.09	10	0	74	66.6	45.7	94.4	74	66.6	45.7	59.5	8.27157e+07	7.43793e+07	5.10385e+07	1.05533e+08	7.51719e+06	1.30571e+07	7.21263e+06	3.11504e+07	1
FALSE	High	Master Protein	P40121	Macrophage-capping protein OS=Homo sapiens OX=9606 GN=CAPG PE=1 SV=2	0	48.142	35	8	50	8	348	38.5	6.19	159.32	8	0	113.3	173.6	129	199.6	113.3	173.6	129	41.8	1.0935e+08	1.67563e+08	1.24492e+08	1.92695e+08	9.93768e+06	2.94154e+07	1.75929e+07	5.68781e+07	1
FALSE	High	Master Protein	Q9Y697	Cysteine desulfurase, mitochondrial OS=Homo sapiens OX=9606 GN=NFS1 PE=1 SV=3	0	46.692	35	12	47	12	457	50.2	8.31	156.17	12	0	32.2	85	43.7	73.5	32.2	85	43.7	48	2.78851e+07	7.36537e+07	3.78776e+07	6.3679e+07	2.53419e+06	1.29297e+07	5.35277e+06	1.87962e+07	1
FALSE	High	Master Protein	P78318	Immunoglobulin-binding protein 1 OS=Homo sapiens OX=9606 GN=IGBP1 PE=1 SV=1	0	44.179	35	9	35	9	339	39.2	5.38	127.38	9	0	95.5	135.9	148.5	161.9	95.5	135.9	148.5	125	1.25127e+08	1.7809e+08	1.94575e+08	2.12177e+08	1.13715e+07	3.12633e+07	2.74968e+07	6.26286e+07	1
FALSE	High	Master Protein	Q8WVJ2	NudC domain-containing protein 2 OS=Homo sapiens OX=9606 GN=NUDCD2 PE=1 SV=1	0	42.202	35	5	67	5	157	17.7	5.07	255.45	5	0	60.9	47.1	45.4	46.1	60.9	47.1	45.4	61.1	1.64027e+08	1.26716e+08	1.22189e+08	1.23961e+08	1.49067e+07	2.22447e+07	1.72675e+07	36589782	1
FALSE	High	Master Protein	Q9UNP9	Peptidyl-prolyl cis-trans isomerase E OS=Homo sapiens OX=9606 GN=PPIE PE=1 SV=1	0	41.164	35	7	59	6	301	33.4	5.6	212.98	7	1	30.1	38.5	35.3	28.8	30.1	38.5	35.3	93	1.24244e+08	1.59174e+08	1.45693e+08	1.19123e+08	1.12913e+07	2.79426e+07	2.05889e+07	3.51617e+07	1
FALSE	High	Master Protein	P55327	Tumor protein D52 OS=Homo sapiens OX=9606 GN=TPD52 PE=1 SV=2	0	39.289	35	6	23	6	224	24.3	4.83	94.02	6	0		6.6	5.3	5.3		6.6	5.3	51.3		3.18931e+06	2.55708e+06	2.5563e+06		559876	361361	754548	1
FALSE	High	Master Protein	Q9BWM7	Sideroflexin-3 OS=Homo sapiens OX=9606 GN=SFXN3 PE=1 SV=3	0	38.898	35	9	47	8	321	35.5	9.1	153.25	9	0	54.3	210.2	223.1	246.9	54.3	210.2	223.1	50.1	4.27371e+07	1.65514e+08	1.75685e+08	1.94366e+08	3.88394e+06	2.90555e+07	2.48274e+07	5.73714e+07	1
FALSE	High	Master Protein	Q96DA0	Zymogen granule protein 16 homolog B OS=Homo sapiens OX=9606 GN=ZG16B PE=1 SV=3	0	38.67	35	7	18	7	208	22.7	7.39	54.15	7	0	13.1	1495.9	16.4	6.9	13.1	1495.9	16.4	52.6	1.59651e+07	1.82982e+09	2.00449e+07	8.48503e+06	1.45091e+06	3.21221e+08	2.8327e+06	2.50454e+06	1
FALSE	High	Master Protein	Q8IXM2	Chromatin complexes subunit BAP18 OS=Homo sapiens OX=9606 GN=BAP18 PE=1 SV=1	0	38	35	5	28	5	172	17.9	7.33	113.24	5	0	17.6	12.8	14.9	43	17.6	12.8	14.9	35.2	9.51497e+06	6.92128e+06	8.05778e+06	2.31612e+07	864719	1.21501e+06	1.13871e+06	6.83654e+06	1
FALSE	High	Master Protein	Q9Y5K8	V-type proton ATPase subunit D OS=Homo sapiens OX=9606 GN=ATP6V1D PE=1 SV=1	0	37.901	35	7	68	7	247	28.2	9.36	225.73	7	0	70.9	42.2	32.5	39.6	70.9	42.2	32.5	171.9	8.65072e+07	5.14603e+07	3.96919e+07	4.82731e+07	7.86176e+06	9033742	5.60916e+06	1.42488e+07	1
FALSE	High	Master Protein	P61599	N-alpha-acetyltransferase 20 OS=Homo sapiens OX=9606 GN=NAA20 PE=1 SV=1	0	35.668	35	5	45	5	178	20.4	5.03	141.74	5	0	41.7	40.1	32.7	23.2	41.7	40.1	32.7	121.3	4.08247e+07	3.91824e+07	3.19859e+07	2.26416e+07	3.71014e+06	6.87837e+06	4.52017e+06	6.68317e+06	1
FALSE	High	Master Protein	Q14696	LRP chaperone MESD OS=Homo sapiens OX=9606 GN=MESD PE=1 SV=2	0	33.349	35	5	39	5	234	26.1	7.78	166.81	5	0	137.8	120	97.9	101.9	137.8	120	97.9	24.5	2.71113e+08	2.36157e+08	1.92691e+08	2.00546e+08	2.46387e+07	4.14569e+07	2.72306e+07	5.91955e+07	1
FALSE	High	Master Protein	Q7L7L0	Histone H2A type 3 OS=Homo sapiens OX=9606 GN=H2AW PE=1 SV=3	0	27.986	35	4	104	1	130	14.1	11.05	353.93	4	0	800.6		265.5		800.6		265.5	34.1	2.21662e+07		7.35184e+06		2.01446e+06		1.03894e+06		1
FALSE	High	Master Protein	P30405	Peptidyl-prolyl cis-trans isomerase F, mitochondrial OS=Homo sapiens OX=9606 GN=PPIF PE=1 SV=1	0	27.888	35	6	77	5	207	22	9.38	236.64	6	0	27	23.9	19.3	11.1	27	23.9	19.3	78	1.36517e+08	1.20923e+08	9.76847e+07	5.58638e+07	1.24066e+07	2.12277e+07	1.38046e+07	1.64894e+07	1
FALSE	High	Master Protein	Q9Y2V2	Calcium-regulated heat-stable protein 1 OS=Homo sapiens OX=9606 GN=CARHSP1 PE=1 SV=2	0	26.737	35	2	30	2	147	15.9	8.21	130.12	2	0	4.1	15.9	30	36	4.1	15.9	30	114.8	4.26572e+06	1.67117e+07	3.15533e+07	3.78616e+07	387668	2.9337e+06	4.45904e+06	1.11757e+07	1
FALSE	High	Master Protein	Q96QV6	Histone H2A type 1-A OS=Homo sapiens OX=9606 GN=H2AC1 PE=1 SV=3	0	26.638	35	4	85	2	131	14.2	10.86	275.4	4	0	37.5	5.8	14.3	27.4	37.5	5.8	14.3	43.7	8.74958e+06	1.34307e+06	3.32593e+06	6.38554e+06	795160	235772	470012	1.88483e+06	1
FALSE	High	Master Protein	Q9NPA8	Transcription and mRNA export factor ENY2 OS=Homo sapiens OX=9606 GN=ENY2 PE=1 SV=1	0	21.336	35	5	19	5	101	11.5	9.33	80.77	5	0	59.6	39.6	37.4	13.4	59.6	39.6	37.4	53.7	4.80021e+07	3.18551e+07	3.00643e+07	1.07958e+07	4.36242e+06	5.59208e+06	4.24861e+06	3.18661e+06	1
FALSE	High	Master Protein	P14174	Macrophage migration inhibitory factor OS=Homo sapiens OX=9606 GN=MIF PE=1 SV=4	0	20.371	35	3	29	3	115	12.5	7.88	102.73	3	0	19.9	45.8	39.6	34.1	19.9	45.8	39.6	1.9	8.21746e+07	1.89202e+08	1.63847e+08	1.40963e+08	7468007	3.32139e+07	2.31545e+07	4.16084e+07	1
FALSE	High	Master Protein	O15116	U6 snRNA-associated Sm-like protein LSm1 OS=Homo sapiens OX=9606 GN=LSM1 PE=1 SV=1	0	18.493	35	4	27	4	133	15.2	5.22	58.31	4	0	195.3	35.5	21.5	16.2	195.3	35.5	21.5	3.5	9.57351e+07	1.73926e+07	1.05492e+07	7.95829e+06	8.70039e+06	3.05322e+06	1.49078e+06	2.34906e+06	1
FALSE	High	Master Protein	P81605	Dermcidin OS=Homo sapiens OX=9606 GN=DCD PE=1 SV=2	0	17.496	35	4	37	4	110	11.3	6.54	127.34	4	0	340.7	182.4	65.4	67.8	340.7	182.4	65.4	186.3	9.45275e+08	5.05973e+08	1.81425e+08	1.88095e+08	85906409	88822312	2.56386e+07	5.55202e+07	1
FALSE	High	Master Protein	O60234	Glia maturation factor gamma OS=Homo sapiens OX=9606 GN=GMFG PE=1 SV=1	0	16.376	35	4	19	3	142	16.8	5.26	52.78	4	0	154.9	133.4	104.5	137.3	154.9	133.4	104.5	70.1	2.9635e+07	2.55108e+07	1.99796e+07	2.62693e+07	2.69322e+06	4.47836e+06	2.82346e+06	7.75394e+06	1
FALSE	High	Master Protein	Q9GZY4	Cytochrome c oxidase assembly factor 1 homolog OS=Homo sapiens OX=9606 GN=COA1 PE=1 SV=1	0	16.199	35	3	14	3	146	16.7	8.81	49.54	3	0								46.6									1
FALSE	High	Master Protein	O15212	Prefoldin subunit 6 OS=Homo sapiens OX=9606 GN=PFDN6 PE=1 SV=1	0	14.913	35	5	32	5	129	14.6	8.88	85.63	5	0	59.1	64.3	57.1	34.7	59.1	64.3	57.1	67	9.93754e+07	1.08276e+08	9.60667e+07	5.84e+07	9.03122e+06	1.90076e+07	1.35759e+07	1.7238e+07	1
FALSE	High	Master Protein	Q3ZAQ7	Vacuolar ATPase assembly integral membrane protein VMA21 OS=Homo sapiens OX=9606 GN=VMA21 PE=1 SV=1	0	14.735	35	3	23	3	101	11.3	7.24	68.49	3	0	189.9	64.8	74.9	47.8	189.9	64.8	74.9	39.4	2.85004e+08	9.7289e+07	1.12457e+08	7.17885e+07	2.59011e+07	1.70789e+07	1.58922e+07	2.11899e+07	1
FALSE	High	Master Protein	P62312	U6 snRNA-associated Sm-like protein LSm6 OS=Homo sapiens OX=9606 GN=LSM6 PE=1 SV=1	0	11.964	35	4	38	4	80	9.1	9.58	105.34	4	0	70.1	55	43	36	70.1	55	43	99.6	2.029e+08	1.59113e+08	1.24401e+08	1.0421e+08	1.84395e+07	2.79318e+07	1.758e+07	30759807	1
FALSE	High	Master Protein	P78527	DNA-dependent protein kinase catalytic subunit OS=Homo sapiens OX=9606 GN=PRKDC PE=1 SV=3	0	798.979	34	125	1224	125	4128	468.8	7.12	3850.6	125	0	113.6	115.1	147.2	182.5	113.6	115.1	147.2	82.6	6.71163e+09	6.79966e+09	8.69422e+09	1.07828e+10	6.09951e+08	1.19366e+09	1.22865e+09	3.18276e+09	1
FALSE	High	Master Protein	P15924	Desmoplakin OS=Homo sapiens OX=9606 GN=DSP PE=1 SV=3	0	456.732	34	85	523	85	2871	331.6	6.81	1784.56	85	0	86	65.3	31.9	40.2	86	65.3	31.9	61.2	1.18458e+09	8.99301e+08	4.38764e+08	5.53654e+08	1.07655e+08	1.5787e+08	6.2005e+07	1.63423e+08	1
FALSE	High	Master Protein	Q08211	ATP-dependent RNA helicase A OS=Homo sapiens OX=9606 GN=DHX9 PE=1 SV=4	0	283.378	34	35	378	35	1270	140.9	6.84	1242.92	35	0	77.3	133.5	163.5	180.5	77.3	133.5	163.5	112.8	1.29163e+09	2.23066e+09	2.73203e+09	3.01721e+09	1.17383e+08	3.91587e+08	3.86084e+08	890593209	1
FALSE	High	Master Protein	P26640	Valine--tRNA ligase OS=Homo sapiens OX=9606 GN=VARS1 PE=1 SV=4	0	249.015	34	38	387	38	1264	140.4	7.59	1185.35	38	0	111.5	134.9	191.6	239.7	111.5	134.9	191.6	47.8	1.85776e+09	2.2473e+09	3.19287e+09	3.99408e+09	1.68833e+08	3.94508e+08	4.51208e+08	1.17894e+09	1
FALSE	High	Master Protein	Q10567	AP-1 complex subunit beta-1 OS=Homo sapiens OX=9606 GN=AP1B1 PE=1 SV=3	0	229.161	34	30	387	18	949	104.5	5.06	1417.5	30	0	94.9	106.7	104.9	103.5	94.9	106.7	104.9	30.8	7.95989e+08	8.94478e+08	8.80063e+08	8.67724e+08	7.23393e+07	1.57023e+08	1.24368e+08	2.56127e+08	1
FALSE	High	Master Protein	Q08378	Golgin subfamily A member 3 OS=Homo sapiens OX=9606 GN=GOLGA3 PE=1 SV=2	0	217.403	34	38	196	38	1498	167.3	5.44	708.29	38	0	18.1	37.4	57.9	78.4	18.1	37.4	57.9	0.6	1.2067e+08	2.50131e+08	3.86935e+08	5.23473e+08	1.09664e+07	4.391e+07	5.46807e+07	1.54514e+08	1
FALSE	High	Master Protein	Q29RF7	Sister chromatid cohesion protein PDS5 homolog A OS=Homo sapiens OX=9606 GN=PDS5A PE=1 SV=1	0	217.06	34	37	248	32	1337	150.7	7.91	836.15	37	5	8.6	48.7	69.9	101.1	8.6	48.7	69.9	70.8	5.28142e+07	2.99104e+08	4.28791e+08	6.20506e+08	4.79974e+06	5.25069e+07	6.05957e+07	1.83156e+08	1
FALSE	High	Master Protein	P49736	DNA replication licensing factor MCM2 OS=Homo sapiens OX=9606 GN=MCM2 PE=1 SV=4	0	197.745	34	26	310	26	904	101.8	5.52	1069.49	26	0	110.6	123.8	124.1	135	110.6	123.8	124.1	250.2	2.44377e+09	2.73472e+09	2.74328e+09	2.98224e+09	2.22089e+08	4.80074e+08	3.87674e+08	8.80271e+08	1
FALSE	High	Master Protein	P23246	Splicing factor, proline- and glutamine-rich OS=Homo sapiens OX=9606 GN=SFPQ PE=1 SV=2	0	179.17	34	18	344	17	707	76.1	9.44	1170.64	18	1	88.2	51.9	47.7	84.3	88.2	51.9	47.7	172.7	1.28967e+09	7.59746e+08	6.98151e+08	1.2326e+09	1.17205e+08	1.33372e+08	9.8661e+07	3.63828e+08	1
FALSE	High	Master Protein	P16402	Histone H1.3 OS=Homo sapiens OX=9606 GN=H1-3 PE=1 SV=2	0	155.749	34	21	327	1	221	22.3	11.02	1121.61	21	20	43.8	51.1	71.6	32.5	43.8	51.1	71.6	10.1	2.685e+09	3.12939e+09	4.38954e+09	1.98869e+09	2.44012e+08	5.49356e+08	6.20318e+08	5.87005e+08	1
FALSE	High	Master Protein	Q96AC1	Fermitin family homolog 2 OS=Homo sapiens OX=9606 GN=FERMT2 PE=1 SV=1	0	153.118	34	20	209	20	680	77.8	6.7	683.37	20	0	159.7	120	88.9	86.9	159.7	120	88.9	65.5	9.02427e+08	6.78187e+08	5.02268e+08	4.91229e+08	8.20124e+07	1.19054e+08	7.09793e+07	1.44997e+08	1
FALSE	High	Master Protein	P08237	ATP-dependent 6-phosphofructokinase, muscle type OS=Homo sapiens OX=9606 GN=PFKM PE=1 SV=2	0	149.878	34	21	169	18	780	85.1	7.99	552.09	21	1	127.4	138.6	175.3	199.1	127.4	138.6	175.3	87.7	6.03306e+08	6.56069e+08	8.29897e+08	9.42312e+08	5.48283e+07	1.15171e+08	1.17279e+08	2.78144e+08	1
FALSE	High	Master Protein	Q9BZZ5	Apoptosis inhibitor 5 OS=Homo sapiens OX=9606 GN=API5 PE=1 SV=3	0	147.214	34	19	296	19	524	59	7.34	968.01	19	0	18.8	32.9	33	26.2	18.8	32.9	33	37.4	3.91322e+08	6.85443e+08	6.87186e+08	5.45887e+08	3.55632e+07	1.20328e+08	9.71115e+07	1.6113e+08	1
FALSE	High	Master Protein	O94826	Mitochondrial import receptor subunit TOM70 OS=Homo sapiens OX=9606 GN=TOMM70 PE=1 SV=1	0	138.392	34	15	195	15	608	67.4	7.12	655.16	15	0	7.5	43	43.5	47.5	7.5	43	43.5	12.1	7.18776e+07	4.12493e+08	4.17357e+08	4.55944e+08	6.53222e+06	7.24122e+07	5.89799e+07	1.34582e+08	1
FALSE	High	Master Protein	Q96HE7	ERO1-like protein alpha OS=Homo sapiens OX=9606 GN=ERO1A PE=1 SV=2	0	138.193	34	15	222	15	468	54.4	5.68	761.14	15	0	66.7	41.4	37.6	46.3	66.7	41.4	37.6	197.6	7.52256e+08	4.66961e+08	4.24505e+08	5.22306e+08	6.83649e+07	8.1974e+07	5.999e+07	1.5417e+08	1
FALSE	High	Master Protein	Q16822	Phosphoenolpyruvate carboxykinase [GTP], mitochondrial OS=Homo sapiens OX=9606 GN=PCK2 PE=1 SV=4	0	123.042	34	17	130	17	640	70.7	7.62	477.62	17	0	26	34.7	40.2	34.2	26	34.7	40.2	31.5	1.25009e+08	1.66593e+08	1.93002e+08	1.64531e+08	1.13608e+07	2.9245e+07	2.72746e+07	4.8565e+07	1
FALSE	High	Master Protein	O60488	Long-chain-fatty-acid--CoA ligase 4 OS=Homo sapiens OX=9606 GN=ACSL4 PE=1 SV=2	0	119.017	34	20	143	18	711	79.1	8.38	475.39	20	2	56.8	142.3	139.2	138.8	56.8	142.3	139.2	29	6.89831e+08	1.72819e+09	1.69074e+09	1.686e+09	6.26917e+07	3.0338e+08	2.38932e+08	4.97658e+08	1
FALSE	High	Master Protein	P31930	Cytochrome b-c1 complex subunit 1, mitochondrial OS=Homo sapiens OX=9606 GN=UQCRC1 PE=1 SV=3	0	114.636	34	14	205	13	480	52.6	6.37	700.29	14	1	44.8	93	114.3	111.3	44.8	93	114.3	55.2	4.43937e+08	9.2258e+08	1.13373e+09	1.10394e+09	4.03449e+07	1.61957e+08	1.60216e+08	3.25853e+08	1
FALSE	High	Master Protein	P22234	Multifunctional protein ADE2 OS=Homo sapiens OX=9606 GN=PAICS PE=1 SV=3	0	114.378	34	17	235	17	425	47	7.23	817.46	17	0	101.7	95.7	93.3	83.9	101.7	95.7	93.3	62.4	1.72678e+09	1.62646e+09	1.58539e+09	1.42488e+09	1.56929e+08	2.85521e+08	2.24044e+08	4.20584e+08	1
FALSE	High	Master Protein	P16401	Histone H1.5 OS=Homo sapiens OX=9606 GN=H1-5 PE=1 SV=3	0	113.549	34	18	145	10	226	22.6	10.92	467.22	18	0	69.3	290.8	323.1	159.4	69.3	290.8	323.1	65.1	5.38565e+08	2.25842e+09	2.50925e+09	1.23837e+09	4.89447e+07	3.9646e+08	3.54601e+08	3.65532e+08	1
FALSE	High	Master Protein	P17812	CTP synthase 1 OS=Homo sapiens OX=9606 GN=CTPS1 PE=1 SV=2	0	111.954	34	18	224	15	591	66.6	6.46	783.94	18	3	44	128.3	147.9	145.2	44	128.3	147.9	71.5	4.22286e+08	1.23049e+09	1.41844e+09	1.39279e+09	3.83772e+07	2.16009e+08	2.0045e+08	4.11113e+08	1
FALSE	High	Master Protein	Q9P258	Protein RCC2 OS=Homo sapiens OX=9606 GN=RCC2 PE=1 SV=2	0	105.548	34	13	165	13	522	56	8.78	560.83	13	0	198.7	121.4	88.5	101.5	198.7	121.4	88.5	79.1	8.26489e+08	5.04955e+08	3.68056e+08	4.22113e+08	7.51111e+07	8.86436e+07	5.20127e+07	1.24596e+08	1
FALSE	High	Master Protein	P36915	Guanine nucleotide-binding protein-like 1 OS=Homo sapiens OX=9606 GN=GNL1 PE=1 SV=2	0	104.975	34	17	160	17	607	68.6	5.8	531.57	17	0	37	76.2	76.7	75.8	37	76.2	76.7	223.5	1.34801e+08	2.77652e+08	2.79708e+08	2.76167e+08	1.22506e+07	4.87411e+07	3.95277e+07	8.15165e+07	1
FALSE	High	Master Protein	P41091	Eukaryotic translation initiation factor 2 subunit 3 OS=Homo sapiens OX=9606 GN=EIF2S3 PE=1 SV=3	0	102.802	34	14	192	14	472	51.1	8.4	651.75	14	0	222.5	141.9	128.6	127.2	222.5	141.9	128.6	31.8	1.98457e+09	1.26503e+09	1.14702e+09	1.13427e+09	1.80357e+08	2.22074e+08	1.62095e+08	3.34805e+08	1
FALSE	High	Master Protein	P49748	Very long-chain specific acyl-CoA dehydrogenase, mitochondrial OS=Homo sapiens OX=9606 GN=ACADVL PE=1 SV=1	0	97.228	34	19	146	19	655	70.3	8.75	485.98	19	0	144	98.8	119.6	130.7	144	98.8	119.6	24.8	5.50725e+08	3.77902e+08	4.57382e+08	4.9986e+08	5.00498e+07	6.63398e+07	6.4636e+07	1.47544e+08	1
FALSE	High	Master Protein	Q13098	COP9 signalosome complex subunit 1 OS=Homo sapiens OX=9606 GN=GPS1 PE=1 SV=4	0	96.794	34	14	149	14	491	55.5	6.74	486.06	14	0	96.4	72.1	64.8	70.9	96.4	72.1	64.8	61.4	4.16807e+08	3.11679e+08	2.80224e+08	3.06613e+08	3.78793e+07	5.47145e+07	3.96006e+07	9.05034e+07	1
FALSE	High	Master Protein	Q6NYC1	Bifunctional arginine demethylase and lysyl-hydroxylase JMJD6 OS=Homo sapiens OX=9606 GN=JMJD6 PE=1 SV=1	0	96.73	34	12	101	12	403	46.4	8.69	379.11	12	0	17	14	11.9	19.9	17	14	11.9	39.2	4.93208e+07	4.06646e+07	3.45521e+07	5.79756e+07	4.48226e+06	7.13857e+06	4.88282e+06	1.71127e+07	1
FALSE	High	Master Protein	Q13177	Serine/threonine-protein kinase PAK 2 OS=Homo sapiens OX=9606 GN=PAK2 PE=1 SV=3	0	95.857	34	14	144	11	524	58	5.96	524.07	14	5	0.2	35.2	47	78.8	0.2	35.2	47	154.6	703692	1.32674e+08	1.77143e+08	2.97174e+08	63951.4	2.32906e+07	2.50334e+07	8.77173e+07	1
FALSE	High	Master Protein	P21912	Succinate dehydrogenase [ubiquinone] iron-sulfur subunit, mitochondrial OS=Homo sapiens OX=9606 GN=SDHB PE=1 SV=3	0	92.648	34	9	129	9	280	31.6	8.76	413.93	9	0	29.1	28.6	19.8	21.6	29.1	28.6	19.8	86.1	3.94722e+08	3.88539e+08	2.68593e+08	2.92934e+08	3.58722e+07	6.8207e+07	3.79569e+07	8.64657e+07	1
FALSE	High	Master Protein	Q9NQW7	Xaa-Pro aminopeptidase 1 OS=Homo sapiens OX=9606 GN=XPNPEP1 PE=1 SV=3	0	88.92	34	16	122	16	623	69.9	5.67	420.89	16	0	91.3	188.3	167.5	183	91.3	188.3	167.5	36.4	3.97596e+08	8.20197e+08	7.29602e+08	7.96749e+08	3.61334e+07	1.43984e+08	1.03106e+08	2.35178e+08	1
FALSE	High	Master Protein	Q13153	Serine/threonine-protein kinase PAK 1 OS=Homo sapiens OX=9606 GN=PAK1 PE=1 SV=2	0	79.946	34	13	86	10	545	60.6	5.76	304	13	0	18.8	46.4	42.1	36.4	18.8	46.4	42.1	96.3	6.47747e+07	1.60079e+08	1.45401e+08	1.25718e+08	5886715	28101415	20547702	3.71084e+07	1
FALSE	High	Master Protein	Q13596	Sorting nexin-1 OS=Homo sapiens OX=9606 GN=SNX1 PE=1 SV=3	0	79.666	34	16	110	14	522	59	5.15	342.57	16	2	36.6	58.4	61.7	66.7	36.6	58.4	61.7	107.9	2.03504e+08	3.247e+08	3.43421e+08	3.71035e+08	1.84944e+07	5.70003e+07	4.85314e+07	1.09519e+08	1
FALSE	High	Master Protein	Q6FI81	Anamorsin OS=Homo sapiens OX=9606 GN=CIAPIN1 PE=1 SV=2	0	74.888	34	12	126	12	312	33.6	5.62	433.82	12	0	45.2	56.6	46.6	40.3	45.2	56.6	46.6	21.8	1.3359e+08	1.67518e+08	1.37871e+08	1.19109e+08	12140625	2.94073e+07	1.94836e+07	3.51577e+07	1
FALSE	High	Master Protein	P04899	Guanine nucleotide-binding protein G(i) subunit alpha-2 OS=Homo sapiens OX=9606 GN=GNAI2 PE=1 SV=3	0	74.818	34	9	108	5	355	40.4	5.54	373.54	9	4	240.6	135.5	124.2	130.8	240.6	135.5	124.2	99.4	1.49594e+09	8.42243e+08	7.72138e+08	8.13086e+08	1.35951e+08	1.47854e+08	1.09117e+08	2.4e+08	1
FALSE	High	Master Protein	Q92820	Gamma-glutamyl hydrolase OS=Homo sapiens OX=9606 GN=GGH PE=1 SV=2	0	74.346	34	9	159	9	318	35.9	7.11	574.66	9	0	140.6	113.5	100.9	99.6	140.6	113.5	100.9	11.2	9.48532e+08	7.65285e+08	6.80441e+08	6.71584e+08	8.62024e+07	1.34344e+08	9.61582e+07	1.98232e+08	1
FALSE	High	Master Protein	Q96I99	Succinate--CoA ligase [GDP-forming] subunit beta, mitochondrial OS=Homo sapiens OX=9606 GN=SUCLG2 PE=1 SV=2	0	69.263	34	13	150	13	432	46.5	6.39	486.46	13	0	81.6	63	58.1	62.4	81.6	63	58.1	68.3	4.69158e+08	3.62305e+08	3.34302e+08	3.58909e+08	4.2637e+07	6.36018e+07	4.72427e+07	1.0594e+08	1
FALSE	High	Master Protein	P51398	28S ribosomal protein S29, mitochondrial OS=Homo sapiens OX=9606 GN=DAP3 PE=1 SV=1	0	69.052	34	11	59	11	398	45.5	8.88	209.01	11	0	97.7	68.2	53.9	71.5	97.7	68.2	53.9	4.7	1.60195e+08	1.1177e+08	8.83128e+07	1.17308e+08	1.45585e+07	1.9621e+07	1.24801e+07	3.46259e+07	1
FALSE	High	Master Protein	P01889	HLA class I histocompatibility antigen, B alpha chain OS=Homo sapiens OX=9606 GN=HLA-B PE=1 SV=3	0	68.338	34	10	90	4	362	40.4	5.85	322.6	10	4	73.9	57	49.8	68.3	73.9	57	49.8	47.6	2.10895e+08	1.62734e+08	1.42126e+08	1.94804e+08	1.91661e+07	2.85676e+07	2.00849e+07	5.75004e+07	1
FALSE	High	Master Protein	Q15363	Transmembrane emp24 domain-containing protein 2 OS=Homo sapiens OX=9606 GN=TMED2 PE=1 SV=1	0	67.415	34	5	104	5	201	22.7	5.17	367.2	5	0	123	160.4	135.6	121.6	123	160.4	135.6	69.5	4.70843e+08	6.14021e+08	5.1939e+08	4.65675e+08	4.27901e+07	1.0779e+08	7.33989e+07	1.37454e+08	1
FALSE	High	Master Protein	Q99614	Tetratricopeptide repeat protein 1 OS=Homo sapiens OX=9606 GN=TTC1 PE=1 SV=1	0	62.68	34	9	50	9	292	33.5	4.84	162.51	9	0	54.3	71.5	92.6	90.2	54.3	71.5	92.6	45.2	1.29397e+08	1.70557e+08	2.20907e+08	2.1509e+08	1.17596e+07	2.99409e+07	3.12181e+07	6.34885e+07	1
FALSE	High	Master Protein	Q96CS3	FAS-associated factor 2 OS=Homo sapiens OX=9606 GN=FAF2 PE=1 SV=2	0	55.674	34	10	62	10	445	52.6	5.62	222.42	10	0	29	43.4	39.1	52.4	29	43.4	39.1	127.6	4.1822e+07	6.24228e+07	5.62923e+07	7.54618e+07	3.80077e+06	1.09582e+07	7.95509e+06	22274179	1
FALSE	High	Master Protein	Q10472	Polypeptide N-acetylgalactosaminyltransferase 1 OS=Homo sapiens OX=9606 GN=GALNT1 PE=1 SV=1	0	53.662	34	14	56	13	559	64.2	7.72	164.38	14	1	179.1	200.3	184.1	178.1	179.1	200.3	184.1	97.7	4.51061e+08	5.04503e+08	4.6374e+08	4.48535e+08	4.09924e+07	8.85642e+07	6.55346e+07	1.32395e+08	1
FALSE	High	Master Protein	O75955	Flotillin-1 OS=Homo sapiens OX=9606 GN=FLOT1 PE=1 SV=3	0	48.642	34	10	51	10	427	47.3	7.49	180.11	10	0	117.6	134.5	135.8	143.2	117.6	134.5	135.8	95	7.22888e+07	8.26343e+07	8.34819e+07	8.80029e+07	6.56959e+06	1.45063e+07	1.17975e+07	2.5976e+07	1
FALSE	High	Master Protein	Q9Y5M8	Signal recognition particle receptor subunit beta OS=Homo sapiens OX=9606 GN=SRPRB PE=1 SV=3	0	48.642	34	7	108	7	271	29.7	9.04	418.76	7	0	159.6	90.8	81.7	74.5	159.6	90.8	81.7	86.3	5.09188e+08	2.89552e+08	2.60616e+08	2.37592e+08	4.62749e+07	5.08302e+07	3.68296e+07	7.01304e+07	1
FALSE	High	Master Protein	Q8IVD9	NudC domain-containing protein 3 OS=Homo sapiens OX=9606 GN=NUDCD3 PE=1 SV=3	0	47.285	34	9	78	9	361	40.8	5.25	262.99	9	0	134.7	103	86.7	93.4	134.7	103	86.7	281.2	1.06464e+08	8.13729e+07	6.84987e+07	7.38417e+07	9.67542e+06	1.42848e+07	9.68006e+06	2.1796e+07	1
FALSE	High	Master Protein	Q9BYD2	39S ribosomal protein L9, mitochondrial OS=Homo sapiens OX=9606 GN=MRPL9 PE=1 SV=2	0	47.154	34	8	82	8	267	30.2	10.08	264.74	8	0	79.9	59.1	62.4	65.2	79.9	59.1	62.4	55.1	5.90562e+08	4.37145e+08	4.61116e+08	4.81801e+08	5.36702e+07	7.67398e+07	6.51637e+07	1.42214e+08	1
FALSE	High	Master Protein	Q96DI7	U5 small nuclear ribonucleoprotein 40 kDa protein OS=Homo sapiens OX=9606 GN=SNRNP40 PE=1 SV=1	0	43.066	34	7	44	7	357	39.3	8.1	162.7	7	0	107.8	80.8	61.4	82.4	107.8	80.8	61.4	68	3.0669e+08	2.29947e+08	1.7474e+08	2.34553e+08	2.78719e+07	4.03666e+07	2.46938e+07	6.92333e+07	1
FALSE	High	Master Protein	Q9NZ45	CDGSH iron-sulfur domain-containing protein 1 OS=Homo sapiens OX=9606 GN=CISD1 PE=1 SV=1	0	40.677	34	3	68	3	108	12.2	9.09	243	3	0	54.2	53.7	40.8	41	54.2	53.7	40.8	82.6	1.34609e+08	1.33347e+08	1.01373e+08	1.01848e+08	1.22332e+07	2.34087e+07	1.43258e+07	3.00626e+07	1
FALSE	High	Master Protein	O43617	Trafficking protein particle complex subunit 3 OS=Homo sapiens OX=9606 GN=TRAPPC3 PE=1 SV=1	0	38.746	34	7	81	7	180	20.3	4.96	256.18	7	0	31.3	41.6	41.7	38.4	31.3	41.6	41.7	199.8	1.2092e+08	1.60549e+08	1.60973e+08	1.48479e+08	1.09892e+07	2.81839e+07	2.27484e+07	4.38267e+07	1
FALSE	High	Master Protein	Q7Z4W1	L-xylulose reductase OS=Homo sapiens OX=9606 GN=DCXR PE=1 SV=2	0	37.749	34	7	79	7	244	25.9	8.1	239.24	7	0	86.9	52.8	51.6	43.7	86.9	52.8	51.6	42.6	2.66878e+08	1.62131e+08	1.58529e+08	1.34229e+08	2.42539e+07	2.84617e+07	2.24029e+07	3.96205e+07	1
FALSE	High	Master Protein	P63027	Vesicle-associated membrane protein 2 OS=Homo sapiens OX=9606 GN=VAMP2 PE=1 SV=3	0	36.276	34	4	54	1	116	12.7	8.13	216.35	4	0				171.3				36.9				8.56401e+06				2527850	1
FALSE	High	Master Protein	O43505	Beta-1,4-glucuronyltransferase 1 OS=Homo sapiens OX=9606 GN=B4GAT1 PE=1 SV=1	0	34.585	34	7	27	7	415	47.1	7.2	103.23	7	0	23.5	19.9	42.7	28	23.5	19.9	42.7	209.3	1.37276e+07	1.16451e+07	2.49789e+07	1.63994e+07	1.24756e+06	2.04427e+06	3.52996e+06	4.84063e+06	1
FALSE	High	Master Protein	P52815	39S ribosomal protein L12, mitochondrial OS=Homo sapiens OX=9606 GN=MRPL12 PE=1 SV=2	0	34.557	34	6	67	6	198	21.3	8.87	184.31	6	0	57	58.3	42	17.9	57	58.3	42	56.1	2.7614e+08	2.82492e+08	2.03656e+08	8.66545e+07	2.50956e+07	4.95908e+07	2.87801e+07	2.55779e+07	1
FALSE	High	Master Protein	Q14257	Reticulocalbin-2 OS=Homo sapiens OX=9606 GN=RCN2 PE=1 SV=1	0	33.816	34	6	22	6	317	36.9	4.4	92.26	6	0	13.5	40.8		29.6	13.5	40.8		47.2	2.57375e+06	7.77878e+06		5.63825e+06	233902	1.36555e+06		1.66425e+06	1
FALSE	High	Master Protein	P84095	Rho-related GTP-binding protein RhoG OS=Homo sapiens OX=9606 GN=RHOG PE=1 SV=1	0	33.608	34	6	68	6	191	21.3	8.12	260.16	6	0	85.3	126.6	125	135	85.3	126.6	125	121.6	8.05137e+07	1.19404e+08	1.1792e+08	1.27327e+08	7.31707e+06	20961117	1.66641e+07	37583396	1
FALSE	High	Master Protein	P09382	Galectin-1 OS=Homo sapiens OX=9606 GN=LGALS1 PE=1 SV=2	0	32.87	34	5	54	5	135	14.7	5.5	145.69	5	0	162.3	180.9	159	102.7	162.3	180.9	159	37.8	9.39491e+08	1.04714e+09	9.20386e+08	5.94139e+08	85380746	1.83823e+08	1.30067e+08	1.75373e+08	1
FALSE	High	Master Protein	Q9BPX5	Actin-related protein 2/3 complex subunit 5-like protein OS=Homo sapiens OX=9606 GN=ARPC5L PE=1 SV=1	0	31.351	34	4	78	3	153	16.9	6.6	255.55	4	0	105.4	78.6	67.8	58.7	105.4	78.6	67.8	48.2	4.39982e+08	3.28291e+08	2.8322e+08	2.45114e+08	3.99854e+07	5.76307e+07	4.0024e+07	7.23506e+07	1
FALSE	High	Master Protein	Q9P032	NADH dehydrogenase [ubiquinone] 1 alpha subcomplex assembly factor 4 OS=Homo sapiens OX=9606 GN=NDUFAF4 PE=1 SV=1	0	30.297	34	5	34	5	175	20.3	8.82	113.52	5	0	1.2	2.2	11.8	12.8	1.2	2.2	11.8	58.2	877069	1.63873e+06	8.75613e+06	9.50572e+06	79707.9	287676	1.23739e+06	2.80582e+06	1
FALSE	High	Master Protein	Q16540	39S ribosomal protein L23, mitochondrial OS=Homo sapiens OX=9606 GN=MRPL23 PE=1 SV=1	0	29.287	34	4	51	4	153	17.8	9.69	175.24	4	0	103.5	14.5	20.6	31	103.5	14.5	20.6	31.1	1.6188e+08	2.27227e+07	3.22905e+07	4.84582e+07	1.47116e+07	3.98892e+06	4.56321e+06	1.43035e+07	1
FALSE	High	Master Protein	P28072	Proteasome subunit beta type-6 OS=Homo sapiens OX=9606 GN=PSMB6 PE=1 SV=4	0	29.099	34	6	70	6	239	25.3	4.92	207.22	6	0	129.1	118.2	124.2	95.9	129.1	118.2	124.2	10.8	9.10094e+08	8.33324e+08	8.75671e+08	6.75981e+08	8.27092e+07	146288116	1.23748e+08	1.9953e+08	1
FALSE	High	Master Protein	Q96MG7	Non-structural maintenance of chromosomes element 3 homolog OS=Homo sapiens OX=9606 GN=NSMCE3 PE=1 SV=1	0	28.821	34	8	19	8	304	34.3	9.28	75.17	8	0	37.7	27.4	35.4	31	37.7	27.4	35.4	37.3	1.10451e+07	8.04208e+06	1.03717e+07	9.0858e+06	1.00378e+06	1411768	1.4657e+06	2.68187e+06	1
FALSE	High	Master Protein	Q9NV35	Nucleotide triphosphate diphosphatase NUDT15 OS=Homo sapiens OX=9606 GN=NUDT15 PE=1 SV=1	0	26.152	34	4	30	4	164	18.6	6.14	102.75	4	0	51.4	34.4	34.4	14.4	51.4	34.4	34.4	49.5	2.4745e+07	1.65789e+07	1.65904e+07	6.92236e+06	2.24882e+06	2.91038e+06	2.34451e+06	2.04328e+06	1
FALSE	High	Master Protein	O94766	Galactosylgalactosylxylosylprotein 3-beta-glucuronosyltransferase 3 OS=Homo sapiens OX=9606 GN=B3GAT3 PE=1 SV=2	0	26.076	34	7	24	7	335	37.1	8.27	81.79	7	0	53.8	62.2	57.2	62.5	53.8	62.2	57.2	75	7.03554e+07	8.12411e+07	7.47955e+07	8.1689e+07	6.39389e+06	1.42617e+07	1.05699e+07	2.41122e+07	1
FALSE	High	Master Protein	P33552	Cyclin-dependent kinases regulatory subunit 2 OS=Homo sapiens OX=9606 GN=CKS2 PE=1 SV=1	0	23.934	34	4	25	4	79	9.9	8.46	69.92	4	0	13.4	46.1	43.3	50.2	13.4	46.1	43.3	155.8	3.43261e+06	1.17594e+07	1.1055e+07	1.28077e+07	311954	2.06434e+06	1.56226e+06	3.78047e+06	1
FALSE	High	Master Protein	Q9H2H8	Peptidyl-prolyl cis-trans isomerase-like 3 OS=Homo sapiens OX=9606 GN=PPIL3 PE=1 SV=1	0	21.927	34	4	32	4	161	18.1	6.79	109.51	4	0	17.6	58	48	42.7	17.6	58	48	32.1	1.12574e+07	3.71808e+07	3.07671e+07	2.7372e+07	1.02307e+06	6.527e+06	4.34793e+06	8.07943e+06	1
FALSE	High	Master Protein	Q9Y3D8	Adenylate kinase isoenzyme 6 OS=Homo sapiens OX=9606 GN=AK6 PE=1 SV=1	0	16.211	34	4	22	4	172	20	4.58	69.77	4	0	29.2	12.8	17.7		29.2	12.8	17.7	89.5	1.37121e+07	6.0387e+06	8.33556e+06		1.24616e+06	1.06008e+06	1.17796e+06		1
FALSE	High	Master Protein	Q9Y5U9	Immediate early response 3-interacting protein 1 OS=Homo sapiens OX=9606 GN=IER3IP1 PE=1 SV=1	0	13.359	34	2	23	2	82	9	8.22	82.23	2	0	82.3	111.9	104.2	97.6	82.3	111.9	104.2	62.1	9.87013e+07	1.34148e+08	1.24898e+08	1.16996e+08	8.96995e+06	2.35494e+07	1.76503e+07	3.45339e+07	1
FALSE	High	Master Protein	O75438	NADH dehydrogenase [ubiquinone] 1 beta subcomplex subunit 1 OS=Homo sapiens OX=9606 GN=NDUFB1 PE=1 SV=1	0	11.582	34	2	30	2	58	7	8.92	88.85	2	0	58.4	75.9	53.7	42.3	58.4	75.9	53.7	60.4	2.90315e+07	3.77752e+07	2.66976e+07	2.10495e+07	2.63838e+06	6.63135e+06	3.77284e+06	6213202	1
FALSE	High	Master Protein	Q9NPE3	H/ACA ribonucleoprotein complex subunit 3 OS=Homo sapiens OX=9606 GN=NOP10 PE=1 SV=1	0	9.214	34	2	10	2	64	7.7	9.99	27.35	2	0	71.9	56.3	70.4	42	71.9	56.3	70.4	56.6	6.61371e+07	5.17953e+07	6.46854e+07	3.85739e+07	6010528	9092548	9.14118e+06	1.13859e+07	1
FALSE	High	Master Protein	Q6ZSJ8	Uncharacterized protein C1orf122 OS=Homo sapiens OX=9606 GN=C1orf122 PE=4 SV=2	0.001	5.841	34	2	4	2	110	11.5	6.73	9.54	2	0		10				10		220.2		873167				153282			1
FALSE	High	Master Protein	P27708	CAD protein OS=Homo sapiens OX=9606 GN=CAD PE=1 SV=3	0	373.839	33	55	509	55	2225	242.8	6.46	1728.65	55	0	83.3	96.7	127	116.8	83.3	96.7	127	41.4	3.08567e+09	3.57997e+09	4.70157e+09	4.32523e+09	2.80425e+08	6.28455e+08	6.64414e+08	1.27668e+09	1
FALSE	High	Master Protein	Q14008	Cytoskeleton-associated protein 5 OS=Homo sapiens OX=9606 GN=CKAP5 PE=1 SV=3	0	347.537	33	59	428	59	2032	225.4	7.8	1415.11	59	0	38.4	42.1	49.4	64	38.4	42.1	49.4	87.2	4.8133e+08	5.26876e+08	6.18192e+08	8.01778e+08	4.37432e+07	9.24919e+07	8.73613e+07	2.36662e+08	1
FALSE	High	Master Protein	O75923	Dysferlin OS=Homo sapiens OX=9606 GN=DYSF PE=1 SV=1	0	306.915	33	50	262	49	2080	237.1	5.64	927.53	50	0	121.9	190.9	244.5	292.4	121.9	190.9	244.5	29.1	8.6265e+08	1.35051e+09	1.73025e+09	2.06915e+09	7.83974e+07	2.37079e+08	2.44514e+08	610754501	1
FALSE	High	Master Protein	Q9BQG0	Myb-binding protein 1A OS=Homo sapiens OX=9606 GN=MYBBP1A PE=1 SV=2	0	268.832	33	37	387	37	1328	148.8	9.28	1373.38	37	0	31	43.1	49	76.9	31	43.1	49	62	3.10243e+08	4.30435e+08	4.90075e+08	7.68058e+08	2.81948e+07	7.55618e+07	6.92561e+07	2.26709e+08	1
FALSE	High	Master Protein	O60841	Eukaryotic translation initiation factor 5B OS=Homo sapiens OX=9606 GN=EIF5B PE=1 SV=4	0	246.134	33	32	336	32	1220	138.7	5.49	1223.26	32	0	83.6	109.4	141.3	168.3	83.6	109.4	141.3	88.6	7.90509e+08	1.03386e+09	1.33544e+09	1.59122e+09	7.18413e+07	1.81492e+08	1.88722e+08	4.69684e+08	1
FALSE	High	Master Protein	Q15393	Splicing factor 3B subunit 3 OS=Homo sapiens OX=9606 GN=SF3B3 PE=1 SV=4	0	204.003	33	30	262	30	1217	135.5	5.26	900.29	30	0	104.7	70.9	86.4	76.4	104.7	70.9	86.4	199.7	3.47882e+09	2.35466e+09	2.87191e+09	2.53923e+09	3.16154e+08	4.13355e+08	4.05852e+08	7.49507e+08	1
FALSE	High	Master Protein	P19367	Hexokinase-1 OS=Homo sapiens OX=9606 GN=HK1 PE=1 SV=3	0	173.308	33	30	453	23	917	102.4	6.8	1375.49	30	11	99	117.5	151	188	99	117.5	151	172.5	2.98547e+09	3.54516e+09	4.55588e+09	5.67091e+09	2.71318e+08	6.22345e+08	6.43825e+08	1.67389e+09	1
FALSE	High	Master Protein	Q13310	Polyadenylate-binding protein 4 OS=Homo sapiens OX=9606 GN=PABPC4 PE=1 SV=1	0	162.722	33	23	341	15	644	70.7	9.26	1147.32	23	0	78.4	65.8	57.9	63.2	78.4	65.8	57.9	110.2	4.84328e+08	4.06765e+08	3.57554e+08	3.90324e+08	4.40156e+07	7.14066e+07	5.05287e+07	1.15213e+08	1
FALSE	High	Master Protein	P11387	DNA topoisomerase 1 OS=Homo sapiens OX=9606 GN=TOP1 PE=1 SV=2	0	136.286	33	25	271	19	765	90.7	9.31	817.18	25	6	81	77.9	87.1	86.3	81	77.9	87.1	87	7.80359e+08	7.50413e+08	8.39389e+08	8.31635e+08	7.09188e+07	1.31733e+08	1.1862e+08	2.45475e+08	1
FALSE	High	Master Protein	P61160	Actin-related protein 2 OS=Homo sapiens OX=9606 GN=ACTR2 PE=1 SV=1	0	132.632	33	11	195	11	394	44.7	6.74	727.03	11	0	201.1	131.4	116.3	132.8	201.1	131.4	116.3	122.3	2.01032e+09	1.31347e+09	1.16229e+09	1.32751e+09	1.82697e+08	2.30576e+08	1.64252e+08	3.91843e+08	1
FALSE	High	Master Protein	O75534	Cold shock domain-containing protein E1 OS=Homo sapiens OX=9606 GN=CSDE1 PE=1 SV=2	0	130.536	33	26	195	26	798	88.8	6.25	606.85	26	0	110.9	119.5	151.5	147.9	110.9	119.5	151.5	19.5	6.54639e+08	7.0541e+08	8.94284e+08	8.73284e+08	5.94934e+07	1.23833e+08	1.26378e+08	2.57768e+08	1
FALSE	High	Master Protein	Q9NZN3	EH domain-containing protein 3 OS=Homo sapiens OX=9606 GN=EHD3 PE=1 SV=2	0	124.172	33	19	237	2	535	60.8	6.57	722.01	19	0			139.1	71.6			139.1	99.3			3.04933e+06	1.5692e+06			430923	463184	1
FALSE	High	Master Protein	Q52LJ0	Protein FAM98B OS=Homo sapiens OX=9606 GN=FAM98B PE=1 SV=2	0	115.546	33	12	136	9	433	45.5	8.69	552.05	12	4	60.5	44	39.9	33.4	60.5	44	39.9	38.9	2.46831e+08	1.79332e+08	1.62885e+08	1.36447e+08	2.2432e+07	3.14814e+07	2.30185e+07	4.02754e+07	1
FALSE	High	Master Protein	Q99543	DnaJ homolog subfamily C member 2 OS=Homo sapiens OX=9606 GN=DNAJC2 PE=1 SV=4	0	106.924	33	19	122	19	621	72	8.7	402.85	19	0	7.7	13.3	18.2	28.5	7.7	13.3	18.2	39.6	1.74115e+07	3.00536e+07	4.10433e+07	6.44296e+07	1.58236e+06	5.27584e+06	5.80014e+06	1.90178e+07	1
FALSE	High	Master Protein	P30154	Serine/threonine-protein phosphatase 2A 65 kDa regulatory subunit A beta isoform OS=Homo sapiens OX=9606 GN=PPP2R1B PE=1 SV=3	0	106.296	33	17	139	11	601	66.2	4.94	540.79	17	0	14	40.3	48.4	68.6	14	40.3	48.4	187.9	1.64393e+07	4.72522e+07	5.6709e+07	8.0449e+07	1.494e+06	8.29501e+06	8.01398e+06	2.37462e+07	1
FALSE	High	Master Protein	Q9H6T3	RNA polymerase II-associated protein 3 OS=Homo sapiens OX=9606 GN=RPAP3 PE=1 SV=2	0	93.802	33	18	116	18	665	75.7	6.84	384.17	18	0	37	27	14.1	34.8	37	27	14.1	206.2	1.03773e+08	7.56183e+07	3.96212e+07	9.76461e+07	9.4309e+06	1.32746e+07	5.59917e+06	2.88223e+07	1
FALSE	High	Master Protein	Q92734	Protein TFG OS=Homo sapiens OX=9606 GN=TFG PE=1 SV=2	0	90.314	33	11	126	11	400	43.4	5.1	458.74	11	0	83.6	78.7	66.7	66.9	83.6	78.7	66.7	195.1	4.46682e+08	4.20547e+08	3.56079e+08	3.57083e+08	4.05944e+07	73826092	5.03201e+07	1.05401e+08	1
FALSE	High	Master Protein	Q96GK7	Fumarylacetoacetate hydrolase domain-containing protein 2A OS=Homo sapiens OX=9606 GN=FAHD2A PE=1 SV=1	0	87.417	33	9	107	9	314	34.6	8.24	389.94	9	0	33.6	26.2	23	28.2	33.6	26.2	23	112.6	1.05816e+08	8.24572e+07	7.24238e+07	8.88229e+07	9.61658e+06	1.44752e+07	1.02348e+07	2.6218e+07	1
FALSE	High	Master Protein	P50213	Isocitrate dehydrogenase [NAD] subunit alpha, mitochondrial OS=Homo sapiens OX=9606 GN=IDH3A PE=1 SV=1	0	86.804	33	12	165	12	366	39.6	6.92	549.01	12	0	51.1	37.6	32.8	29.5	51.1	37.6	32.8	33.2	5.38617e+08	3.96293e+08	3.45082e+08	3.10475e+08	4.89494e+07	6.95684e+07	4.87661e+07	9.16435e+07	1
FALSE	High	Master Protein	Q53EL6	Programmed cell death protein 4 OS=Homo sapiens OX=9606 GN=PDCD4 PE=1 SV=2	0	82.179	33	13	125	12	469	51.7	5.21	405.28	13	1	17.9	23.8	20.4	32.1	17.9	23.8	20.4	55.2	5.50921e+07	7.29592e+07	6.26273e+07	9.84766e+07	5.00676e+06	1.28078e+07	8.85034e+06	2.90675e+07	1
FALSE	High	Master Protein	Q969V3	Nicalin OS=Homo sapiens OX=9606 GN=NCLN PE=1 SV=2	0	81.671	33	15	72	15	563	62.9	6.89	231.07	15	0	81.1	148.5	144.1	142.5	81.1	148.5	144.1	47	1.85528e+08	3.39547e+08	3.29676e+08	3.25931e+08	1.68607e+07	5.96066e+07	4.6589e+07	9.62055e+07	1
FALSE	High	Master Protein	O43488	Aflatoxin B1 aldehyde reductase member 2 OS=Homo sapiens OX=9606 GN=AKR7A2 PE=1 SV=3	0	81.501	33	10	119	10	359	39.6	7.17	381.04	10	0	48.9	40.4	36.4	31.7	48.9	40.4	36.4	116.7	2.2268e+08	1.84091e+08	1.65817e+08	1.44275e+08	2.02371e+07	3.23167e+07	2.34328e+07	4.25859e+07	1
FALSE	High	Master Protein	Q5TFE4	5'-nucleotidase domain-containing protein 1 OS=Homo sapiens OX=9606 GN=NT5DC1 PE=1 SV=1	0	80.622	33	9	108	9	455	51.8	6.35	402.97	9	0	17	18.4	16.9	18.9	17	18.4	16.9	39.2	3.84353e+07	4.16427e+07	3.83056e+07	4.29111e+07	3.49299e+06	7.31028e+06	5.41326e+06	1.26661e+07	1
FALSE	High	Master Protein	Q13148	TAR DNA-binding protein 43 OS=Homo sapiens OX=9606 GN=TARDBP PE=1 SV=1	0	79.442	33	11	94	11	414	44.7	6.19	353.72	11	0	136.2	120	86.8	79.6	136.2	120	86.8	99.4	3.86278e+08	3.4022e+08	2.46236e+08	2.25854e+08	3.51049e+07	5.97247e+07	3.47975e+07	6.66658e+07	1
FALSE	High	Master Protein	P55809	Succinyl-CoA:3-ketoacid coenzyme A transferase 1, mitochondrial OS=Homo sapiens OX=9606 GN=OXCT1 PE=1 SV=1	0	79.079	33	11	98	11	520	56.1	7.46	328.26	11	0	405.5	170.8	137.7	58.5	405.5	170.8	137.7	104.7	6.43283e+09	2.70971e+09	2.18399e+09	9.28344e+08	5.84615e+08	4.75683e+08	3.08636e+08	2.74021e+08	1
FALSE	High	Master Protein	Q9P289	Serine/threonine-protein kinase 26 OS=Homo sapiens OX=9606 GN=STK26 PE=1 SV=2	0	76.526	33	12	103	4	416	46.5	5.29	364.43	12	2	21.2	43.2	15.2	56.2	21.2	43.2	15.2	39.9	1.50237e+07	3.06494e+07	1.07663e+07	3.99356e+07	1.36535e+06	5.38042e+06	1.52147e+06	1.17879e+07	1
FALSE	High	Master Protein	Q9UNH7	Sorting nexin-6 OS=Homo sapiens OX=9606 GN=SNX6 PE=1 SV=1	0	76.467	33	16	108	15	406	46.6	6.16	326.2	16	0	115.8	113.9	92.4	98.5	115.8	113.9	92.4	86.4	7.37699e+08	7.25736e+08	5.88449e+08	6.27173e+08	6.70419e+07	1.27401e+08	8.31582e+07	1.85124e+08	1
FALSE	High	Master Protein	P42574	Caspase-3 OS=Homo sapiens OX=9606 GN=CASP3 PE=1 SV=2	0	75.538	33	8	91	8	277	31.6	6.54	299.1	8	0	98.2	69	63	77.2	98.2	69	63	87	2.43381e+08	1.71124e+08	1.56196e+08	1.91524e+08	2.21184e+07	3.00405e+07	2.20732e+07	5.65324e+07	1
FALSE	High	Master Protein	P38159	RNA-binding motif protein, X chromosome OS=Homo sapiens OX=9606 GN=RBMX PE=1 SV=3	0	75.252	33	13	129	5	391	42.3	10.05	388.32	13	8	4.8	17.2	17.6	13.6	4.8	17.2	17.6	37.4	3.24614e+07	1.16664e+08	1.19044e+08	9.18994e+07	2.95009e+06	2.04801e+07	1.6823e+07	2.71261e+07	1
FALSE	High	Master Protein	Q9NVA2	Septin-11 OS=Homo sapiens OX=9606 GN=SEPTIN11 PE=1 SV=3	0	73.762	33	11	121	7	429	49.4	6.81	394	11	4	197	119.3	110.8	133.4	197	119.3	110.8	48.4	7.42275e+08	4.49446e+08	4.17372e+08	5.02578e+08	6.74578e+07	7.88992e+07	5.89819e+07	1.48347e+08	1
FALSE	High	Master Protein	O14579	Coatomer subunit epsilon OS=Homo sapiens OX=9606 GN=COPE PE=1 SV=3	0	72.689	33	8	64	8	308	34.5	5.12	231.58	8	0	138	113.6	122.3	115.4	138	113.6	122.3	181	3.77572e+08	3.10835e+08	3.34566e+08	3.15817e+08	3.43137e+07	5.45663e+07	4.72801e+07	9.32203e+07	1
FALSE	High	Master Protein	P46782	40S ribosomal protein S5 OS=Homo sapiens OX=9606 GN=RPS5 PE=1 SV=4	0	69.773	33	8	236	8	204	22.9	9.72	715.5	8	0	63.2	72.3	74.7	70.8	63.2	72.3	74.7	20.7	2.02929e+09	2.32334e+09	2.39957e+09	2.27568e+09	1.84421e+08	4.07856e+08	3.39101e+08	6.71715e+08	1
FALSE	High	Master Protein	Q9NX63	MICOS complex subunit MIC19 OS=Homo sapiens OX=9606 GN=CHCHD3 PE=1 SV=1	0	69.5	33	11	83	11	227	26.1	8.28	305.84	11	0	7.2	11.5	35.6	37.4	7.2	11.5	35.6	73	2.15328e+07	3.44205e+07	1.06257e+08	1.11608e+08	1.95689e+06	6.04243e+06	1.5016e+07	3.29434e+07	1
FALSE	High	Master Protein	Q01581	Hydroxymethylglutaryl-CoA synthase, cytoplasmic OS=Homo sapiens OX=9606 GN=HMGCS1 PE=1 SV=2	0	68.511	33	12	93	12	520	57.3	5.41	316.78	12	0	153.9	124.2	117.4	96.3	153.9	124.2	117.4	262.2	4.2474e+08	3.42637e+08	3.23821e+08	2.65719e+08	3.86003e+07	6.01492e+07	45761535	78432699	1
FALSE	High	Master Protein	P67936	Tropomyosin alpha-4 chain OS=Homo sapiens OX=9606 GN=TPM4 PE=1 SV=3	0	66.328	33	13	113	9	248	28.5	4.69	373.79	13	4	23	111.2	159.4	172.5	23	111.2	159.4	46.6	7.96831e+07	3.85761e+08	5.53135e+08	5.98708e+08	7.24158e+06	6.77194e+07	7.81677e+07	1.76722e+08	1
FALSE	High	Master Protein	Q13155	Aminoacyl tRNA synthase complex-interacting multifunctional protein 2 OS=Homo sapiens OX=9606 GN=AIMP2 PE=1 SV=2	0	64.996	33	7	81	7	320	35.3	8.22	271.98	7	0	82.4	63.3	60.3	48.4	82.4	63.3	60.3	97.2	2.47866e+08	1.9051e+08	1.81391e+08	1.45647e+08	22526030	3.34435e+07	2.56337e+07	4.29908e+07	1
FALSE	High	Master Protein	O75439	Mitochondrial-processing peptidase subunit beta OS=Homo sapiens OX=9606 GN=PMPCB PE=1 SV=2	0	63.89	33	12	96	11	489	54.3	6.83	295.65	12	0	127.4	91	84.9	85.2	127.4	91	84.9	983.5	3.2845e+08	2.34555e+08	2.18868e+08	2.19765e+08	2.98495e+07	4.11756e+07	3.09299e+07	6.48684e+07	1
FALSE	High	Master Protein	Q13217	DnaJ homolog subfamily C member 3 OS=Homo sapiens OX=9606 GN=DNAJC3 PE=1 SV=1	0	63.871	33	12	68	12	504	57.5	6.15	233.36	12	0	94.5	94.5	84.6	77.9	94.5	94.5	84.6	79.6	3.59519e+08	3.59489e+08	3.21926e+08	2.9624e+08	3.2673e+07	6.31074e+07	4.54938e+07	8.74416e+07	1
FALSE	High	Master Protein	P09012	U1 small nuclear ribonucleoprotein A OS=Homo sapiens OX=9606 GN=SNRPA PE=1 SV=3	0	63.108	33	8	142	6	282	31.3	9.83	436.56	8	2	81	53.9	45	33.2	81	53.9	45	48.3	7.82491e+08	5.2062e+08	4.34648e+08	3.20941e+08	7.11126e+07	9.13935e+07	6.14234e+07	9.47325e+07	1
FALSE	High	Master Protein	Q86Y82	Syntaxin-12 OS=Homo sapiens OX=9606 GN=STX12 PE=1 SV=1	0	56.489	33	7	113	7	276	31.6	5.59	397.82	7	0	49.2	86.9	69.4	72.2	49.2	86.9	69.4	62.7	1.74681e+08	3.08529e+08	2.46231e+08	2.56281e+08	1.58749e+07	5.41615e+07	3.47968e+07	7.56467e+07	1
FALSE	High	Master Protein	Q16775	Hydroxyacylglutathione hydrolase, mitochondrial OS=Homo sapiens OX=9606 GN=HAGH PE=1 SV=2	0	54.841	33	7	89	7	308	33.8	8.12	270.64	7	0	66.4	39.4	37.6	53.2	66.4	39.4	37.6	38.6	8.43056e+07	5.00059e+07	4.77521e+07	6.76198e+07	7.66167e+06	8.77841e+06	6.74821e+06	1.99594e+07	1
FALSE	High	Master Protein	Q53H82	Endoribonuclease LACTB2 OS=Homo sapiens OX=9606 GN=LACTB2 PE=1 SV=2	0	51.937	33	9	65	9	288	32.8	6.8	185.63	9	0	16.2	13.1	12	17.1	16.2	13.1	12	207.4	3.11715e+07	2.50887e+07	2.29659e+07	3.28335e+07	2.83286e+06	4.40426e+06	3.24549e+06	9.6915e+06	1
FALSE	High	Master Protein	Q14653	Interferon regulatory factor 3 OS=Homo sapiens OX=9606 GN=IRF3 PE=1 SV=1	0	51.533	33	8	44	8	427	47.2	5.34	154.95	8	0	51.8	48.7	37.8	31.8	51.8	48.7	37.8	51.1	5.78165e+07	5.43744e+07	4.21305e+07	3.54928e+07	5.25435e+06	9.54529e+06	5.95378e+06	1.04765e+07	1
FALSE	High	Master Protein	Q5RKV6	Exosome complex component MTR3 OS=Homo sapiens OX=9606 GN=EXOSC6 PE=1 SV=1	0	50.752	33	8	54	8	272	28.2	6.28	193.68	8	0	30.7	28.7	29.4	37.9	30.7	28.7	29.4	268	8.74985e+07	8.16389e+07	8.35912e+07	1.07843e+08	7.95184e+06	1.43315e+07	11812898	31832132	1
FALSE	High	Master Protein	Q9UJA5	tRNA (adenine(58)-N(1))-methyltransferase non-catalytic subunit TRM6 OS=Homo sapiens OX=9606 GN=TRMT6 PE=1 SV=1	0	50.57	33	11	54	11	497	55.8	7.55	186.77	11	0	43.6	50.5	54.8	34.3	43.6	50.5	54.8	118.4	7.09283e+07	8.22533e+07	8.92485e+07	5.58535e+07	6.44595e+06	1.44394e+07	1.26124e+07	1.64864e+07	1
FALSE	High	Master Protein	P55039	Developmentally-regulated GTP-binding protein 2 OS=Homo sapiens OX=9606 GN=DRG2 PE=1 SV=1	0	47.989	33	10	59	9	364	40.7	8.88	214	10	0	134.8	138.2	114.4	120.6	134.8	138.2	114.4	51.5	1.24303e+08	1.27376e+08	1.05457e+08	1.11154e+08	1.12966e+07	2.23605e+07	1.49029e+07	3.28095e+07	1
FALSE	High	Master Protein	P14635	G2/mitotic-specific cyclin-B1 OS=Homo sapiens OX=9606 GN=CCNB1 PE=1 SV=1	0	46.652	33	9	48	9	433	48.3	7.47	138.61	9	0	17.1	41.8	41.3	29.3	17.1	41.8	41.3	36.4	4.58861e+07	1.12249e+08	1.10983e+08	7.88072e+07	4.17012e+06	1.97051e+07	1.56839e+07	2.32616e+07	1
FALSE	High	Master Protein	Q9H061	Transmembrane protein 126A OS=Homo sapiens OX=9606 GN=TMEM126A PE=1 SV=1	0	43.678	33	7	40	7	195	21.5	9.26	123.43	7	0	28.7	53	35	46.6	28.7	53	35	58.3	2.48858e+07	4.58858e+07	3.03069e+07	4.03507e+07	2.26161e+06	8.05515e+06	4.28289e+06	1.19104e+07	1
FALSE	High	Master Protein	Q9NUJ1	Palmitoyl-protein thioesterase ABHD10, mitochondrial OS=Homo sapiens OX=9606 GN=ABHD10 PE=1 SV=1	0	42.933	33	7	73	7	306	33.9	8.57	260.61	7	0	134.8	86.4	69.8	76.6	134.8	86.4	69.8	85.2	2.44495e+08	1.56596e+08	1.26478e+08	1.38969e+08	2.22197e+07	2.74901e+07	1.78736e+07	4.10196e+07	1
FALSE	High	Master Protein	P05120	Plasminogen activator inhibitor 2 OS=Homo sapiens OX=9606 GN=SERPINB2 PE=1 SV=2	0	42.893	33	11	49	11	415	46.6	5.63	141.1	11	0	248.4	153.1	107.1	163.6	248.4	153.1	107.1	26.7	2.68637e+08	1.65597e+08	1.15786e+08	1.76927e+08	2.44137e+07	2.90701e+07	1.63626e+07	5.22237e+07	1
FALSE	High	Master Protein	Q96EY8	Corrinoid adenosyltransferase OS=Homo sapiens OX=9606 GN=MMAB PE=1 SV=1	0	41.883	33	6	66	6	250	27.4	8.6	222.1	6	0	41.6	54	61.2	53.9	41.6	54	61.2	87.3	5.36899e+07	6.95631e+07	7.88658e+07	6.94917e+07	4.87932e+06	1.22116e+07	1.11451e+07	2.0512e+07	1
FALSE	High	Master Protein	Q8WVY7	Ubiquitin-like domain-containing CTD phosphatase 1 OS=Homo sapiens OX=9606 GN=UBLCP1 PE=1 SV=2	0	41.574	33	8	41	8	318	36.8	6.46	135.78	8	0	124.3	109.8	70.3	121.7	124.3	109.8	70.3	37.2	7.92668e+07	7.00177e+07	4.48284e+07	7.75496e+07	7.20375e+06	1.22914e+07	6.33504e+06	2.28904e+07	1
FALSE	High	Master Protein	P78310	Coxsackievirus and adenovirus receptor OS=Homo sapiens OX=9606 GN=CXADR PE=1 SV=1	0	37.082	33	9	34	9	365	40	7.56	107.31	9	0		1.9	1.7	10		1.9	1.7	77.9		1.75462e+06	1.63716e+06	9.43302e+06		308019	231359	2.78436e+06	1
FALSE	High	Master Protein	Q9BW83	Intraflagellar transport protein 27 homolog OS=Homo sapiens OX=9606 GN=IFT27 PE=1 SV=1	0	35.949	33	5	53	5	186	20.5	5.41	180.8	5	0	7.6	5.9	15.2	17.1	7.6	5.9	15.2	262.1	1.41456e+07	1.09712e+07	2.83113e+07	3.1826e+07	1.28555e+06	1.92596e+06	4.00088e+06	9.39412e+06	1
FALSE	High	Master Protein	Q9UBI1	COMM domain-containing protein 3 OS=Homo sapiens OX=9606 GN=COMMD3 PE=1 SV=1	0	34.788	33	5	53	5	195	22.1	5.99	169.24	5	0	87.3	87.5	83.5	74.1	87.3	87.5	83.5	204.9	1.17427e+08	1.17668e+08	1.12386e+08	9.97039e+07	1.06717e+07	2.06563e+07	1.58821e+07	2.94297e+07	1
FALSE	High	Master Protein	O00165	HCLS1-associated protein X-1 OS=Homo sapiens OX=9606 GN=HAX1 PE=1 SV=2	0	33.883	33	6	24	6	279	31.6	4.92	73.8	6	0	25.1	1.3			25.1	1.3		57.6	1.18836e+07	620423			1.07997e+06	108914			1
FALSE	High	Master Protein	O43402	ER membrane protein complex subunit 8 OS=Homo sapiens OX=9606 GN=EMC8 PE=1 SV=1	0	33.424	33	5	39	5	210	23.8	6.4	140.82	5	0	9.2	24.6	37.9	32.1	9.2	24.6	37.9	12.2	7.04873e+06	1.89422e+07	2.91913e+07	2.47033e+07	640587	3.32526e+06	4.12525e+06	7.2917e+06	1
[truncated: 4,528 more rows]
